# Supplementary material for: Computational identification of new potential transcriptional partners of ERRα in breast cancer cells: specific partners for specific targets
Source: Sci Rep. 2022 Mar 9;12:3826. doi: 10.1038/s41598-022-07744-w (PMC8907200; doi:10.1038/s41598-022-07744-w)
Supplement: Supplementary file 1 — Supplementary Information 1. [file 41598_2022_7744_MOESM1_ESM.xlsx]

## Sheet: summary
Supplementary Table S1: Genes associated to ERRα ChIP-seq peaks in MDA-MB-231 cells.
The ChIP-seq peaks are significantly reproducible (IDR<0.05) over 2 ChIP-seq replicates. The annotation was obtained with the R Chipseeker package, using the transcript or the gene option.
CHIP-SEQ EXPERIMENT	NUMBER OF PEAKS with IDR < 0.05 (log10(globalIDR) > 1.301)		NUMBER OF UNIQUE TARGET GENES obtained with R ChIPseeker (including NAs for Gene symbol or EnsemblID)
	all	ChIPseeker-annotated	option Gene	option Transcript	option Gene OR Transcript
ERR_S4.S9 vs Input_S7+S10	5205	5068	4030	3963	4846

## Sheet: peaks IDR<0.05
Supplementary Table S1: Genes associated to ERRα ChIP-seq peaks in MDA-MB-231 cells.
The ChIP-seq peaks are significantly reproducible (IDR<0.05) over 2 ChIP-seq replicates.
seqnames	start	end	name	score	strand	signalValue	p.value	q.value	summit	-log10(localIDRvalue)	-log10(globalIDRvalue)	repl1 start	repl1 end	repl1 signalValue	repl1 summit	repl2 start	repl2 end	repl2 signalValue	repl2 summit
11	64303980	64306377	.	1000	.	1090.77	-1	-1	868	5	5	64303980	64306377	546.735	527	64304115	64306365	544.038	721
5	142361593	142364683	.	1000	.	633.316	-1	-1	1289	5	5	142361593	142364683	325.439	1288	142361968	142364614	307.877	509
14	76955716	76957197	.	1000	.	622.002	-1	-1	864	5	5	76955840	76957101	311.63	743	76955716	76957197	310.371	862
5	172909231	172911382	.	1000	.	598.764	-1	-1	1695	5	5	172909231	172911382	283.842	1697	172909388	172911377	314.923	418
X	1391206	1392962	.	1000	.	584.873	-1	-1	1233	5	5	1391206	1392959	300.271	1242	1391278	1392962	284.602	1153
12	2811857	2813184	.	1000	.	501.717	-1	-1	595	5	5	2811857	2813184	253.628	599	2811895	2813145	248.089	554
2	36438364	36439832	.	1000	.	500.996	-1	-1	531	5	5	36438415	36439469	239.462	481	36438364	36439832	261.534	530
14	75068855	75069966	.	1000	.	494.368	-1	-1	625	5	5	75068877	75069956	274.674	625	75068855	75069966	219.693	604
5	173201092	173202790	.	1000	.	449.195	-1	-1	894	5	5	173201137	173202790	221.97	853	173201092	173202498	227.225	890
2	96259740	96261235	.	1000	.	448.172	-1	-1	855	5	5	96259740	96261227	215.408	861	96259848	96261235	232.763	742
12	67752026	67753176	.	1000	.	446.112	-1	-1	496	5	5	67752096	67753176	210.085	427	67752026	67753054	236.027	496
10	97332416	97335139	.	1000	.	438.013	-1	-1	792	5	5	97332416	97335139	197.739	793	97332575	97334302	240.274	632
6	2791391	2792877	.	1000	.	415.982	-1	-1	1021	5	5	2791391	2792868	217.365	1021	2791816	2792877	198.617	597
3	53255850	53257185	.	1000	.	406.808	-1	-1	514	5	5	53255874	53257019	189.414	489	53255850	53257185	217.394	515
5	38463836	38465528	.	1000	.	403.434	-1	-1	595	5	5	38463949	38465044	194.118	482	38463836	38465528	209.317	595
X	26783284	26784554	.	1000	.	395.496	-1	-1	443	5	5	26783284	26784375	187.329	447	26783305	26784554	208.167	418
1	92993185	92994727	.	1000	.	386.279	-1	-1	1077	5	5	92993185	92994727	187.086	1077	92993272	92994727	199.193	990
7	101687183	101688839	.	1000	.	374.564	-1	-1	1080	5	5	101687437	101688827	194.177	830	101687183	101688839	180.386	1077
7	44795582	44797497	.	1000	.	364.057	-1	-1	688	5	5	44795786	44797373	175.442	478	44795582	44797497	188.615	695
20	346975	348464	.	1000	.	335.984	-1	-1	1016	5	5	346975	348464	162.741	1027	347561	348447	173.243	419
13	100392206	100393604	.	1000	.	334.776	-1	-1	725	5	5	100392450	100393580	154.52	475	100392206	100393604	180.256	732
16	56964330	56965366	.	1000	.	311.85	-1	-1	479	5	5	56964355	56965366	140.597	461	56964330	56965351	171.253	472
2	20135223	20136467	.	1000	.	309.383	-1	-1	589	5	5	20135342	20136401	154.048	469	20135223	20136467	155.335	590
17	6470419	6472087	.	1000	.	308.164	-1	-1	510	5	5	6470440	6471929	158.393	482	6470419	6472087	149.771	518
16	81514277	81520042	.	1000	.	296.142	-1	-1	2974	5	5	81514335	81519998	168.815	1666	81514277	81520042	127.327	2961
8	38874336	38875772	.	1000	.	290.134	-1	-1	669	5	5	38874360	38875671	147.043	638	38874336	38875772	143.091	677
2	16756110	16757776	.	1000	.	289.822	-1	-1	1228	5	5	16756110	16757776	141.403	1228	16756137	16757723	148.419	1202
21	43306698	43308044	.	1000	.	277.018	-1	-1	544	5	5	43306698	43308044	136.972	549	43306766	43307809	140.047	471
5	154464791	154465737	.	1000	.	270.281	-1	-1	528	5	5	154464828	154465729	132.137	496	154464791	154465737	138.144	523
9	127784312	127785376	.	1000	.	269.342	-1	-1	521	5	5	127784312	127785376	128.914	525	127784394	127785287	140.427	435
19	951988	953587	.	1000	.	265.559	-1	-1	965	5	5	952466	953546	126.788	493	951988	953587	138.771	960
16	28731003	28733244	.	1000	.	252.514	-1	-1	1645	5	5	28731405	28733202	125.014	355	28731003	28733244	127.5	1643
14	76957512	76958894	.	1000	.	249.337	-1	-1	777	5	5	76957512	76958894	128.289	780	76957533	76958747	121.048	753
10	70132194	70133722	.	1000	.	249.051	-1	-1	754	5	5	70132194	70133521	130.385	751	70132231	70133722	118.665	721
8	77397914	77399294	.	1000	.	248.888	-1	-1	557	5	5	77398006	77399294	113.578	467	77397914	77399220	135.31	556
2	234146246	234147283	.	1000	.	248.044	-1	-1	425	5	5	234146259	234147278	126.556	415	234146246	234147283	121.488	423
CHR_HG2046_PATCH	7466493	7467687	.	1000	.	246.869	-1	-1	572	5	5	7466493	7467628	114.814	575	7466573	7467687	132.055	489
3	72269679	72270718	.	1000	.	238.495	-1	-1	515	5	5	72269679	72270659	121.663	514	72269739	72270718	116.832	456
22	29726412	29728003	.	1000	.	234.847	-1	-1	524	5	5	29726435	29727524	117.634	501	29726412	29728003	117.213	525
3	14616582	14618406	.	1000	.	229.809	-1	-1	1006	5	5	14616871	14618275	106.596	700	14616582	14618406	123.213	1023
5	38382691	38383700	.	1000	.	225.138	-1	-1	412	5	5	38382691	38383656	115.59	406	38382718	38383700	109.548	392
22	27669277	27671136	.	1000	.	218.754	-1	-1	1060	5	5	27669373	27671136	108.772	978	27669277	27670828	109.982	1046
5	141691379	141692444	.	1000	.	215.869	-1	-1	615	5	5	141691468	141692444	107.607	536	141691379	141692436	108.262	605
10	79446350	79447430	.	1000	.	211.417	-1	-1	573	5	5	79446509	79447337	105.475	417	79446350	79447430	105.942	571
2	41836642	41837670	.	1000	.	210.362	-1	-1	516	5	5	41836735	41837559	94.8538	423	41836642	41837670	115.509	516
5	37272375	37273394	.	1000	.	207.904	-1	-1	426	5	5	37272375	37273221	102.081	426	37272380	37273394	105.823	421
6	148454375	148455894	.	1000	.	204.938	-1	-1	1025	5	5	148454751	148455879	101.553	652	148454375	148455894	103.385	1023
12	110581366	110583288	.	1000	.	203.831	-1	-1	1229	5	5	110581500	110583288	100.494	1090	110581366	110583191	103.338	1235
15	51120782	51121688	.	1000	.	201.641	-1	-1	463	5	5	51120846	51121688	103.381	407	51120782	51121638	98.2596	455
17	43250500	43252278	.	1000	.	200.667	-1	-1	1231	5	5	43250500	43252240	105.146	1244	43250920	43252278	95.521	798
20	33708319	33709939	.	1000	.	199.269	-1	-1	1243	5	5	33708579	33709915	99.4428	977	33708319	33709939	99.8261	1249
17	7466565	7467710	.	1000	.	196.819	-1	-1	497	5	5	7466601	7467572	94.7816	458	7466565	7467710	102.038	500
20	51345201	51346990	.	1000	.	195.783	-1	-1	757	5	5	51345318	51346940	88.5596	643	51345201	51346990	107.223	754
17	43529577	43531662	.	1000	.	193.563	-1	-1	1419	5	5	43529582	43531504	99.3673	1412	43529577	43531662	94.196	1421
6	52543631	52545577	.	1000	.	193.336	-1	-1	802	5	5	52543631	52544906	94.7843	819	52543739	52545577	98.5515	678
8	93836802	93838689	.	1000	.	192.384	-1	-1	906	5	5	93836869	93838592	89.3068	844	93836802	93838689	103.077	901
3	52237468	52239297	.	1000	.	191.027	-1	-1	842	5	5	52237468	52239211	98.8436	842	52237567	52239297	92.1838	743
4	145935404	145937017	.	1000	.	190.931	-1	-1	438	5	5	145935443	145937017	94.2687	407	145935404	145936931	96.6627	430
12	6451703	6453086	.	1000	.	187.819	-1	-1	941	5	5	6451886	6453013	94.4311	752	6451703	6453086	93.388	947
22	37749148	37750907	.	1000	.	186.338	-1	-1	842	5	5	37749319	37750638	94.7304	656	37749148	37750907	91.6072	858
4	37812014	37813199	.	1000	.	177.864	-1	-1	821	5	5	37812014	37813197	84.6264	823	37812185	37813199	93.2372	648
20	31695861	31697006	.	1000	.	176.581	-1	-1	462	5	5	31695861	31697006	81.9197	464	31695920	31696926	94.6609	401
16	29974897	29976239	.	1000	.	176.012	-1	-1	462	5	5	29974897	29975803	81.7968	463	29974897	29976239	94.2152	462
14	61337668	61339501	.	1000	.	174.999	-1	-1	1009	5	5	61337668	61339501	81.577	998	61337981	61339246	93.4222	708
5	176388417	176389615	.	1000	.	173.978	-1	-1	375	5	5	176388417	176389493	76.9029	356	176388427	176389615	97.0747	384
6	139708181	139710122	.	1000	.	173.398	-1	-1	802	5	5	139708181	139710122	82.4841	797	139708359	139710118	90.9142	629
16	3717306	3718469	.	1000	.	173.335	-1	-1	454	5	5	3717306	3718273	82.3828	464	3717327	3718469	90.952	423
8	130482740	130483879	.	1000	.	172.764	-1	-1	598	5	5	130482808	130483879	80.3488	541	130482740	130483663	92.4149	588
16	75288356	75289706	.	1000	.	170.848	-1	-1	946	5	5	75288356	75289705	86.5922	956	75288602	75289706	84.2562	691
2	175180658	175182238	.	1000	.	170.117	-1	-1	1167	5	5	175180658	175182208	84.1868	1167	175180659	175182238	85.9301	1166
6	156885898	156886992	.	1000	.	167.536	-1	-1	617	5	5	156885957	156886932	82.0207	570	156885898	156886992	85.515	605
17	3659025	3660912	.	1000	.	167.285	-1	-1	694	5	5	3659071	3660865	85.1218	643	3659025	3660912	82.1628	700
20	57463628	57465699	.	1000	.	165.523	-1	-1	1158	5	5	57463628	57465567	81.0185	1176	57463713	57465699	84.5044	1056
16	28382096	28384013	.	1000	.	165.098	-1	-1	565	5	5	28382104	28383448	88.0955	557	28382096	28384013	77.0023	566
20	38093563	38094885	.	1000	.	164.134	-1	-1	903	5	5	38093563	38094856	82.2846	883	38093564	38094885	81.8492	922
10	43105381	43106483	.	1000	.	163.509	-1	-1	602	5	5	43105381	43106471	79.584	605	43105440	43106483	83.925	540
8	133032986	133033861	.	1000	.	162.674	-1	-1	444	5	5	133032986	133033861	78.2821	457	133032992	133033861	84.3919	425
17	19302552	19304857	.	1000	.	162.654	-1	-1	1707	5	5	19302552	19304857	75.8534	1712	19302610	19304832	86.8006	1644
20	371595	373593	.	1000	.	161.258	-1	-1	741	5	5	371595	372906	71.9533	721	371750	373593	89.3048	607
19	38195483	38197369	.	1000	.	161.195	-1	-1	883	5	5	38195483	38197369	72.5831	885	38195874	38197234	88.6117	490
6	148146178	148147789	.	1000	.	160.147	-1	-1	452	5	5	148146178	148147674	81.5798	468	148146269	148147789	78.567	346
X	136260835	136261791	.	1000	.	159.327	-1	-1	448	5	5	136260835	136261764	73.3201	422	136260853	136261791	86.0069	457
17	79011421	79012573	.	1000	.	159.307	-1	-1	434	5	5	79011429	79012419	75.6773	414	79011421	79012573	83.6292	447
14	49999932	50001709	.	1000	.	158.721	-1	-1	911	5	5	50000025	50001602	80.1163	817	49999932	50001709	78.6049	913
1	85319948	85321749	.	1000	.	158.45	-1	-1	966	5	5	85319948	85321470	73.2383	964	85320072	85321749	85.2117	845
22	30204794	30206086	.	1000	.	158.05	-1	-1	435	5	5	30204794	30205919	77.7515	438	30204818	30206086	80.2985	409
15	44198986	44200098	.	1000	.	157.776	-1	-1	584	5	5	44198986	44200098	83.2848	589	44199096	44200013	74.4914	469
1	29688397	29689259	.	1000	.	157.579	-1	-1	378	5	5	29688397	29689245	82.9887	381	29688404	29689259	74.5901	368
2	72277875	72279263	.	1000	.	156.424	-1	-1	426	5	5	72277875	72279263	75.1021	420	72277880	72279210	81.3222	427
15	67177823	67178996	.	1000	.	155.811	-1	-1	733	5	5	67177823	67178957	78.5573	725	67177882	67178996	77.254	683
12	75975076	75977146	.	1000	.	155.76	-1	-1	778	5	5	75975100	75976704	76.7583	749	75975076	75977146	79.0019	784
17	72243778	72245047	.	1000	.	153.865	-1	-1	858	5	5	72243778	72245047	70.903	857	72243795	72245029	82.9624	842
6	42725979	42727167	.	1000	.	153.609	-1	-1	740	5	5	42725979	42727152	73.4573	739	42726013	42727167	80.1521	708
20	49711351	49712786	.	1000	.	152.665	-1	-1	968	5	5	49711351	49712785	78.1735	965	49711446	49712786	74.4914	876
18	11500212	11501057	.	1000	.	152.544	-1	-1	394	5	5	11500212	11501013	74.5287	399	11500240	11501057	78.0151	361
7	44639173	44640813	.	1000	.	149.663	-1	-1	932	5	5	44639278	44640712	65.7847	823	44639173	44640813	83.8785	936
12	120444124	120446560	.	1000	.	149.552	-1	-1	729	5	5	120444242	120446560	70.4981	607	120444124	120446535	79.0543	467
1	102433584	102435042	.	1000	.	149.284	-1	-1	1028	5	5	102433707	102435042	66.5165	916	102433584	102435026	82.7671	1017
10	18311843	18313274	.	1000	.	149.104	-1	-1	1053	5	5	18311843	18313274	74.1407	1052	18312187	18313265	74.9636	710
12	105485246	105486586	.	1000	.	148.947	-1	-1	824	5	5	105485246	105486524	70.0484	834	105485286	105486586	78.899	775
19	1248082	1249412	.	1000	.	145.85	-1	-1	835	5	5	1248170	1249412	77.3487	743	1248082	1249253	68.5011	840
20	50675724	50676728	.	1000	.	145.688	-1	-1	500	5	5	50675815	50676720	72.5379	408	50675724	50676728	73.1499	502
22	36544258	36545978	.	1000	.	145.683	-1	-1	833	5	5	36544328	36545915	69.8616	763	36544258	36545978	75.821	834
19	4077525	4079119	.	1000	.	145.407	-1	-1	845	5	5	4077622	4078963	72.7082	745	4077525	4079119	72.6989	848
16	28862706	28863958	.	1000	.	144.122	-1	-1	681	5	5	28862706	28863890	65.3187	688	28862790	28863958	78.8031	590
1	218360480	218362385	.	1000	.	144.054	-1	-1	966	5	5	218360480	218361899	70.9575	956	218360548	218362385	73.0964	909
6	165048989	165049961	.	1000	.	143.738	-1	-1	570	5	5	165048989	165049930	68.0837	565	165049073	165049961	75.6543	491
10	103503827	103505320	.	1000	.	143.07	-1	-1	735	5	5	103504071	103505109	70.1878	500	103503827	103505320	72.8822	727
14	50815834	50817354	.	1000	.	142.956	-1	-1	784	5	5	50815951	50817273	72.3631	680	50815834	50817354	70.5929	772
1	234683906	234684883	.	1000	.	142.606	-1	-1	539	5	5	234683913	234684810	66.8744	545	234683906	234684883	75.7318	526
10	119164483	119165909	.	1000	.	141.501	-1	-1	966	5	5	119165038	119165909	70.1662	410	119164483	119165906	71.3344	968
2	29392453	29393650	.	1000	.	140.025	-1	-1	548	5	5	29392453	29393650	64.0961	529	29392453	29393623	75.9284	567
1	94672604	94673678	.	1000	.	139.541	-1	-1	549	5	5	94672753	94673542	67.7011	405	94672604	94673678	71.8398	545
3	188289882	188291138	.	1000	.	139.406	-1	-1	806	5	5	188289978	188291083	64.0544	723	188289882	188291138	75.3512	793
20	41004491	41005724	.	1000	.	138.074	-1	-1	683	5	5	41004491	41005698	68.5812	676	41004514	41005724	69.4924	667
3	192443577	192444886	.	1000	.	137.525	-1	-1	662	5	5	192443577	192444763	64.4572	661	192443704	192444886	73.0678	536
16	57016934	57017801	.	1000	.	137.294	-1	-1	499	5	5	57016934	57017801	73.723	501	57017006	57017776	63.5708	425
10	119380588	119381869	.	1000	.	137.186	-1	-1	520	5	5	119380621	119381869	66.528	485	119380588	119381693	70.6577	522
11	47220179	47221713	.	1000	.	137.054	-1	-1	607	5	5	47220314	47221713	69.2156	486	47220179	47221699	67.8387	594
17	78882606	78884102	.	1000	.	136.847	-1	-1	668	5	5	78882688	78883905	68.3099	589	78882606	78884102	68.537	665
19	56148033	56150094	.	1000	.	136.652	-1	-1	978	5	5	56148562	56150094	62.443	463	56148033	56150074	74.2095	964
17	19187709	19190516	.	1000	.	136.215	-1	-1	410	5	5	19187745	19190464	70.664	377	19187709	19190516	65.5508	407
3	127770194	127771989	.	1000	.	136.208	-1	-1	675	5	5	127770291	127771516	69.0508	608	127770194	127771989	67.1569	645
11	43937539	43938707	.	1000	.	135.375	-1	-1	682	5	5	43937745	43938671	66.8744	490	43937539	43938707	68.5011	669
19	10543817	10545107	.	1000	.	134.928	-1	-1	745	5	5	10543861	10545097	65.6658	705	10543817	10545107	69.2622	742
18	12376328	12377389	.	1000	.	134.565	-1	-1	549	5	5	12376328	12377347	67.0488	555	12376335	12377389	67.5165	537
14	53390945	53393240	.	1000	.	134.461	-1	-1	480	5	5	53390945	53393176	64.8948	487	53391027	53393240	69.5664	361
2	152096777	152098351	.	1000	.	132.615	-1	-1	584	5	5	152096777	152098351	60.5919	571	152096863	152098205	72.0231	512
18	13629275	13630498	.	1000	.	131.593	-1	-1	619	5	5	13629275	13630498	66.0666	635	13629390	13630455	65.5268	489
12	45727352	45729173	.	1000	.	131.253	-1	-1	730	5	5	45727352	45729173	59.5321	730	45727382	45729066	71.7209	701
17	79921207	79922171	.	1000	.	131.234	-1	-1	396	5	5	79921207	79922016	66.7869	393	79921207	79922171	64.4476	400
1	60972642	60973397	.	1000	.	131.227	-1	-1	392	5	5	60972642	60973386	61.5995	392	60972643	60973397	69.6271	391
20	51360443	51361341	.	1000	.	130.154	-1	-1	465	5	5	51360444	51361308	60.2277	478	51360443	51361341	69.9267	452
11	6694662	6696333	.	1000	.	130.061	-1	-1	960	5	5	6694662	6696120	67.3957	987	6694907	6696333	62.6655	688
17	82912571	82913966	.	1000	.	129.561	-1	-1	723	5	5	82912681	82913944	59.9929	616	82912571	82913966	69.5677	720
8	28378978	28380405	.	1000	.	129.556	-1	-1	749	5	5	28378978	28380405	64.8601	770	28379125	28380397	64.6955	582
3	25426973	25429026	.	1000	.	129.393	-1	-1	1225	5	5	25427164	25429026	66.8374	220	25426973	25429010	62.5557	1227
19	43634663	43635702	.	1000	.	129.32	-1	-1	514	5	5	43634688	43635702	67.675	492	43634663	43635702	61.6453	512
11	106022031	106023176	.	1000	.	129.309	-1	-1	526	5	5	106022146	106023176	67.2772	388	106022031	106022995	62.0316	550
4	14855829	14856960	.	1000	.	129.221	-1	-1	735	5	5	14855897	14856900	58.8172	668	14855829	14856960	70.4039	735
2	64858711	64860176	.	1000	.	128.524	-1	-1	779	5	5	64858711	64860142	58.8044	768	64858783	64860176	69.7191	719
12	116358489	116359583	.	1000	.	128.156	-1	-1	564	5	5	116358489	116359583	61.7003	557	116358579	116359317	66.4561	481
19	47225982	47228513	.	1000	.	127.836	-1	-1	1116	5	5	47225997	47228513	67.8131	1120	47225982	47228145	60.0232	1097
16	80613333	80614682	.	1000	.	127.626	-1	-1	529	5	5	80613416	80614682	66.0824	446	80613333	80614615	61.5434	530
16	67959341	67961413	.	1000	.	127.375	-1	-1	439	5	5	67959341	67961413	61.5224	266	67959351	67961405	65.8528	419
5	141807896	141809319	.	1000	.	127.35	-1	-1	643	5	5	141807896	141809319	61.1862	639	141808010	141809240	66.164	534
X	119040606	119041858	.	1000	.	127.072	-1	-1	768	5	5	119040606	119041858	61.2344	773	119040665	119041764	65.8372	704
13	46288280	46289485	.	1000	.	126.854	-1	-1	745	5	5	46288280	46289485	62.3255	738	46288493	46289447	64.5287	539
9	130197944	130199085	.	1000	.	126.624	-1	-1	515	5	5	130197944	130199085	60.0258	529	130197999	130198999	66.5983	446
1	152516864	152518124	.	1000	.	126.154	-1	-1	532	5	5	152516864	152517797	58.4144	532	152516992	152518124	67.74	404
16	85368079	85369455	.	1000	.	126.139	-1	-1	766	5	5	85368079	85369374	66.0337	766	85368187	85369455	60.1048	659
4	57163903	57164804	.	1000	.	126.11	-1	-1	391	5	5	57163935	57164723	57.6086	389	57163903	57164804	68.5011	362
12	56645027	56646555	.	1000	.	125.9	-1	-1	758	5	5	56645027	56646555	65.263	749	56645147	56646341	60.6368	648
16	30064907	30067658	.	1000	.	125.612	-1	-1	1728	5	5	30064922	30067655	57.8404	1717	30064907	30067658	67.7716	1725
2	23548503	23550386	.	1000	.	124.787	-1	-1	604	5	5	23548503	23550386	68.0829	607	23548544	23550330	56.7037	560
5	17746521	17748086	.	1000	.	124.396	-1	-1	891	5	5	17746524	17748078	61.5129	874	17746521	17748086	62.8831	905
9	114221440	114222604	.	1000	.	124.24	-1	-1	471	5	5	114221509	114222450	69.9198	409	114221440	114222604	54.3203	464
10	75234761	75236225	.	1000	.	124.065	-1	-1	801	5	5	75234945	75236131	62.4513	606	75234761	75236225	61.6137	812
22	41468869	41470482	.	1000	.	123.624	-1	-1	524	5	5	41468869	41470228	60.8315	505	41468878	41470482	62.7927	535
12	62732137	62733664	.	1000	.	123.198	-1	-1	1013	5	5	62732137	62733579	66.8744	1014	62732190	62733664	56.3231	960
22	39299339	39300482	.	1000	.	123.177	-1	-1	613	5	5	39299480	39300353	59.6229	460	39299339	39300482	63.5538	626
18	10192969	10195090	.	1000	.	123.108	-1	-1	1087	5	5	10192969	10194610	52.4338	1090	10193165	10195090	70.6737	888
2	20182361	20183461	.	1000	.	122.065	-1	-1	536	5	5	20182361	20183367	56.1769	556	20182461	20183461	65.8885	417
3	36362639	36363608	.	1000	.	121.992	-1	-1	388	5	5	36362657	36363608	56.1919	368	36362639	36363577	65.8002	391
2	239475648	239477817	.	1000	.	121.901	-1	-1	1156	5	5	239475877	239477403	57.2058	918	239475648	239477817	64.6955	1166
1	109655659	109656558	.	1000	.	121.57	-1	-1	533	5	5	109655718	109656554	59.4176	482	109655659	109656558	62.1528	526
19	6457863	6460290	.	1000	.	121.385	-1	-1	716	5	5	6457893	6460290	61.6372	701	6457863	6459988	59.7482	701
16	85799413	85800501	.	1000	.	120.986	-1	-1	587	5	5	85799415	85800416	57.1208	586	85799413	85800501	63.8655	586
14	73633407	73634608	.	1000	.	120.943	-1	-1	548	5	5	73633531	73634538	52.9353	429	73633407	73634608	68.0081	543
10	78256008	78257190	.	1000	.	120.902	-1	-1	388	5	5	78256008	78257190	61.4047	404	78256013	78256996	59.4974	367
19	29810558	29811671	.	1000	.	120.064	-1	-1	820	5	5	29810558	29811671	58.4423	821	29810750	29811664	61.6215	627
17	41704893	41706413	.	1000	.	119.906	-1	-1	714	5	5	41704893	41706413	64.9441	714	41704980	41706130	54.9618	628
6	44338363	44340205	.	1000	.	119.642	-1	-1	432	5	5	44338420	44340205	59.1759	394	44338363	44340066	60.4665	414
3	57962110	57963040	.	1000	.	119.277	-1	-1	503	5	5	57962110	57963040	56.2248	506	57962142	57963026	63.0526	468
19	55460940	55462117	.	1000	.	118.681	-1	-1	352	5	5	55460940	55462040	61.2807	357	55460972	55462117	57.4008	316
21	26587424	26588571	.	1000	.	118.656	-1	-1	648	5	5	26587509	26588515	53.5801	571	26587424	26588571	65.076	640
11	64145301	64146579	.	1000	.	116.999	-1	-1	867	5	5	64145301	64146579	57.709	870	64145318	64146569	59.2895	847
X	40867243	40868297	.	1000	.	116.843	-1	-1	359	5	5	40867256	40868124	55.1915	357	40867243	40868297	61.651	349
19	1383354	1384316	.	1000	.	116.831	-1	-1	516	5	5	1383517	1384316	54.889	357	1383354	1384280	61.9416	513
20	25583939	25585535	.	1000	.	116.756	-1	-1	634	5	5	25583939	25585535	51.6037	651	25584009	25585483	65.1523	548
1	170910183	170911155	.	1000	.	115.97	-1	-1	396	5	5	170910186	170911077	53.1772	391	170910183	170911155	62.7927	398
22	37302097	37306433	.	1000	.	115.829	-1	-1	2713	5	5	37302097	37306433	60.9607	1625	37302152	37306409	54.8686	711
1	235069765	235070730	.	1000	.	114.983	-1	-1	459	5	5	235069765	235070657	62.8458	486	235069766	235070730	52.1369	432
9	130450968	130452211	.	1000	.	114.981	-1	-1	677	5	5	130450968	130452189	57.2058	665	130451224	130452211	57.7754	433
11	27391457	27392494	.	1000	.	114.891	-1	-1	446	5	5	27391512	27392384	43.3453	402	27391457	27392494	71.5456	436
14	59277579	59278637	.	1000	.	114.556	-1	-1	672	5	5	59277579	59278595	50.7861	656	59277635	59278637	63.7702	633
8	144094790	144096164	.	1000	.	114.494	-1	-1	495	5	5	144094790	144096164	59.5321	501	144094801	144095885	54.9618	479
12	13093412	13094814	.	1000	.	113.929	-1	-1	1031	5	5	13093698	13094814	54.8807	726	13093412	13094802	59.0478	1050
12	110199380	110200634	.	1000	.	113.654	-1	-1	465	5	5	110199380	110200634	59.515	473	110199430	110200347	54.1394	407
10	49761521	49762698	.	1000	.	113.341	-1	-1	548	5	5	49761533	49762637	54.9449	538	49761521	49762698	58.3963	546
3	69218890	69219905	.	1000	.	113.262	-1	-1	561	5	5	69218936	69219905	57.2247	511	69218890	69219824	56.0376	565
11	788772	790286	.	1000	.	113.013	-1	-1	906	5	5	789114	790286	61.6372	563	788772	789989	51.3758	907
1	117068470	117070315	.	1000	.	112.899	-1	-1	963	5	5	117068470	117070315	56.7363	977	117068639	117070148	56.1629	781
12	62701943	62703235	.	1000	.	111.758	-1	-1	609	5	5	62702093	62703235	44.7994	463	62701943	62703076	66.9585	606
10	73997790	73999071	.	1000	.	111.655	-1	-1	760	5	5	73997857	73999065	57.4663	697	73997790	73999071	54.189	756
14	34546466	34548182	.	1000	.	111.169	-1	-1	489	5	5	34546466	34548182	56.4001	481	34546491	34548167	54.7687	472
8	142291836	142293556	.	1000	.	110.976	-1	-1	821	5	5	142292035	142293274	59.2201	615	142291836	142293556	51.7564	829
14	102509774	102511018	.	1000	.	110.548	-1	-1	418	5	5	102509784	102511018	49.9108	422	102509774	102510905	60.6368	404
9	129283635	129285033	.	1000	.	110.434	-1	-1	812	5	5	129283635	129285033	48.1067	803	129283830	129285002	62.3272	627
19	48553501	48554390	.	1000	.	110.273	-1	-1	542	5	5	48553594	48554390	49.2878	453	48553501	48554387	60.985	539
11	36235166	36236342	.	1000	.	109.79	-1	-1	722	5	5	36235370	36236342	58.4144	519	36235166	36236308	51.3758	722
6	134516720	134518030	.	1000	.	109.136	-1	-1	615	5	5	134516853	134518030	55.6234	465	134516720	134517903	53.5125	633
9	113650230	113651205	.	1000	.	108.774	-1	-1	539	5	5	113650230	113651205	54.5737	546	113650243	113651187	54.2002	519
15	59303920	59305700	.	1000	.	108.381	-1	-1	413	5	5	59303920	59305537	53.5801	400	59303929	59305700	54.8009	417
2	19982017	19983080	.	1000	.	108.373	-1	-1	474	5	5	19982035	19982913	49.8533	468	19982017	19983080	58.5199	462
6	35487396	35488379	.	1000	.	108.323	-1	-1	431	5	5	35487396	35488379	55.9201	439	35487425	35488353	52.4033	395
18	9016449	9017745	.	1000	.	108.105	-1	-1	543	5	5	9016451	9017645	52.7548	538	9016449	9017745	55.3501	547
6	107657003	107658360	.	1000	.	107.978	-1	-1	649	5	5	107657217	107658315	53.1772	428	107657003	107658360	54.8009	656
22	37569950	37571058	.	1000	.	107.664	-1	-1	602	5	5	37569952	37571058	54.3858	597	37569950	37571049	53.2786	605
9	93109021	93110066	.	1000	.	107.529	-1	-1	383	5	5	93109041	93109877	58.8172	369	93109021	93110066	48.7119	378
11	63974025	63975215	.	1000	.	106.205	-1	-1	610	5	5	63974256	63975215	56.9781	381	63974025	63975175	49.2266	609
15	92900894	92902300	.	1000	.	105.622	-1	-1	559	5	5	92900979	92902300	54.4394	492	92900894	92902268	51.1826	541
17	64459295	64460082	.	1000	.	104.997	-1	-1	382	5	5	64459295	64460033	49.7474	375	64459342	64460082	55.2492	342
3	193767818	193769191	.	1000	.	104.935	-1	-1	473	5	5	193767870	193768930	52.6659	431	193767818	193769191	52.2691	464
5	153619421	153620509	.	1000	.	104.935	-1	-1	484	5	5	153619455	153620360	52.2929	464	153619421	153620509	52.6417	470
11	10327668	10329170	.	1000	.	104.083	-1	-1	895	5	5	10327668	10329099	51.5658	899	10327893	10329170	52.5175	667
20	38159266	38160305	.	1000	.	103.677	-1	-1	495	5	5	38159368	38160201	49.3571	392	38159266	38160305	54.3194	496
13	97400303	97401270	.	1000	.	103.52	-1	-1	526	5	5	97400303	97401270	56.088	521	97400396	97401254	47.4316	439
20	37392238	37393256	.	1000	.	103.184	-1	-1	430	5	5	37392238	37393256	50.0988	420	37392284	37393104	53.0851	394
10	27558361	27559308	.	1000	.	102.663	-1	-1	385	5	5	27558361	27559308	49.8959	366	27558396	27559182	52.7673	370
22	39184126	39185596	.	1000	.	102.45	-1	-1	647	5	5	39184126	39185235	49.6373	651	39184288	39185596	52.8127	481
22	23766851	23768247	.	1000	.	102.427	-1	-1	912	5	5	23766851	23768247	49.1486	900	23767021	23768233	53.2786	754
21	41706382	41707246	.	1000	.	102.249	-1	-1	387	5	5	41706446	41707246	45.9258	323	41706382	41707218	56.3231	387
12	39606020	39608003	.	1000	.	102.204	-1	-1	1229	5	5	39606132	39607649	45.1201	1118	39606020	39608003	57.0842	285
10	3068326	3069596	.	1000	.	101.97	-1	-1	643	5	5	3068326	3069596	54.0965	641	3068443	3069400	47.8736	528
11	69352212	69353287	.	1000	.	101.943	-1	-1	675	5	5	69352466	69353276	51.3343	423	69352212	69353287	50.6083	674
10	10830817	10831660	.	1000	.	101.528	-1	-1	468	5	5	10830838	10831660	50.5998	436	10830817	10831660	50.9282	480
10	97407446	97408980	.	1000	.	101.522	-1	-1	436	5	5	97407461	97408964	52.5707	416	97407446	97408980	48.9509	441
3	25581803	25582964	.	1000	.	101.031	-1	-1	647	5	5	25581803	25582964	52.4101	650	25581825	25582961	48.6208	623
11	3840699	3841949	.	1000	.	100.858	-1	-1	452	5	5	3840699	3841936	48.13	451	3840736	3841949	52.7276	416
5	138575092	138576062	.	1000	.	100.486	-1	-1	535	5	5	138575092	138576006	53.2139	518	138575150	138576062	47.2718	494
11	12133467	12134476	.	1000	.	100.279	-1	-1	601	5	5	12133697	12134379	44.7172	371	12133467	12134476	55.562	602
8	60477076	60478529	.	1000	.	100.234	-1	-1	675	5	5	60477076	60478369	49.0724	676	60477154	60478529	51.1617	597
3	49120137	49121153	.	1000	.	100.19	-1	-1	573	5	5	49120184	49121153	43.1058	530	49120137	49121131	57.0842	569
CHR_HSCHR22_1_CTG7	23766834	23768249	.	1000	.	99.2936	-1	-1	924	5	5	23766834	23768187	47.5372	917	23766901	23768249	51.7564	865
5	139517916	139519067	.	1000	.	99.2915	-1	-1	549	5	5	139517916	139519067	49.062	549	139517965	139518938	50.2296	500
9	129495050	129496823	.	1000	.	98.7949	-1	-1	699	5	5	129495050	129496823	47.7418	726	129495165	129496790	51.053	557
17	19061537	19064387	.	1000	.	98.7536	-1	-1	2307	5	5	19061657	19064381	52.4768	2184	19061537	19064387	46.2768	2310
13	92843331	92844140	.	1000	.	98.7308	-1	-1	383	5	5	92843331	92844140	48.1239	372	92843338	92844137	50.6069	388
8	133217830	133218846	.	1000	.	98.5841	-1	-1	354	5	5	133217929	133218818	46.3684	258	133217830	133218846	52.2158	351
6	107028005	107029039	.	1000	.	97.9471	-1	-1	535	5	5	107028005	107029039	56.3054	524	107028018	107029018	41.6416	533
14	34629748	34630871	.	1000	.	97.8404	-1	-1	583	5	5	34629929	34630871	46.5774	418	34629748	34630762	51.2629	567
7	27686048	27686997	.	1000	.	97.5692	-1	-1	435	5	5	27686048	27686904	50.7601	420	27686080	27686997	46.8091	419
4	42391318	42392556	.	1000	.	97.3016	-1	-1	725	5	5	42391428	42392556	45.9258	604	42391318	42392476	51.3758	737
X	119468408	119470066	.	1000	.	97.1901	-1	-1	957	5	5	119468525	119470066	43.9115	850	119468408	119469893	53.2786	948
6	33579081	33580421	.	1000	.	97.0391	-1	-1	681	5	5	33579192	33580367	49.6101	575	33579081	33580421	47.429	676
13	72255531	72256413	.	1000	.	96.5643	-1	-1	530	5	5	72255531	72256372	39.4801	524	72255652	72256413	57.0842	416
20	3795429	3796350	.	1000	.	96.4826	-1	-1	456	5	5	3795461	3796291	41.1157	439	3795429	3796350	55.3669	442
22	35313149	35314126	.	1000	.	96.4052	-1	-1	368	5	5	35313161	35314089	50.3572	354	35313149	35314126	46.048	370
3	188772432	188773683	.	1000	.	95.5549	-1	-1	629	5	5	188772564	188773512	48.7458	484	188772432	188773683	46.8091	643
3	159418260	159420756	.	1000	.	95.2238	-1	-1	934	5	5	159418609	159420675	46.8339	580	159418260	159420756	48.3899	940
1	156122084	156123674	.	1000	.	95.1297	-1	-1	698	5	5	156122084	156123535	47.9401	701	156122221	156123674	47.1896	558
CHR_HG2114_PATCH	47646950	47647954	.	1000	.	94.8829	-1	-1	442	5	5	47646989	47647883	50.3572	420	47646950	47647954	44.5257	426
1	40875283	40876123	.	1000	.	94.3184	-1	-1	449	5	5	40875283	40876049	44.3143	433	40875336	40876123	50.004	413
3	52277407	52278997	.	1000	.	93.9638	-1	-1	483	5	5	52277465	52278898	50.5092	427	52277407	52278997	43.4546	481
3	141825394	141826830	.	1000	.	93.6907	-1	-1	785	5	5	141825580	141826716	48.0324	617	141825394	141826830	45.6583	768
20	19888201	19889713	.	1000	.	93.6281	-1	-1	879	5	5	19888229	19889662	45.1054	862	19888201	19889713	48.5227	869
8	144060452	144061498	.	1000	.	93.5113	-1	-1	455	5	5	144060490	144061362	47.4269	412	144060452	144061498	46.0844	461
6	41581277	41582718	.	1000	.	93.2476	-1	-1	553	5	5	41581313	41582718	47.4015	517	41581277	41582642	45.8461	553
7	27196049	27197321	.	1000	.	92.9145	-1	-1	412	5	5	27196049	27197321	47.224	433	27196090	27197134	45.6905	350
8	125643801	125644849	.	1000	.	92.8651	-1	-1	685	5	5	125643801	125644827	41.4044	695	125644001	125644849	51.4607	476
10	5599081	5600620	.	1000	.	92.8508	-1	-1	688	5	5	5599123	5600620	42.6462	641	5599081	5600380	50.2046	694
17	3917177	3917992	.	1000	.	92.4337	-1	-1	598	5	5	3917177	3917990	42.8629	585	3917195	3917992	49.5708	594
11	67405339	67406949	.	1000	.	92.389	-1	-1	813	5	5	67405339	67406949	44.8416	819	67405533	67406868	47.5474	613
17	18491945	18493334	.	1000	.	91.9291	-1	-1	634	5	5	18491945	18493334	47.5199	636	18492080	18493213	44.4092	497
1	169103333	169105537	.	1000	.	91.2572	-1	-1	536	5	5	169103333	169105537	46.7315	540	169103365	169105298	44.5257	500
5	172117791	172118616	.	1000	.	90.9694	-1	-1	381	5	5	172117791	172118616	50.2985	383	172117802	172118566	40.6709	369
10	103965649	103967192	.	1000	.	90.719	-1	-1	1016	5	5	103965649	103967094	43.661	1006	103966242	103967192	47.058	434
16	29266218	29267214	.	1000	.	90.5393	-1	-1	496	5	5	29266218	29267214	41.9512	495	29266287	29267086	48.5882	429
19	37370272	37371275	.	1000	.	90.4323	-1	-1	620	5	5	37370272	37371224	43.8092	625	37370313	37371275	46.623	575
12	55729641	55731076	.	1000	.	89.7365	-1	-1	846	5	5	55729641	55730951	39.8829	850	55729942	55731076	49.8536	541
1	32413502	32414462	.	1000	.	89.6681	-1	-1	592	5	5	32413502	32414427	45.5229	618	32413588	32414462	44.1452	480
12	116551544	116552484	.	1000	.	89.6022	-1	-1	560	5	5	116551651	116552454	47.6468	460	116551544	116552484	41.9555	553
17	44323752	44326591	.	1000	.	89.5252	-1	-1	2040	5	5	44323803	44326254	39.9385	2010	44323752	44326591	49.5867	548
19	49612987	49614764	.	1000	.	89.4596	-1	-1	468	5	5	49612987	49614709	43.7376	471	49613029	49614764	45.722	423
22	23218824	23220309	.	1000	.	89.2417	-1	-1	768	5	5	23218824	23220159	41.2298	765	23219048	23220309	48.0118	548
16	75002529	75004284	.	1000	.	89.0373	-1	-1	1208	5	5	75002693	75004187	45.7774	221	75002529	75004284	43.2599	1204
17	75578160	75579830	.	1000	.	88.5459	-1	-1	1007	5	5	75578160	75579648	46.4913	981	75578445	75579830	42.0545	748
1	6224704	6225502	.	1000	.	88.348	-1	-1	347	5	5	6224704	6225459	42.3001	329	6224791	6225502	46.048	279
2	11831876	11833237	.	1000	.	88.0698	-1	-1	677	5	5	11831876	11833154	39.8497	670	11831955	11833237	48.2201	606
5	176541874	176544241	.	1000	.	88.0547	-1	-1	1789	5	5	176542014	176544241	39.4801	1620	176541874	176544240	48.5746	1818
20	50143539	50144633	.	1000	.	88.0395	-1	-1	567	5	5	50143539	50144516	40.4047	568	50143618	50144633	47.6349	487
10	6535848	6537110	.	1000	.	87.9903	-1	-1	499	5	5	6535886	6537080	43.4856	458	6535848	6537110	44.5048	502
1	31964039	31965363	.	1000	.	87.8337	-1	-1	319	5	5	31964082	31965363	39.8829	293	31964039	31964957	47.9508	303
9	89518956	89520377	.	1000	.	87.5659	-1	-1	728	5	5	89519049	89520072	42.5251	637	89518956	89520377	45.0408	727
22	42344734	42346725	.	1000	.	87.5014	-1	-1	762	5	5	42344883	42346531	42.0003	607	42344734	42346725	45.5012	768
5	114391407	114392853	.	1000	.	87.4739	-1	-1	888	5	5	114391791	114392783	47.1343	508	114391407	114392853	40.3395	884
16	84686465	84687632	.	1000	.	87.403	-1	-1	622	5	5	84686598	84687605	43.6932	476	84686465	84687632	43.7098	635
1	169112041	169113058	.	1000	.	87.0981	-1	-1	413	5	5	169112087	169112856	42.1405	364	169112041	169113058	44.9576	417
6	34392444	34393575	.	1000	.	86.7607	-1	-1	521	5	5	34392510	34393575	47.0435	466	34392444	34393568	39.7172	511
1	155940134	155941502	.	1000	.	86.7366	-1	-1	750	5	5	155940134	155941502	40.6886	746	155940441	155941402	46.048	447
19	48353872	48355204	.	1000	.	86.575	-1	-1	903	5	5	48353872	48355204	38.2961	911	48353874	48355155	48.2789	893
1	55006616	55008291	.	1000	.	86.4452	-1	-1	1081	5	5	55007300	55008291	42.3001	396	55006616	55008064	44.1452	1082
2	47272378	47274296	.	1000	.	86.4042	-1	-1	943	5	5	47272378	47274251	48.0646	940	47272406	47274296	38.3396	919
3	156534477	156535717	.	1000	.	86.29	-1	-1	779	5	5	156534477	156535717	37.1968	788	156534609	156535661	49.0932	638
2	217331480	217332414	.	1000	.	86.2668	-1	-1	401	5	5	217331487	217332414	39.0772	382	217331480	217332392	47.1896	414
3	127736412	127737860	.	1000	.	86.1376	-1	-1	883	5	5	127736412	127737860	41.9861	882	127736634	127737843	44.1515	663
14	90906896	90907743	.	1000	.	85.9387	-1	-1	446	5	5	90906896	90907691	42.78	436	90906966	90907743	43.1588	387
21	45386394	45387395	.	1000	.	85.8847	-1	-1	543	5	5	45386534	45387299	45.9258	406	45386394	45387395	39.959	541
1	244970733	244971634	.	1000	.	85.7836	-1	-1	402	5	5	244970769	244971563	41.4142	402	244970733	244971634	44.3695	367
19	12836103	12837646	.	1000	.	85.7733	-1	-1	572	5	5	12836160	12837646	43.9115	463	12836103	12837477	41.8618	625
CHR_HSCHR17_3_CTG1	18501404	18502866	.	1000	.	85.6913	-1	-1	781	5	5	18501404	18502866	45.5377	780	18501683	18502845	40.1536	504
19	17243970	17245348	.	1000	.	85.5845	-1	-1	878	5	5	17244052	17245281	41.2479	798	17243970	17245348	44.3366	876
20	50137274	50139446	.	1000	.	85.3566	-1	-1	1002	5	5	50137274	50139437	43.7865	1013	50137368	50139446	41.5701	897
9	132644270	132645572	.	1000	.	85.3465	-1	-1	626	5	5	132644270	132645572	36.7996	631	132644283	132645444	48.5469	609
17	2710049	2712662	.	1000	.	85.342	-1	-1	1654	5	5	2710049	2712594	45.587	1955	2710920	2712662	39.755	483
17	78253648	78254706	.	1000	.	85.3068	-1	-1	430	5	5	78253652	78254539	42.9957	418	78253648	78254706	42.3111	439
8	123156571	123157678	.	1000	.	85.3054	-1	-1	412	5	5	123156571	123157550	47.9381	427	123156604	123157678	37.3672	364
17	3988258	3989905	.	1000	.	85.2859	-1	-1	695	5	5	3988358	3989905	44.744	626	3988258	3989631	40.5419	664
20	23142927	23143792	.	1000	.	85.1139	-1	-1	371	5	5	23142969	23143648	45.3691	327	23142927	23143792	39.7448	373
4	103785559	103786593	.	1000	.	84.9914	-1	-1	643	5	5	103785559	103786571	36.66	647	103785733	103786593	48.3313	465
CHR_HG109_PATCH	14023475	14024240	.	1000	.	84.9453	-1	-1	335	5	5	14023492	14024215	42.7029	312	14023475	14024240	42.2423	342
11	47411198	47412155	.	1000	.	84.7366	-1	-1	484	5	5	47411275	47412143	43.6397	423	47411198	47412155	41.0969	469
8	48589757	48590636	.	1000	.	84.6026	-1	-1	437	5	5	48589794	48590636	37.8636	386	48589757	48590601	46.739	452
19	3062503	3063383	.	1000	.	84.587	-1	-1	293	5	5	3062525	3063383	43.1058	292	3062503	3063377	41.4812	272
11	68048197	68049238	.	1000	.	84.5005	-1	-1	487	5	5	68048197	68049238	42.0934	487	68048310	68049218	42.4071	374
3	169763121	169765451	.	1000	.	84.4135	-1	-1	996	5	5	169763121	169765389	42.652	997	169763121	169765451	41.7615	995
3	13223408	13224446	.	1000	.	84.3365	-1	-1	628	5	5	13223408	13224445	39.4214	624	13223431	13224446	44.9151	610
5	79961480	79962679	.	1000	.	83.9836	-1	-1	539	5	5	79961503	79962679	40.0937	521	79961480	79962483	43.8899	534
17	8620251	8621678	.	1000	.	83.9247	-1	-1	574	5	5	8620435	8621286	42.5963	395	8620251	8621678	41.3284	569
10	16968261	16969346	.	1000	.	83.858	-1	-1	623	5	5	16968392	16969286	44.4474	493	16968261	16969346	39.4106	623
9	126588449	126589445	.	1000	.	83.8259	-1	-1	452	5	5	126588470	126589445	43.1058	425	126588449	126589382	40.7201	458
3	15064444	15065549	.	1000	.	83.7316	-1	-1	692	5	5	15064444	15065549	39.5243	684	15064578	15065546	44.2073	566
17	17476697	17477512	.	1000	.	83.6635	-1	-1	330	5	5	17476697	17477463	42.0934	339	17476708	17477512	41.5701	311
14	75126805	75128752	.	1000	.	83.5932	-1	-1	1290	5	5	75126873	75128713	45.2652	1208	75126805	75128752	38.328	1304
16	1308385	1309409	.	1000	.	83.5551	-1	-1	407	5	5	1308391	1309378	40.5901	405	1308385	1309409	42.9651	403
18	46917483	46918544	.	1000	.	83.3784	-1	-1	559	5	5	46917483	46918418	41.8972	547	46917498	46918544	41.4812	556
4	38313517	38314581	.	1000	.	83.2489	-1	-1	562	5	5	38313547	38314580	40.1821	532	38313517	38314581	43.0668	562
8	132172822	132174110	.	1000	.	83.0942	-1	-1	520	5	5	132172822	132174110	42.9957	519	132172995	132173874	40.0985	348
16	1650722	1652768	.	1000	.	83.0089	-1	-1	1096	5	5	1650732	1652514	40.7552	998	1650722	1652768	42.2537	1184
12	6533516	6536036	.	1000	.	82.8965	-1	-1	1476	5	5	6533585	6536036	40.439	1411	6533516	6535947	42.4575	413
5	97138685	97139850	.	1000	.	82.7561	-1	-1	436	5	5	97138785	97139556	35.2581	348	97138685	97139850	47.4981	425
1	19798772	19800234	.	1000	.	82.5798	-1	-1	748	5	5	19798984	19800124	40.1993	533	19798772	19800234	42.3805	751
6	108294679	108295888	.	1000	.	82.3051	-1	-1	691	5	5	108294722	108295816	36.2572	643	108294679	108295888	46.048	697
22	42614746	42616061	.	1000	.	82.2151	-1	-1	613	5	5	42614746	42615925	44.6971	605	42614888	42616061	37.5179	479
17	62791898	62792572	.	1000	.	82.0361	-1	-1	421	5	5	62791950	62792559	38.2715	371	62791898	62792572	43.7646	420
1	201488865	201489758	.	1000	.	81.7893	-1	-1	480	5	5	201488928	201489758	40.6886	430	201488865	201489748	41.1007	467
9	94950500	94951732	.	1000	.	81.6663	-1	-1	655	5	5	94950500	94951732	36.1371	671	94950531	94951645	45.5292	608
20	36465556	36466494	.	1000	.	81.3088	-1	-1	434	5	5	36465556	36466406	41.1744	428	36465575	36466494	40.1344	422
17	62178212	62179271	.	1000	.	81.2386	-1	-1	531	5	5	62178312	62179271	43.6932	422	62178212	62179264	37.5454	541
CHR_HSCHR17_1_CTG9	83077768	83078645	.	1000	.	80.7383	-1	-1	484	5	5	83077768	83078628	35.4515	471	83077802	83078645	45.2868	463
13	23749972	23751203	.	1000	.	80.3995	-1	-1	604	5	5	23750006	23751203	39.3874	572	23749972	23751144	41.0121	603
19	14023461	14024366	.	1000	.	80.3785	-1	-1	375	5	5	14023465	14024366	42.7029	367	14023461	14024154	37.6756	380
13	41552573	41553898	.	1000	.	80.2294	-1	-1	707	5	5	41552771	41553898	43.5774	518	41552573	41553650	36.6521	698
4	15233734	15234594	.	1000	.	79.9326	-1	-1	459	5	5	15233734	15234549	34.6458	459	15233758	15234594	45.2868	435
1	16375346	16376498	.	1000	.	79.8419	-1	-1	534	5	5	16375346	16376498	39.8829	533	16375390	16376367	39.959	492
16	88700358	88701438	.	1000	.	79.7579	-1	-1	576	5	5	88700358	88701438	42.6517	562	88700362	88701418	37.1062	587
16	8849021	8850917	.	1000	.	79.7446	-1	-1	1378	5	5	8849021	8850879	38.8235	1363	8849022	8850917	40.9211	1392
11	10489410	10490994	.	1000	.	79.3721	-1	-1	1231	5	5	10489524	10490990	38.2715	1106	10489410	10490994	41.1007	1242
11	68121310	68123425	.	1000	.	79.2615	-1	-1	535	5	5	68121357	68122530	45.1128	493	68121310	68123425	34.1487	530
7	74353755	74354800	.	1000	.	79.202	-1	-1	460	5	5	74353766	74354800	38.4515	452	74353755	74354700	40.7505	458
11	65419981	65423166	.	1000	.	79.0588	-1	-1	1373	5	5	65419995	65423163	37.5949	1356	65419981	65423166	41.4639	1376
CHR_HSCHR17_3_CTG4	77300186	77300982	.	1000	.	78.8355	-1	-1	394	5	5	77300228	77300982	35.4515	352	77300186	77300904	43.384	394
7	74499599	74500782	.	1000	.	78.6556	-1	-1	570	5	5	74499683	74500624	39.0772	492	74499599	74500782	39.5784	565
2	105376780	105378465	.	1000	.	78.5933	-1	-1	1256	5	5	105377468	105378402	34.2568	584	105376780	105378465	44.3366	1240
6	42481642	42483151	.	1000	.	78.4497	-1	-1	703	5	5	42481759	42483151	36.625	584	42481642	42483106	41.8246	706
11	67022200	67023187	.	1000	.	78.3163	-1	-1	484	5	5	67022200	67023179	41.3512	490	67022255	67023187	36.9651	424
8	85463014	85464121	.	1000	.	78.254	-1	-1	433	5	5	85463046	85464121	41.1914	409	85463014	85464000	37.0626	425
12	102548243	102549170	.	1000	.	78.1907	-1	-1	483	5	5	102548324	102549154	39.2082	398	102548243	102549170	38.9826	488
12	124655372	124656594	.	1000	.	77.9581	-1	-1	712	5	5	124655372	124656487	41.0436	730	124655561	124656594	36.9145	505
4	140710864	140711759	.	1000	.	77.8722	-1	-1	442	5	5	140710906	140711698	38.6743	404	140710864	140711759	39.1979	439
18	2514744	2516770	.	1000	.	77.5512	-1	-1	553	5	5	2514744	2516770	35.3054	581	2514823	2516574	42.2457	446
11	47642444	47643376	.	1000	.	77.4916	-1	-1	385	5	5	47642444	47643376	38.6743	394	47642454	47643211	38.8173	367
20	36745129	36746914	.	1000	.	77.3042	-1	-1	1302	5	5	36745129	36746914	42.0552	1287	36745192	36746816	35.249	1254
13	108960981	108961997	.	1000	.	77.2346	-1	-1	661	5	5	108960981	108961997	36.0555	658	108961089	108961968	41.1791	556
4	78768085	78769012	.	1000	.	77.2241	-1	-1	547	5	5	78768085	78768985	33.84	543	78768258	78769012	43.384	378
2	65435813	65438352	.	1000	.	77.2002	-1	-1	1690	5	5	65435813	65438155	33.8611	1690	65436086	65438352	43.339	1417
11	62840184	62842027	.	1000	.	77.0949	-1	-1	1417	5	5	62840184	62841980	39.9887	1398	62840438	62842027	37.1062	1183
16	88239819	88240614	.	1000	.	77.0888	-1	-1	437	5	5	88239843	88240614	38.2715	413	88239819	88240569	38.8173	438
2	174031833	174032647	.	1000	.	77.0396	-1	-1	357	5	5	174031837	174032571	35.4122	350	174031833	174032647	41.6274	361
17	45050711	45051648	.	1000	.	77.0058	-1	-1	395	5	5	45050711	45051648	35.0428	377	45050722	45051619	41.9631	402
11	65636865	65640002	.	1000	.	76.9946	-1	-1	2584	5	5	65636865	65640002	41.1511	655	65636930	65639886	35.8434	2518
7	44606355	44607505	.	1000	.	76.8068	-1	-1	675	5	5	44606355	44607417	34.6787	674	44606418	44607505	42.1281	614
7	55964584	55965321	.	1000	.	76.619	-1	-1	304	5	5	55964584	55965321	36.66	291	55964596	55965273	39.959	306
2	11746393	11747540	.	1000	.	76.5916	-1	-1	758	5	5	11746550	11747540	31.9526	618	11746393	11747498	44.639	742
5	172955554	172956458	.	1000	.	76.489	-1	-1	400	5	5	172955559	172956365	34.5276	404	172955554	172956458	41.9614	392
19	46414274	46415090	.	1000	.	76.3723	-1	-1	372	5	5	46414274	46415090	34.6588	379	46414306	46415065	41.7135	334
7	98357340	98358224	.	1000	.	76.3722	-1	-1	477	5	5	98357353	98358212	39.0772	470	98357340	98358224	37.295	472
6	43771715	43773778	.	1000	.	76.2678	-1	-1	1148	5	5	43771715	43773778	39.6158	1151	43771726	43773734	36.6521	1135
3	12763386	12764896	.	1000	.	75.9899	-1	-1	986	5	5	12763386	12764896	36.9284	1006	12763935	12764813	39.0615	417
12	7446638	7447788	.	1000	.	75.8057	-1	-1	545	5	5	7446638	7447788	39.163	541	7446676	7447684	36.6427	512
17	19111280	19113046	.	1000	.	75.7102	-1	-1	1104	5	5	19111280	19112852	33.8398	1193	19111589	19113046	41.8704	707
2	142190457	142191708	.	1000	.	75.5797	-1	-1	535	5	5	142190457	142191565	37.1194	552	142190597	142191708	38.4602	378
3	14124097	14124996	.	1000	.	75.5336	-1	-1	431	5	5	14124151	14124975	36.3113	380	14124097	14124996	39.2223	428
13	93963741	93964634	.	1000	.	75.4604	-1	-1	402	5	5	93963776	93964612	37.4962	378	93963741	93964634	37.9642	391
3	5020966	5022184	.	1000	.	75.443	-1	-1	678	5	5	5020966	5022122	37.5998	685	5021037	5022184	37.8432	601
19	17623545	17625322	.	1000	.	75.3781	-1	-1	1000	5	5	17623610	17625322	33.7837	976	17623545	17625039	41.5944	959
16	4616231	4617124	.	1000	.	75.3734	-1	-1	376	5	5	4616231	4617046	37.6081	394	4616283	4617124	37.7653	307
3	14451693	14453516	.	1000	.	75.2712	-1	-1	563	5	5	14451725	14453471	38.5726	502	14451693	14453516	36.6986	593
5	149442417	149443294	.	1000	.	75.1105	-1	-1	371	5	5	149442417	149443294	34.8975	382	149442451	149443203	40.213	326
17	14068451	14070184	.	1000	.	75.088	-1	-1	1245	5	5	14068451	14070159	32.6508	1247	14068480	14070184	42.4372	290
8	130226021	130227350	.	1000	.	74.9641	-1	-1	563	5	5	130226100	130227350	37.5416	491	130226021	130227266	37.4225	557
10	70375916	70377999	.	1000	.	74.8807	-1	-1	1556	5	5	70375916	70377999	33.4829	1562	70376042	70377952	41.3978	1425
6	35042383	35043598	.	1000	.	74.2635	-1	-1	605	5	5	35042383	35043598	38.6785	609	35042390	35043537	35.585	595
8	23547605	23548394	.	1000	.	74.1796	-1	-1	386	5	5	23547700	23548377	33.84	291	23547605	23548394	40.3395	386
7	44554993	44556086	.	1000	.	74.1231	-1	-1	559	5	5	44554993	44556086	38.6168	531	44555206	44556016	35.5063	374
17	72399699	72400737	.	1000	.	74.038	-1	-1	549	5	5	72399711	72400678	33.2875	548	72399699	72400737	40.7505	538
7	105782620	105783732	.	1000	.	74.0136	-1	-1	518	5	5	105782703	105783710	36.3824	421	105782620	105783732	37.6312	533
10	71766510	71767769	.	1000	.	73.9534	-1	-1	697	5	5	71766617	71767573	33.4993	584	71766510	71767769	40.4541	704
19	44718084	44719056	.	1000	.	73.9287	-1	-1	647	5	5	44718179	44718975	38.0347	565	44718084	44719056	35.8939	634
19	43200828	43202280	.	1000	.	73.9177	-1	-1	871	5	5	43200828	43202238	34.4451	877	43200875	43202280	39.4726	819
6	1485578	1486513	.	1000	.	73.8932	-1	-1	373	5	5	1485578	1486415	39.9887	366	1485602	1486513	33.9044	357
10	99430033	99431756	.	1000	.	73.8843	-1	-1	1021	5	5	99430033	99431756	37.8674	1050	99430070	99431681	36.0169	955
13	74127553	74128898	.	1000	.	73.8843	-1	-1	670	5	5	74127744	74128898	37.8674	454	74127553	74128706	36.0169	696
14	76719899	76721016	.	1000	.	73.8517	-1	-1	579	5	5	76720023	76720881	37.513	446	76719899	76721016	36.3388	589
17	77288512	77289338	.	1000	.	73.7544	-1	-1	473	5	5	77288549	77289338	33.0343	457	77288512	77289281	40.7201	452
4	83850316	83851634	.	1000	.	73.7105	-1	-1	518	5	5	83850411	83851581	39.4801	416	83850316	83851634	34.2304	525
9	93094409	93095732	.	1000	.	73.7036	-1	-1	932	5	5	93094468	93095724	40.5948	872	93094409	93095732	33.1089	933
20	61736914	61738514	.	1000	.	73.6746	-1	-1	720	5	5	61736914	61738289	31.2477	734	61737055	61738514	42.4269	566
15	70245657	70246472	.	1000	.	73.5968	-1	-1	397	5	5	70245708	70246378	37.0629	357	70245657	70246472	36.5339	386
19	4298373	4299215	.	1000	.	73.4546	-1	-1	430	5	5	4298446	4299156	34.2568	344	4298373	4299215	39.1979	443
X	23900891	23901628	.	1000	.	73.4185	-1	-1	369	5	5	23900938	23901564	33.84	323	23900891	23901628	39.5784	369
5	150350161	150350991	.	1000	.	73.1797	-1	-1	474	5	5	150350270	150350949	35.8733	369	150350161	150350991	37.3064	471
12	111260867	111261711	.	1000	.	73.0998	-1	-1	329	5	5	111260867	111261547	36.5586	314	111260882	111261711	36.5412	330
17	44001931	44002850	.	1000	.	73.0862	-1	-1	526	5	5	44002012	44002850	35.7623	418	44001931	44002847	37.3239	553
17	16962617	16963580	.	1000	.	72.9376	-1	-1	467	5	5	16962617	16963539	37.0677	473	16962672	16963580	35.8699	406
1	94698467	94699251	.	1000	.	72.817	-1	-1	450	5	5	94698467	94699235	36.8971	451	94698475	94699251	35.9199	442
14	59481243	59482976	.	1000	.	72.7569	-1	-1	1015	5	5	59481826	59482901	36.8767	442	59481243	59482976	35.8802	1005
11	106133143	106133995	.	1000	.	72.7019	-1	-1	495	5	5	106133247	106133982	34.6458	394	106133143	106133995	38.0562	493
12	120117767	120119382	.	1000	.	72.7003	-1	-1	1058	5	5	120118007	120119382	38.2743	800	120117767	120119369	34.426	1076
20	39107755	39109567	.	1000	.	72.6582	-1	-1	1165	5	5	39108535	39109489	39.8058	411	39107755	39109567	32.8524	1140
11	86931629	86932800	.	1000	.	72.5855	-1	-1	596	5	5	86931629	86932800	36.9036	602	86931838	86932611	35.6818	381
19	11401762	11402810	.	1000	.	72.5682	-1	-1	556	5	5	11401762	11402722	32.2286	564	11401811	11402810	40.3395	499
3	66441331	66442656	.	1000	.	72.4882	-1	-1	994	5	5	66441497	66442648	33.254	833	66441331	66442656	39.2341	989
3	56132328	56133933	.	1000	.	72.2385	-1	-1	1245	5	5	56132349	56133894	34.5229	1218	56132328	56133933	37.7155	1251
CHR_HG76_PATCH	12115462	12116338	.	1000	.	72.0495	-1	-1	366	5	5	12115466	12116328	31.9275	309	12115462	12116338	40.122	419
19	8632622	8633881	.	1000	.	72.0299	-1	-1	891	5	5	8632622	8633864	38.4515	888	8633050	8633881	33.5784	467
16	727063	728077	.	1000	.	71.7463	-1	-1	447	5	5	727073	728077	36.3541	455	727063	727925	35.3922	430
19	8355415	8356121	.	1000	.	71.7386	-1	-1	366	5	5	8355460	8356121	37.8686	321	8355415	8356086	33.87	366
X	46327446	46328369	.	1000	.	71.6717	-1	-1	320	5	5	46327466	46328213	36.66	285	46327446	46328369	35.0117	335
11	10351102	10352028	.	1000	.	71.6451	-1	-1	535	5	5	10351133	10351997	34.9635	495	10351102	10352028	36.6816	544
Y	56762602	56766118	.	1000	.	71.5379	-1	-1	916	5	5	56762602	56766118	34.2429	915	56762915	56765467	37.295	388
16	641771	642851	.	1000	.	71.5367	-1	-1	524	5	5	641772	642809	40.2894	526	641771	642851	31.2473	521
1	19596390	19597383	.	1000	.	71.4338	-1	-1	421	5	5	19596436	19597348	28.773	358	19596390	19597383	42.6608	438
19	35719872	35720682	.	1000	.	71.3543	-1	-1	443	5	5	35719872	35720682	38.1019	447	35719889	35720671	33.2524	423
12	108643675	108644646	.	1000	.	71.3479	-1	-1	463	5	5	108643714	108644646	32.0678	413	108643675	108644642	39.2801	475
21	35583636	35584370	.	1000	.	71.3358	-1	-1	365	5	5	35583636	35584347	37.4658	371	35583638	35584370	33.87	358
10	30998841	30999794	.	1000	.	71.1912	-1	-1	612	5	5	30999019	30999783	35.7172	454	30998841	30999794	35.474	592
1	116334599	116335487	.	1000	.	70.9877	-1	-1	449	5	5	116334687	116335453	37.2391	367	116334599	116335487	33.7486	444
12	64746145	64747099	.	1000	.	70.866	-1	-1	562	5	5	64746189	64747095	35.8543	529	64746145	64747099	35.0117	551
CHR_HG2235_PATCH	66197225	66199698	.	1000	.	70.8508	-1	-1	928	5	5	66197225	66199585	36.8267	923	66197276	66199698	34.0241	882
11	112085888	112087304	.	1000	.	70.808	-1	-1	1006	5	5	112085931	112087304	32.2286	951	112085888	112087289	38.5794	250
16	4298664	4299518	.	1000	.	70.7637	-1	-1	431	5	5	4298664	4299518	40.2846	409	4298665	4299463	30.4791	452
19	40749909	40750733	.	1000	.	70.7009	-1	-1	396	5	5	40749909	40750681	36.5439	385	40749909	40750733	34.157	408
19	17333813	17334977	.	1000	.	70.5746	-1	-1	378	5	5	17333816	17334941	37.4658	378	17333813	17334977	33.1089	375
17	55450875	55452026	.	1000	.	70.5684	-1	-1	470	5	5	55450875	55451804	35.4102	460	55450906	55452026	35.1583	450
3	10025129	10026626	.	1000	.	70.5525	-1	-1	806	5	5	10025403	10026626	33.8709	531	10025129	10026591	36.6816	807
16	30526334	30527483	.	1000	.	70.4426	-1	-1	723	5	5	30526334	30527483	32.8923	742	30526545	30527440	37.5503	494
6	37596230	37597415	.	1000	.	70.4132	-1	-1	536	5	5	37596230	37597340	36.2562	543	37596235	37597415	34.157	525
22	38419544	38420449	.	1000	.	70.3294	-1	-1	415	5	5	38419612	38420449	33.0343	315	38419544	38420432	37.295	447
14	102508082	102509437	.	1000	.	70.2625	-1	-1	796	5	5	102508382	102509437	31.8258	437	102508082	102509430	38.4367	856
1	23779296	23780204	.	1000	.	70.2402	-1	-1	574	5	5	23779296	23780204	31.4229	570	23779530	23780169	38.8173	344
8	128176509	128178181	.	1000	.	70.1552	-1	-1	977	5	5	128176509	128177933	35.773	951	128176516	128178181	34.3822	997
10	97196266	97197144	.	1000	.	70.0772	-1	-1	487	5	5	97196426	97197130	31.8368	334	97196266	97197144	38.2404	480
19	37999377	38000476	.	1000	.	69.9935	-1	-1	580	5	5	37999448	38000476	32.9322	501	37999377	38000315	37.0613	589
17	8376430	8377556	.	1000	.	69.8799	-1	-1	400	5	5	8376449	8377556	31.6547	365	8376430	8377323	38.2252	416
7	25893821	25894627	.	1000	.	69.7243	-1	-1	360	5	5	25893821	25894517	35.8543	367	25893867	25894627	33.87	307
11	63980921	63982194	.	1000	.	69.5131	-1	-1	622	5	5	63980948	63982194	37.2839	605	63980921	63982184	32.2291	612
3	187679203	187680106	.	1000	.	69.4568	-1	-1	529	5	5	187679203	187680049	31.02	526	187679225	187680106	38.4367	511
2	95345519	95346512	.	1000	.	69.3661	-1	-1	497	5	5	95345552	95346512	36.2572	460	95345519	95346458	33.1089	501
2	207258153	207259273	.	1000	.	69.0639	-1	-1	437	5	5	207258193	207259124	27.6614	409	207258153	207259273	41.4025	426
17	43238892	43240137	.	1000	.	68.8885	-1	-1	1005	5	5	43238892	43240137	34.6458	980	43238986	43240120	34.2427	200
22	29305973	29307956	.	1000	.	68.8756	-1	-1	1449	5	5	29305973	29307956	27.3943	1440	29305982	29307956	41.4812	323
5	172901650	172903014	.	1000	.	68.8105	-1	-1	614	5	5	172901855	172902983	30.6681	421	172901650	172903014	38.1425	602
10	24484827	24485839	.	1000	.	68.7384	-1	-1	545	5	5	24484946	24485839	34.6578	407	24484827	24485833	34.0806	565
2	117470134	117470981	.	1000	.	68.6941	-1	-1	417	5	5	117470206	117470981	37.8686	321	117470134	117470969	30.8255	442
15	64092704	64093716	.	1000	.	68.6658	-1	-1	461	5	5	64092707	64093608	33.1918	443	64092704	64093716	35.474	477
21	43176559	43177365	.	1000	.	68.6288	-1	-1	295	5	5	43176578	43177290	29.8115	281	43176559	43177365	38.8173	290
20	31542028	31542917	.	1000	.	68.4894	-1	-1	450	5	5	31542028	31542917	31.0277	474	31542055	31542781	37.4617	400
14	104894697	104896247	.	1000	.	68.4839	-1	-1	520	5	5	104894701	104896247	32.7727	521	104894697	104896180	35.7112	515
6	163956466	163957120	.	1000	.	68.4157	-1	-1	309	5	5	163956466	163957088	29.766	319	163956474	163957120	38.6497	292
2	67611009	67612037	.	1000	.	68.4062	-1	-1	572	5	5	67611009	67612037	32.8286	582	67611106	67611983	35.5777	465
6	151059581	151060688	.	1000	.	68.2314	-1	-1	431	5	5	151059591	151060566	32.0208	427	151059581	151060688	36.2106	425
5	127516794	127517566	.	1000	.	68.1916	-1	-1	480	5	5	127516794	127517566	30.4601	460	127516841	127517550	37.7314	454
16	4796781	4798423	.	1000	.	68.1141	-1	-1	785	5	5	4796781	4798423	33.5576	782	4797071	4798141	34.5564	498
11	47353723	47355767	.	1000	.	68.0953	-1	-1	680	5	5	47353723	47355767	34.5262	669	47353941	47355725	33.5691	473
11	73787378	73789776	.	1000	.	68.0936	-1	-1	874	5	5	73787378	73788936	33.1272	822	73787577	73789776	34.9664	728
14	105089728	105091012	.	1000	.	68.076	-1	-1	901	5	5	105089728	105091012	32.7857	918	105089986	105090963	35.2903	627
2	28583612	28584673	.	1000	.	68.0306	-1	-1	409	5	5	28583630	28584673	33.4125	399	28583612	28584560	34.6182	402
8	99892865	99894297	.	1000	.	67.939	-1	-1	510	5	5	99892865	99894297	32.1978	532	99892898	99894143	35.7411	455
15	42056956	42057857	.	1000	.	67.8823	-1	-1	543	5	5	42056956	42057856	34.9559	531	42056976	42057857	32.9264	535
20	33490164	33491170	.	1000	.	67.7515	-1	-1	621	5	5	33490174	33491170	33.9425	618	33490164	33491146	33.809	615
2	101515468	101516234	.	1000	.	67.7323	-1	-1	342	5	5	101515491	101516166	34.2429	314	101515468	101516234	33.4894	348
1	116642779	116643977	.	1000	.	67.7158	-1	-1	616	5	5	116642980	116643854	37.8468	402	116642779	116643977	29.869	629
6	26285085	26286551	.	1000	.	67.6939	-1	-1	790	5	5	26285127	26286241	32.1594	749	26285085	26286551	35.5344	790
12	94171101	94172122	.	1000	.	67.5362	-1	-1	404	5	5	94171154	94171865	32.1804	356	94171101	94172122	35.3558	399
1	230633205	230634474	.	1000	.	67.4202	-1	-1	481	5	5	230633205	230634474	28.6029	506	230633209	230634258	38.8173	452
CHR_HSCHR17_1_CTG2	1649259	1650526	.	1000	.	67.3914	-1	-1	749	5	5	1649259	1650526	32.509	759	1649450	1650500	34.8824	548
17	50132367	50133462	.	1000	.	67.218	-1	-1	558	5	5	50132437	50133462	31.8258	500	50132367	50133458	35.3922	547
1	67383055	67384663	.	1000	.	67.0842	-1	-1	739	5	5	67383435	67384624	29.4086	340	67383055	67384663	37.6756	758
17	43272135	43273439	.	1000	.	67.0827	-1	-1	951	5	5	43272135	43273407	36.2572	213	43272135	43273439	30.8255	970
17	44888759	44889815	.	1000	.	66.8841	-1	-1	443	5	5	44888790	44889815	36.3951	406	44888759	44889586	30.4889	450
8	134829537	134830718	.	1000	.	66.7642	-1	-1	566	5	5	134829537	134830513	30.4116	558	134829698	134830718	36.3525	413
20	59042044	59043286	.	1000	.	66.7311	-1	-1	516	5	5	59042139	59043286	32.9995	424	59042044	59043228	33.7316	514
1	41432395	41433139	.	1000	.	66.5015	-1	-1	345	5	5	41432419	41433139	32.6315	305	41432395	41433082	33.87	361
20	45779218	45780592	.	1000	.	66.497	-1	-1	541	5	5	45779242	45780489	35.2096	521	45779218	45780592	31.2874	537
CHR_HG986_PATCH	41432575	41433349	.	1000	.	66.4123	-1	-1	371	5	5	41432575	41433349	31.02	360	41432579	41433340	35.3922	379
12	120437821	120439279	.	1000	.	66.3362	-1	-1	446	5	5	120437860	120439224	32.9312	374	120437821	120439279	33.405	479
1	155990979	155991675	.	1000	.	66.3352	-1	-1	337	5	5	155990991	155991675	33.3805	322	155990979	155991660	32.9547	340
16	50243945	50245168	.	1000	.	66.3084	-1	-1	578	5	5	50243945	50245080	29.0134	574	50244075	50245168	37.295	453
1	207204907	207205873	.	1000	.	66.2496	-1	-1	352	5	5	207204923	207205734	36.2572	355	207204907	207205873	29.9924	334
10	132051953	132052673	.	1000	.	66.0896	-1	-1	342	5	5	132052004	132052671	31.8571	280	132051953	132052673	34.2326	353
3	14410577	14411471	.	1000	.	66.0597	-1	-1	406	5	5	14410587	14411464	33.9754	381	14410577	14411471	32.0843	422
1	24724915	24725702	.	1000	.	66.0094	-1	-1	403	5	5	24724915	24725664	30.6172	409	24724962	24725702	35.3922	350
1	169107404	169109947	.	1000	.	66.0094	-1	-1	1594	5	5	169107404	169109865	30.6172	1595	169107498	169109947	35.3922	1500
7	34851965	34852958	.	1000	.	65.9202	-1	-1	503	5	5	34852102	34852958	29.0058	316	34851965	34852892	36.9145	553
15	68277157	68278285	.	1000	.	65.8213	-1	-1	461	5	5	68277157	68278285	30.6681	478	68277216	68277976	35.1532	386
8	127968258	127969631	.	1000	.	65.8195	-1	-1	424	5	5	127968279	127969631	29.6048	402	127968258	127969595	36.2148	426
16	84633776	84635208	.	1000	.	65.8085	-1	-1	657	5	5	84633776	84635128	33.2081	664	84633798	84635208	32.6004	628
17	81053155	81053886	.	1000	.	65.7737	-1	-1	343	5	5	81053155	81053869	34.6054	348	81053161	81053886	31.1683	332
5	177393367	177394672	.	1000	.	65.7003	-1	-1	828	5	5	177393367	177394655	32.6315	842	177393654	177394672	33.0688	528
19	5621911	5624186	.	1000	.	65.6515	-1	-1	354	5	5	5621911	5624143	42.1792	327	5621964	5624186	23.4723	342
CHR_HSCHR16_1_CTG1	16281951	16282752	.	1000	.	65.6289	-1	-1	443	5	5	16281969	16282745	30.6172	421	16281951	16282752	35.0117	448
15	68556587	68558035	.	1000	.	65.5843	-1	-1	918	5	5	68556587	68558035	29.8115	952	68556587	68557977	35.7728	885
1	145281067	145282076	.	1000	.	65.4951	-1	-1	238	5	5	145281072	145282076	28.2	226	145281067	145281958	37.295	245
17	83079982	83081202	.	1000	.	65.449	-1	-1	436	5	5	83079982	83081202	34.2429	440	83080050	83081172	31.2061	365
15	101203088	101204375	.	1000	.	65.4344	-1	-1	757	5	5	101203284	101204312	33.16	556	101203088	101204375	32.2744	762
3	129889642	129890575	.	1000	.	65.392	-1	-1	630	5	5	129889850	129890575	36.7037	417	129889642	129890575	28.6884	635
20	57389089	57390385	.	1000	.	65.3183	-1	-1	502	5	5	57389098	57390167	30.8482	491	57389089	57390385	34.4701	505
7	7861124	7861872	.	1000	.	65.2182	-1	-1	332	5	5	7861128	7861757	30.7923	336	7861124	7861872	34.426	325
11	6667109	6668208	.	1000	.	65.0152	-1	-1	710	5	5	6667346	6668195	31.1107	468	6667109	6668208	33.9044	716
12	56301686	56302883	.	1000	.	64.89	-1	-1	840	5	5	56301686	56302883	31.02	841	56302006	56302860	33.87	519
3	43866198	43866992	.	1000	.	64.854	-1	-1	355	5	5	43866198	43866978	33.5576	357	43866208	43866992	31.2964	343
3	169349518	169350710	.	1000	.	64.7939	-1	-1	783	5	5	169349518	169350710	32.7699	785	169349557	169350688	32.024	742
10	97425662	97427083	.	1000	.	64.7821	-1	-1	896	5	5	97425662	97427032	31.4196	889	97425798	97427083	33.3625	767
9	129558520	129559565	.	1000	.	64.6955	-1	-1	490	5	5	129558520	129559429	31.6892	500	129558594	129559565	33.0064	407
3	65963428	65964764	.	1000	.	64.682	-1	-1	848	5	5	65963439	65964757	30.4192	867	65963428	65964764	34.2628	818
3	49157885	49159028	.	1000	.	64.6655	-1	-1	414	5	5	49157885	49159028	30.0702	397	49157978	49158971	34.5953	339
10	98262922	98263641	.	1000	.	64.5987	-1	-1	367	5	5	98262922	98263594	32.6315	367	98262946	98263641	31.9672	344
14	78609092	78609986	.	1000	.	64.5045	-1	-1	504	5	5	78609092	78609950	33.2081	512	78609250	78609986	31.2964	339
19	44885789	44886838	.	1000	.	64.4592	-1	-1	570	5	5	44885861	44886762	32.3539	476	44885789	44886838	32.1054	593
6	27601268	27602147	.	1000	.	64.2756	-1	-1	510	5	5	27601268	27602147	36.8267	521	27601356	27602065	27.4489	412
10	69728169	69729198	.	1000	.	63.8598	-1	-1	348	5	5	69728169	69729198	33.0343	328	69728177	69729086	30.8255	361
16	86951874	86953150	.	1000	.	63.8252	-1	-1	844	5	5	86951874	86953110	27.9647	848	86952026	86953150	35.8605	688
12	63917844	63918942	.	1000	.	63.76	-1	-1	482	5	5	63917962	63918709	29.1647	360	63917844	63918942	34.5953	487
22	31646237	31647070	.	1000	.	63.7038	-1	-1	417	5	5	31646286	31646982	30.2143	349	31646237	31647070	33.4894	437
16	86676038	86676896	.	1000	.	63.6673	-1	-1	364	5	5	86676107	86676796	29.1109	309	86676038	86676896	34.5564	350
16	57446708	57448090	.	1000	.	63.3901	-1	-1	947	5	5	57446708	57448086	31.4229	955	57446783	57448090	31.9672	864
12	118307255	118308570	.	1000	.	63.3792	-1	-1	905	5	5	118307255	118308570	30.9607	903	118307739	118308519	32.4185	423
14	34554968	34556587	.	1000	.	63.3422	-1	-1	1205	5	5	34555197	34556581	28.9984	961	34554968	34556587	34.3438	1221
3	171192049	171192729	.	1000	.	63.32	-1	-1	338	5	5	171192099	171192708	30.2289	282	171192049	171192729	33.0911	345
7	46347810	46348882	.	1000	.	63.234	-1	-1	419	5	5	46347919	46348776	28.6029	315	46347810	46348882	34.6311	415
12	118120741	118121896	.	1000	.	63.2048	-1	-1	353	5	5	118120817	118121604	30.2965	283	118120741	118121896	32.9083	348
9	106952936	106953758	.	1000	.	63.1671	-1	-1	427	5	5	106952977	106953758	27.3943	400	106952936	106953753	35.7728	413
6	33853493	33854256	.	1000	.	63.1534	-1	-1	409	5	5	33853493	33854256	32.509	414	33853576	33854247	30.6444	322
1	85606911	85608313	.	1000	.	62.9802	-1	-1	522	5	5	85607023	85607985	30.4988	407	85606911	85608313	32.4814	525
6	109091908	109092711	.	1000	.	62.9324	-1	-1	384	5	5	109091965	109092640	28.487	315	109091908	109092711	34.4454	396
9	129421686	129423877	.	1000	.	62.8829	-1	-1	582	5	5	129421827	129423877	28.7294	441	129421686	129423839	34.1535	583
2	63300479	63301647	.	1000	.	62.8318	-1	-1	577	5	5	63300603	63301647	30.2604	451	63300479	63301611	32.5714	580
17	8220814	8221825	.	1000	.	62.8255	-1	-1	560	5	5	8220814	8221825	32.5947	548	8220820	8221741	30.2307	566
22	37477553	37478314	.	1000	.	62.807	-1	-1	358	5	5	37477553	37478314	33.7837	367	37477612	37478267	29.0233	290
5	149317092	149318547	.	1000	.	62.6789	-1	-1	497	5	5	149317125	149318230	28.8983	469	149317092	149318547	33.7806	493
5	153623782	153624650	.	1000	.	62.5296	-1	-1	427	5	5	153623782	153624632	29.7885	427	153623784	153624650	32.7411	425
X	68653791	68654541	.	1000	.	62.4729	-1	-1	238	5	5	68653791	68654541	28.6029	247	68653793	68654475	33.87	227
1	224503822	224505005	.	1000	.	62.3376	-1	-1	935	5	5	224504385	224504992	33.0343	388	224503822	224505005	29.3032	920
19	45638329	45640813	.	1000	.	62.2066	-1	-1	1785	5	5	45639416	45640630	27.5667	725	45638329	45640813	34.6399	1759
21	46457951	46458766	.	1000	.	62.0923	-1	-1	441	5	5	46457951	46458754	28.6029	452	46457978	46458766	33.4894	404
10	36489931	36490766	.	1000	.	62.0811	-1	-1	430	5	5	36490010	36490766	31.1107	354	36489931	36490731	30.9704	427
19	4059946	4061748	.	1000	.	61.9808	-1	-1	878	5	5	4060053	4061692	26.5886	786	4059946	4061748	35.3922	864
CHR_HG2235_PATCH	66047443	66048552	.	1000	.	61.9774	-1	-1	496	5	5	66047459	66048552	29.1502	480	66047443	66048303	32.8273	497
3	197394206	197395069	.	1000	.	61.9328	-1	-1	464	5	5	197394206	197395027	32.5198	461	197394343	197395069	29.4129	331
CHR_HG1362_PATCH	12272789	12273881	.	1000	.	61.9124	-1	-1	432	5	5	12272818	12273881	32.2286	399	12272789	12273875	29.6838	437
8	10799591	10800322	.	1000	.	61.8455	-1	-1	393	5	5	10799688	10800278	31.02	306	10799591	10800322	30.8255	383
1	178344023	178344920	.	1000	.	61.801	-1	-1	523	5	5	178344023	178344900	30.2143	522	178344221	178344920	31.5866	326
20	17896257	17897437	.	1000	.	61.7488	-1	-1	739	5	5	17896397	17897437	27.4325	561	17896257	17897434	34.3162	777
17	42660651	42662003	.	1000	.	61.7257	-1	-1	439	5	5	42660731	42661743	31.9578	357	42660651	42662003	29.7679	442
20	45890428	45891604	.	1000	.	61.6912	-1	-1	688	5	5	45890682	45891571	32.7028	406	45890428	45891604	28.9884	716
3	151895525	151896910	.	1000	.	61.6845	-1	-1	581	5	5	151895735	151896910	31.1736	356	151895525	151896662	30.5109	596
13	45218861	45220250	.	1000	.	61.5609	-1	-1	550	5	5	45218861	45220250	24.354	583	45218906	45219949	37.2069	473
19	48960561	48961629	.	1000	.	61.5292	-1	-1	598	5	5	48960561	48961608	26.9049	598	48960732	48961629	34.6243	427
CHR_HG2235_PATCH	66039278	66040545	.	1000	.	61.5096	-1	-1	859	5	5	66039590	66040545	31.8258	531	66039278	66040486	29.6838	875
20	57047523	57048768	.	1000	.	61.4958	-1	-1	840	5	5	57047679	57048768	29.9985	673	57047523	57048764	31.4973	851
21	6569084	6569982	.	1000	.	61.3758	-1	-1	354	5	5	6569094	6569982	29.4086	339	6569084	6569868	31.9672	360
4	113062521	113063458	.	1000	.	61.3758	-1	-1	436	5	5	113062521	113063400	29.4086	432	113062589	113063458	31.9672	372
16	84928492	84929770	.	1000	.	61.3507	-1	-1	667	5	5	84928599	84929753	33.4499	571	84928492	84929770	27.9007	656
19	30155207	30156692	.	1000	.	61.3342	-1	-1	752	5	5	30155207	30156692	30.8954	707	30155362	30156513	30.4389	643
7	72954577	72955119	.	1000	.	61.3089	-1	-1	250	5	5	72954584	72955114	28.2	241	72954577	72955119	33.1089	252
19	18192677	18193729	.	1000	.	61.2565	-1	-1	358	5	5	18192692	18193554	27.6215	353	18192677	18193729	33.6349	348
1	150507532	150508327	.	1000	.	61.242	-1	-1	436	5	5	150507532	150508264	26.9915	442	150507558	150508327	34.2505	404
16	2673423	2674104	.	1000	.	61.2203	-1	-1	339	5	5	2673510	2674104	28.393	255	2673423	2674091	32.8273	337
17	43295336	43296808	.	1000	.	61.1946	-1	-1	1051	5	5	43295493	43296793	38.7415	192	43295336	43296808	22.4531	1057
12	111185883	111187203	.	1000	.	61.0758	-1	-1	781	5	5	111186234	111187203	25.8673	417	111185883	111187103	35.2084	795
12	120290162	120293423	.	1000	.	61.0432	-1	-1	1441	5	5	120290162	120293373	26.3483	1446	120290441	120293423	34.6949	1157
2	100692265	100692936	.	1000	.	60.9769	-1	-1	329	5	5	100692265	100692936	28.6005	337	100692293	100692934	32.3764	294
3	66197004	66199339	.	1000	.	60.9671	-1	-1	1025	5	5	66197004	66199268	29.1109	1008	66197085	66199339	31.8563	961
1	203217653	203218666	.	1000	.	60.9283	-1	-1	564	5	5	203217653	203218663	28.2	568	203217779	203218666	32.7283	435
12	124174126	124174898	.	1000	.	60.9074	-1	-1	356	5	5	124174216	124174818	24.0339	272	124174126	124174898	36.8735	351
1	16512861	16514465	.	1000	.	60.6998	-1	-1	1251	5	5	16513025	16514432	32.1714	1085	16512861	16514465	28.5284	1254
17	45018234	45019798	.	1000	.	60.696	-1	-1	606	5	5	45018282	45019212	29.3922	563	45018234	45019798	31.3038	602
17	43277644	43278891	.	1000	.	60.6816	-1	-1	313	5	5	43277650	43278891	30.6172	307	43277644	43278565	30.0644	314
19	2620468	2621412	.	1000	.	60.637	-1	-1	430	5	5	2620471	2621412	29.8115	393	2620468	2621396	30.8255	465
1	47209557	47210304	.	1000	.	60.5939	-1	-1	397	5	5	47209622	47210269	22.1572	335	47209557	47210304	38.4367	394
11	124669074	124669884	.	1000	.	60.5693	-1	-1	339	5	5	124669074	124669884	28.3092	332	124669100	124669853	32.2601	321
15	66497271	66498034	.	1000	.	60.5255	-1	-1	367	5	5	66497271	66498023	27.7972	327	66497297	66498034	32.7283	382
11	70488805	70490306	.	1000	.	60.4957	-1	-1	915	5	5	70488805	70490170	29.1787	902	70489204	70490306	31.317	530
12	46491652	46492986	.	1000	.	60.4076	-1	-1	620	5	5	46491893	46492960	26.9181	382	46491652	46492986	33.4894	618
12	106132445	106133826	.	1000	.	60.3544	-1	-1	520	5	5	106132502	106133826	28.7251	449	106132445	106133764	31.6293	535
11	47338295	47339704	.	1000	.	60.3129	-1	-1	796	5	5	47338419	47339498	32.3382	660	47338295	47339704	27.9746	809
10	79412977	79413838	.	1000	.	60.301	-1	-1	372	5	5	79412977	79413838	30.6172	360	79413051	79413830	29.6838	311
7	75409893	75410673	.	1000	.	60.2787	-1	-1	377	5	5	75409908	75410673	30.2143	364	75409893	75410618	30.0644	376
5	86617717	86619141	.	1000	.	60.2564	-1	-1	731	5	5	86617717	86619141	29.8115	734	86617753	86618885	30.4449	693
17	50500921	50502148	.	1000	.	60.1832	-1	-1	390	5	5	50500982	50502148	29.2975	352	50500921	50501855	30.8857	368
12	114774087	114774808	.	1000	.	60.1498	-1	-1	334	5	5	114774087	114774808	28.393	310	114774095	114774798	31.7568	350
20	31638352	31639734	.	1000	.	60.1198	-1	-1	542	5	5	31638499	31639432	32.4579	393	31638352	31639734	27.6619	544
2	3061348	3062334	.	1000	.	60.069	-1	-1	339	5	5	3061374	3062057	31.4603	330	3061348	3062334	28.6088	322
17	64024801	64025992	.	1000	.	59.9866	-1	-1	380	5	5	64024801	64025977	29.7885	385	64024827	64025992	30.1981	350
7	130288506	130289335	.	1000	.	59.9838	-1	-1	460	5	5	130288506	130289265	29.0134	445	130288554	130289335	30.9704	428
14	20332046	20333169	.	1000	.	59.9407	-1	-1	520	5	5	20332048	20333117	30.3674	546	20332046	20333169	29.5734	492
17	81703099	81704114	.	1000	.	59.9131	-1	-1	604	5	5	81703179	81704096	27.9647	553	81703099	81704114	31.9484	575
11	65317024	65317940	.	1000	.	59.9059	-1	-1	462	5	5	65317039	65317906	27.2747	463	65317024	65317940	32.6313	447
10	3325631	3326634	.	1000	.	59.8606	-1	-1	500	5	5	3325631	3326452	27.5577	516	3325687	3326634	32.3029	429
7	94698093	94698856	.	1000	.	59.8535	-1	-1	387	5	5	94698093	94698842	29.4086	375	94698120	94698856	30.4449	372
3	159169120	159170245	.	1000	.	59.8324	-1	-1	680	5	5	159169395	159170229	28.864	418	159169120	159170245	30.9683	667
1	160159211	160160154	.	1000	.	59.809	-1	-1	451	5	5	160159230	160160154	28.6029	434	160159211	160160029	31.2061	449
9	121883487	121884846	.	1000	.	59.7793	-1	-1	425	5	5	121883615	121884353	26.7734	282	121883487	121884846	33.006	441
12	110886452	110887341	.	1000	.	59.7432	-1	-1	449	5	5	110886452	110887341	27.4688	416	110886470	110887302	32.2744	464
19	4811681	4812519	.	1000	.	59.7418	-1	-1	400	5	5	4811704	4812442	28.5782	374	4811681	4812519	31.1636	403
1	44720737	44722053	.	1000	.	59.607	-1	-1	455	5	5	44720741	44722039	27.9446	448	44720737	44722053	31.6623	459
22	48500439	48501443	.	1000	.	59.4931	-1	-1	529	5	5	48500439	48501395	31.94	549	48500573	48501443	27.5531	376
3	56928674	56929399	.	1000	.	59.3575	-1	-1	344	5	5	56928674	56929399	28.3143	339	56928699	56929359	31.0432	325
3	66047352	66048454	.	1000	.	59.3169	-1	-1	573	5	5	66047352	66048454	26.5886	539	66047360	66048407	32.7283	599
2	46086120	46087584	.	1000	.	59.1693	-1	-1	509	5	5	46086120	46087129	28.4007	512	46086208	46087584	30.7687	419
16	48383675	48384503	.	1000	.	59.0856	-1	-1	350	5	5	48383677	48384503	30.0712	329	48383675	48384411	29.0144	370
1	64243415	64244371	.	1000	.	59.0478	-1	-1	495	5	5	64243417	64244319	28.6029	508	64243415	64244371	30.4449	480
17	47225093	47226456	.	1000	.	59.0419	-1	-1	530	5	5	47225093	47226092	31.1425	514	47225247	47226456	27.8994	392
22	41831564	41832967	.	1000	.	58.9363	-1	-1	407	5	5	41831653	41832967	26.5886	316	41831564	41832375	32.3477	409
5	5348644	5349946	.	1000	.	58.7754	-1	-1	573	5	5	5348650	5349946	28.264	550	5348644	5349855	30.5114	590
16	3654054	3655720	.	1000	.	58.7625	-1	-1	422	5	5	3654167	3655720	33.3741	304	3654054	3655661	25.3884	427
8	130012967	130014611	.	1000	.	58.7429	-1	-1	832	5	5	130012967	130014611	26.8952	820	130013005	130014357	31.8477	806
1	151940875	151941709	.	1000	.	58.7342	-1	-1	394	5	5	151940875	151941709	29.8115	379	151940896	151941699	28.9227	389
5	142325605	142327868	.	1000	.	58.7029	-1	-1	1008	5	5	142326134	142327650	28.2238	472	142325605	142327868	30.4791	1015
1	19795236	19796226	.	1000	.	58.6896	-1	-1	420	5	5	19795236	19795960	29.0058	403	19795372	19796226	29.6838	302
15	34224201	34225244	.	1000	.	58.6494	-1	-1	668	5	5	34224201	34225244	27.96	678	34224264	34225172	30.6893	596
11	117098379	117099335	.	1000	.	58.5787	-1	-1	405	5	5	117098394	117099335	29.8065	399	117098379	117099309	28.7723	396
5	176582878	176583902	.	1000	.	58.5301	-1	-1	378	5	5	176582890	176583588	25.6181	349	176582878	176583902	32.912	396
17	43240760	43241552	.	1000	.	58.5186	-1	-1	392	5	5	43240808	43241488	31.4603	330	43240760	43241552	27.0583	406
11	12770281	12771110	.	1000	.	58.4911	-1	-1	355	5	5	12770323	12771110	29.3506	320	12770281	12770957	29.1405	348
10	122146318	122147551	.	1000	.	58.3787	-1	-1	627	5	5	122146334	122147498	29.0058	672	122146318	122147551	29.373	567
CHR_HSCHR15_4_CTG8	31586534	31587337	.	1000	.	58.3536	-1	-1	435	5	5	31586534	31587337	29.8115	435	31586599	31587324	28.5421	371
8	127854246	127855354	.	1000	.	58.3133	-1	-1	592	5	5	127854246	127855193	25.6072	588	127854381	127855354	32.7061	462
13	30792664	30793485	.	1000	.	58.309	-1	-1	435	5	5	30792664	30793473	29.0058	437	30792668	30793485	29.3032	429
7	148575502	148576321	.	1000	.	58.2867	-1	-1	387	5	5	148575502	148576219	28.6029	384	148575541	148576321	29.6838	352
8	128173303	128174218	.	1000	.	58.2611	-1	-1	453	5	5	128173303	128174095	29.4654	437	128173455	128174218	28.7957	318
17	63356151	63356866	.	1000	.	58.2464	-1	-1	340	5	5	63356191	63356866	27.2335	302	63356151	63356865	31.013	339
3	32947421	32948323	.	1000	.	58.1554	-1	-1	444	5	5	32947487	32948323	27.4325	373	32947421	32948272	30.7229	450
2	219540832	219541620	.	1000	.	58.0711	-1	-1	444	5	5	219540916	219541577	24.8187	350	219540832	219541620	33.2524	454
19	56120135	56120868	.	1000	.	57.9866	-1	-1	352	5	5	56120145	56120833	29.3207	334	56120135	56120868	28.6659	361
7	28102074	28103343	.	1000	.	57.9655	-1	-1	889	5	5	28102616	28103343	24.4691	360	28102074	28103294	33.4964	876
12	12272793	12273903	.	1000	.	57.9061	-1	-1	400	5	5	12272793	12273876	28.6029	383	12272837	12273903	29.3032	374
10	72173671	72174548	.	1000	.	57.8794	-1	-1	485	5	5	72173746	72174548	28.864	404	72173671	72174474	29.0154	491
1	155063983	155064885	.	1000	.	57.8195	-1	-1	512	5	5	155064052	155064885	30.7612	455	155063983	155064787	27.0583	501
7	30159621	30160514	.	1000	.	57.689	-1	-1	429	5	5	30159621	30160514	32.8585	422	30159722	30160455	24.8305	336
19	42930023	42930857	.	1000	.	57.688	-1	-1	349	5	5	42930082	42930741	26.2169	320	42930023	42930857	31.4711	319
14	103627970	103629263	.	1000	.	57.686	-1	-1	432	5	5	103627970	103629075	28.9249	420	103628093	103629263	28.7611	321
2	174487234	174488112	.	1000	.	57.6177	-1	-1	305	5	5	174487234	174488112	33.2125	314	174487244	174488099	24.4051	286
6	72787418	72788483	.	1000	.	57.6156	-1	-1	338	5	5	72787419	72788483	29.3058	336	72787418	72788401	28.3098	339
17	76688445	76689227	.	1000	.	57.5702	-1	-1	361	5	5	76688491	76689227	29.4086	318	76688445	76689216	28.1616	358
9	121318827	121320508	.	1000	.	57.5702	-1	-1	1011	5	5	121319472	121320340	29.4086	371	121318827	121320508	28.1616	1006
6	55882562	55883585	.	1000	.	57.53	-1	-1	349	5	5	55882562	55883402	26.738	338	55882588	55883585	30.792	334
3	52046089	52047583	.	1000	.	57.5256	-1	-1	466	5	5	52046089	52047501	28.6029	477	52046166	52047583	28.9227	379
5	1269881	1270731	.	1000	.	57.437	-1	-1	461	5	5	1269881	1270731	25.6162	471	1269953	1270705	31.8207	380
20	1280469	1281865	.	1000	.	57.4141	-1	-1	907	5	5	1280504	1281865	26.5886	863	1280469	1281851	30.8255	917
17	43282834	43284859	.	1000	.	57.335	-1	-1	1184	5	5	43282959	43284859	27.9621	1104	43282834	43284799	29.373	1140
12	109110621	109112105	.	1000	.	57.2456	-1	-1	419	5	5	109110654	109111492	28.6637	391	109110621	109112105	28.5819	414
19	45298121	45298751	.	1000	.	57.2363	-1	-1	300	5	5	45298162	45298751	25.0114	258	45298121	45298735	32.2249	301
20	34301248	34302349	.	1000	.	57.1514	-1	-1	520	5	5	34301248	34302349	30.1874	529	34301311	34302245	26.964	449
9	38035633	38037890	.	1000	.	57.0921	-1	-1	400	5	5	38035648	38037638	22.6846	399	38035633	38037890	34.4075	283
15	72230833	72231741	.	1000	.	57.0723	-1	-1	467	5	5	72230833	72231651	23.6954	457	72230870	72231741	33.3769	440
14	31420129	31421345	.	1000	.	57.0403	-1	-1	711	5	5	31420461	31421345	28.0509	391	31420129	31421333	28.9894	700
10	110399387	110400271	.	1000	.	56.9936	-1	-1	465	5	5	110399416	110400271	28.1934	431	110399387	110400226	28.8001	470
11	65279786	65280930	.	1000	.	56.9936	-1	-1	709	5	5	65279786	65280889	28.1934	705	65280051	65280930	28.8001	448
6	42099548	42101014	.	1000	.	56.7959	-1	-1	810	5	5	42099548	42101014	24.9921	781	42099777	42100967	31.8039	611
12	50763364	50764255	.	1000	.	56.6976	-1	-1	417	5	5	50763415	50764062	27.3943	365	50763364	50764255	29.3032	418
19	13036776	13037601	.	1000	.	56.4731	-1	-1	437	5	5	13036776	13037520	30.2143	452	13036783	13037601	26.2587	416
1	107952727	107953865	.	1000	.	56.445	-1	-1	453	5	5	107952731	107953865	27.5105	425	107952727	107953581	28.9345	477
1	203177346	203178393	.	1000	.	56.3616	-1	-1	470	5	5	203177346	203178393	28.2	539	203177371	203178195	28.1616	377
11	73866177	73866947	.	1000	.	56.2936	-1	-1	435	5	5	73866177	73866943	26.0297	431	73866200	73866947	30.2639	417
6	11614572	11615606	.	1000	.	56.2332	-1	-1	659	5	5	11614734	11615606	26.6977	495	11614572	11615586	29.5355	661
17	57671746	57672551	.	1000	.	56.2093	-1	-1	369	5	5	57671746	57672434	26.2169	363	57671792	57672551	29.9924	329
4	686707	688301	.	1000	.	56.1832	-1	-1	563	5	5	686745	687975	24.9772	522	686707	688301	31.2061	567
15	65295847	65296729	.	1000	.	56.1556	-1	-1	366	5	5	65295873	65296729	25.5178	313	65295847	65296661	30.6378	393
6	30746795	30747839	.	1000	.	56.0925	-1	-1	606	5	5	30747066	30747769	30.2143	338	30746795	30747839	25.8782	604
17	43360700	43361686	.	1000	.	56.0194	-1	-1	481	5	5	43360745	43361561	27.3082	450	43360700	43361686	28.7112	467
17	56786933	56787850	.	1000	.	55.9365	-1	-1	340	5	5	56786933	56787619	27.3943	330	56786952	56787850	28.5421	332
6	139882876	139883734	.	1000	.	55.9055	-1	-1	385	5	5	139882876	139883594	29.8252	399	139882887	139883734	26.0803	360
11	11812516	11813727	.	1000	.	55.8473	-1	-1	821	5	5	11812516	11813727	25.7829	820	11812908	11813717	30.0644	431
16	85541248	85542312	.	1000	.	55.7135	-1	-1	589	5	5	85541390	85542312	23.3657	423	85541248	85542306	32.3477	613
22	27075244	27075917	.	1000	.	55.6674	-1	-1	243	5	5	27075244	27075917	29.4086	239	27075245	27075906	26.2587	247
13	105964141	105964957	.	1000	.	55.6451	-1	-1	466	5	5	105964141	105964957	29.0058	472	105964185	105964942	26.6393	417
17	29176534	29177553	.	1000	.	55.5782	-1	-1	542	5	5	29176635	29177553	27.7972	412	29176534	29177486	27.781	571
CHR_HSCHR6_1_CTG5	170344827	170345657	.	1000	.	55.5782	-1	-1	424	5	5	170344827	170345648	27.7972	386	170344833	170345657	27.781	456
4	3466654	3467396	.	1000	.	55.5113	-1	-1	464	5	5	3466654	3467396	26.5886	462	3466728	3467389	28.9227	392
11	68038041	68040679	.	1000	.	55.5087	-1	-1	340	5	5	68038041	68040679	30.4359	402	68038079	68040674	25.0728	597
5	1857550	1858965	.	1000	.	55.4726	-1	-1	709	5	5	1857571	1858965	31.6529	703	1857550	1858784	23.8197	695
10	78814087	78815311	.	1000	.	55.4089	-1	-1	516	5	5	78814087	78815311	29.8065	517	78814183	78814969	25.6025	420
7	100444235	100445204	.	1000	.	55.3983	-1	-1	398	5	5	100444315	100445204	31.4229	341	100444235	100445087	23.9754	375
1	148522578	148523708	.	1000	.	55.3537	-1	-1	209	5	5	148522579	148523545	30.6172	203	148522578	148523708	24.7365	214
17	35146028	35146913	.	1000	.	55.2645	-1	-1	444	5	5	35146144	35146870	29.0058	342	35146028	35146913	26.2587	431
1	111569580	111571577	.	1000	.	55.2508	-1	-1	730	5	5	111569580	111571035	24.4483	730	111569782	111571577	30.8025	528
CHR_HSCHR6_MHC_SSTO_CTG1	30739293	30740036	.	1000	.	55.2422	-1	-1	360	5	5	30739293	30739995	28.6029	370	30739329	30740036	26.6393	314
16	8797700	8799046	.	1000	.	55.2255	-1	-1	697	5	5	8797960	8799046	28.2061	423	8797700	8798912	27.0194	711
9	36305960	36307094	.	1000	.	55.0919	-1	-1	815	5	5	36305960	36307094	28.9093	806	36306248	36307074	26.1826	537
7	73215576	73217552	.	1000	.	55.0701	-1	-1	651	5	5	73215643	73217552	28.6638	576	73215576	73217165	26.4063	660
1	172654080	172655071	.	1000	.	55.047	-1	-1	604	5	5	172654227	172655071	24.531	458	172654080	172654983	30.516	603
20	38143668	38144674	.	1000	.	54.9831	-1	-1	584	5	5	38143702	38144665	29.7205	557	38143668	38144674	25.2627	577
9	131656747	131658917	.	1000	.	54.9631	-1	-1	1728	5	5	131656850	131658873	31.185	1633	131656747	131658917	23.7781	1720
5	168111289	168111951	.	1000	.	54.8265	-1	-1	324	5	5	168111289	168111900	23.3569	322	168111293	168111951	31.4696	322
17	1649308	1650510	.	1000	.	54.824	-1	-1	688	5	5	1649308	1650510	29.4654	665	1649343	1650476	25.3586	676
17	41554833	41555674	.	1000	.	54.8171	-1	-1	525	5	5	41554833	41555674	27.7972	509	41555048	41555665	27.0199	326
6	47076438	47077565	.	1000	.	54.7837	-1	-1	632	5	5	47076601	47077565	27.9621	478	47076438	47077466	26.8216	623
9	36871775	36873079	.	1000	.	54.7671	-1	-1	727	5	5	36871775	36872948	28.2627	733	36871981	36873079	26.5044	515
5	69502586	69503394	.	1000	.	54.661	-1	-1	422	5	5	69502664	69503394	24.9772	346	69502586	69503387	29.6838	421
9	84260647	84261478	.	1000	.	54.6372	-1	-1	471	5	5	84260744	84261471	31.4229	343	84260647	84261478	23.2143	502
3	14651066	14651942	.	1000	.	54.4698	-1	-1	527	5	5	14651214	14651942	27.4325	360	14651066	14651938	27.0373	547
2	36567832	36569023	.	1000	.	54.4365	-1	-1	399	5	5	36567832	36569023	27.7972	423	36567872	36568834	26.6393	336
22	37582069	37583133	.	1000	.	54.4089	-1	-1	615	5	5	37582236	37583126	26.96	434	37582069	37583133	27.4489	630
3	48819119	48819763	.	1000	.	54.3123	-1	-1	331	5	5	48819167	48819763	24.4585	285	48819119	48819726	29.8538	329
15	77591618	77592935	.	1000	.	54.3027	-1	-1	791	5	5	77591900	77592921	25.38	525	77591618	77592935	28.9227	775
12	56078199	56079316	.	1000	.	54.3004	-1	-1	420	5	5	56078199	56079316	26.916	416	56078260	56079292	27.3843	363
12	11729270	11730118	.	1000	.	54.2192	-1	-1	406	5	5	11729310	11730118	23.7972	353	11729270	11729982	30.422	420
22	39150973	39151754	.	1000	.	54.2135	-1	-1	414	5	5	39151078	39151754	23.7686	332	39150973	39151738	30.4449	392
21	31282132	31282843	.	1000	.	54.1392	-1	-1	362	5	5	31282157	31282843	29.3629	353	31282132	31282799	24.7763	347
2	64668939	64669992	.	1000	.	54.1104	-1	-1	569	5	5	64668985	64669894	25.9496	514	64668939	64669992	28.1608	578
3	62602960	62603939	.	1000	.	54.0842	-1	-1	600	5	5	62602960	62603929	25.5335	601	62603173	62603939	28.5508	387
12	121716823	121717969	.	1000	.	54.0822	-1	-1	408	5	5	121716890	121717714	24.1994	342	121716823	121717969	29.8829	408
10	13939637	13940904	.	1000	.	54.0429	-1	-1	580	5	5	13939637	13940598	24.8737	611	13939740	13940904	29.1692	447
3	31010057	31011003	.	1000	.	54.0116	-1	-1	602	5	5	31010057	31010969	22.6946	603	31010147	31011003	31.317	512
10	112379331	112380378	.	1000	.	54.0114	-1	-1	489	5	5	112379423	112380351	26.9915	385	112379331	112380378	27.0199	502
12	6867193	6868123	.	1000	.	53.9222	-1	-1	393	5	5	6867271	6868062	25.38	321	6867193	6868123	28.5421	387
1	11907956	11910020	.	1000	.	53.8999	-1	-1	368	5	5	11908015	11910017	24.9772	320	11907956	11910020	28.9227	358
4	37989055	37990299	.	1000	.	53.8776	-1	-1	741	5	5	37989301	37990299	24.5743	507	37989055	37990166	29.3032	729
2	216286549	216287447	.	1000	.	53.8592	-1	-1	445	5	5	216286597	216287421	25.4968	407	216286549	216287447	28.3624	435
16	49018181	49018840	.	1000	.	53.8553	-1	-1	293	5	5	49018188	49018830	24.1715	277	49018181	49018840	29.6838	302
13	78247659	78248505	.	1000	.	53.8358	-1	-1	446	5	5	78247659	78248492	24.9481	393	78247744	78248505	28.8877	414
5	34709647	34710478	.	1000	.	53.748	-1	-1	407	5	5	34709647	34710478	26.1036	396	34709717	34710415	27.6444	348
1	15246663	15247414	.	1000	.	53.7215	-1	-1	416	5	5	15246713	15247414	21.7543	387	15246663	15247413	31.9672	396
15	78149213	78150680	.	1000	.	53.6754	-1	-1	472	5	5	78149315	78150680	27.7972	366	78149213	78150649	25.8782	476
16	73796110	73797358	.	1000	.	53.6085	-1	-1	575	5	5	73796339	73797358	26.5886	350	73796110	73797056	27.0199	572
6	81996313	81997283	.	1000	.	53.475	-1	-1	371	5	5	81996335	81997283	21.9487	345	81996313	81997116	31.5263	376
11	57529983	57530898	.	1000	.	53.4557	-1	-1	418	5	5	57530079	57530898	23.9074	311	57529983	57530897	29.5483	429
3	183674339	183675286	.	1000	.	53.3799	-1	-1	408	5	5	183674420	183675286	20.7193	326	183674339	183675235	32.6606	409
1	146376753	146377694	.	1000	.	53.3617	-1	-1	277	5	5	146376753	146377553	29.0058	290	146376794	146377694	24.3559	223
3	179604073	179605591	.	1000	.	53.3316	-1	-1	885	5	5	179604073	179605591	31.5701	896	179604111	179605369	21.7615	836
11	57406585	57408530	.	1000	.	53.3197	-1	-1	1560	5	5	57406825	57408530	24.7109	1316	57406585	57408528	28.6088	1565
20	53735139	53735957	.	1000	.	53.2012	-1	-1	467	5	5	53735216	53735952	24.2466	391	53735139	53735957	28.9546	466
12	42790682	42791675	.	1000	.	53.162	-1	-1	430	5	5	42790682	42791675	24.1449	419	42790707	42791601	29.0172	416
19	45508364	45509469	.	1000	.	53.1591	-1	-1	380	5	5	45508364	45509335	25.8499	395	45508376	45509469	27.3093	354
12	2886896	2887771	.	1000	.	53.1365	-1	-1	394	5	5	2886903	2887660	28.864	382	2886896	2887771	24.2725	400
4	8191533	8193223	.	1000	.	53.1164	-1	-1	815	5	5	8191533	8192776	24.5743	832	8191988	8193223	28.5421	343
6	100478484	100479964	.	1000	.	52.9926	-1	-1	1111	5	5	100478484	100479952	22.0222	1109	100478723	100479964	30.9704	875
15	31434969	31435793	.	1000	.	52.9827	-1	-1	473	5	5	31435074	31435749	22.1572	373	31434969	31435793	30.8255	469
8	97763390	97764128	.	1000	.	52.7892	-1	-1	366	5	5	97763422	97764128	26.9511	325	97763390	97764080	25.8381	375
12	31751754	31752665	.	1000	.	52.7411	-1	-1	454	5	5	31751804	31752579	28.5926	412	31751754	31752665	24.1485	446
9	129696580	129697592	.	1000	.	52.6116	-1	-1	416	5	5	129696664	129697592	25.0585	343	129696580	129697364	27.5531	405
3	185733886	185735243	.	1000	.	52.5835	-1	-1	431	5	5	185733904	185735008	22.6846	400	185733886	185735243	29.8989	445
9	127388017	127389380	.	1000	.	52.5648	-1	-1	979	5	5	127388017	127389335	28.2923	960	127388048	127389380	24.2725	968
22	30195106	30196707	.	1000	.	52.4802	-1	-1	349	5	5	30195121	30196707	28.9575	364	30195106	30196074	23.5228	320
1	115707847	115708965	.	1000	.	52.4759	-1	-1	652	5	5	115708067	115708935	23.8438	430	115707847	115708965	28.6321	654
16	70403722	70404734	.	1000	.	52.4222	-1	-1	647	5	5	70403930	70404734	25.7829	427	70403722	70404695	26.6393	659
14	20342520	20343654	.	1000	.	52.3687	-1	-1	697	5	5	20342537	20343579	25.6124	680	20342520	20343654	26.7563	698
5	149415219	149416438	.	1000	.	52.3072	-1	-1	592	5	5	149415316	149416438	28.3298	499	149415219	149416433	23.9774	589
9	35553349	35554374	.	1000	.	52.2512	-1	-1	624	5	5	35553586	35554281	21.9496	384	35553349	35554374	30.3016	628
20	31698788	31702268	.	1000	.	52.2025	-1	-1	2247	5	5	31698788	31702268	31.786	520	31698962	31702242	20.4165	2081
6	96897250	96898722	.	1000	.	52.1977	-1	-1	975	5	5	96897267	96898666	28.6029	978	96897250	96898722	23.5948	955
10	89351939	89352677	.	1000	.	52.1957	-1	-1	374	5	5	89351957	89352651	28.6996	367	89351939	89352677	23.4961	363
10	110441623	110442895	.	1000	.	52.1478	-1	-1	592	5	5	110441635	110442895	26.7594	580	110441623	110442778	25.3884	593
16	85447005	85447969	.	1000	.	52.1301	-1	-1	370	5	5	85447057	85447766	25.4872	304	85447005	85447969	26.6429	385
19	13008990	13009766	.	1000	.	52.1085	-1	-1	428	5	5	13008990	13009758	26.9915	419	13009094	13009766	25.1171	333
9	35193660	35194387	.	1000	.	52.0862	-1	-1	325	5	5	35193660	35194331	26.5886	324	35193685	35194387	25.4976	301
CHR_HSCHR3_5_CTG1	75442642	75443641	.	1000	.	52.0862	-1	-1	666	5	5	75442942	75443641	26.5886	373	75442642	75443624	25.4976	660
10	14466164	14466853	.	1000	.	52.0604	-1	-1	336	5	5	14466164	14466853	27.4325	360	14466187	14466829	24.6279	289
19	45667570	45668392	.	1000	.	52.0078	-1	-1	504	5	5	45667570	45668392	21.8594	509	45667644	45668388	30.1484	425
17	17739472	17740235	.	1000	.	51.9731	-1	-1	426	5	5	17739472	17740235	26.5002	428	17739528	17740213	25.473	369
10	1556811	1557840	.	1000	.	51.9614	-1	-1	536	5	5	1556915	1557619	29.3629	406	1556811	1557840	22.5985	563
8	66512100	66512982	.	1000	.	51.9315	-1	-1	322	5	5	66512116	66512982	25.929	310	66512100	66512775	26.0025	318
22	26610857	26611555	.	1000	.	51.9302	-1	-1	395	5	5	26610857	26611555	23.7686	393	26610961	26611542	28.1616	293
22	46738323	46739219	.	1000	.	51.889	-1	-1	311	5	5	46738335	46739067	25.5243	306	46738323	46739219	26.3647	304
22	49288842	49290234	.	1000	.	51.8783	-1	-1	583	5	5	49288842	49290234	30.0667	648	49288920	49289957	21.8116	441
17	48505511	48506702	.	1000	.	51.8286	-1	-1	555	5	5	48505511	48506533	23.6456	556	48505576	48506702	28.183	489
9	92660919	92661669	.	1000	.	51.8046	-1	-1	386	5	5	92660924	92661629	24.4691	375	92660919	92661669	27.3355	392
3	105904658	105905435	.	1000	.	51.7503	-1	-1	413	5	5	105904691	105905400	27.3943	373	105904658	105905435	24.3559	420
20	63955537	63956577	.	1000	.	51.7351	-1	-1	468	5	5	63955606	63956492	28.1514	392	63955537	63956577	23.5836	476
6	170344704	170345682	.	1000	.	51.7295	-1	-1	526	5	5	170344879	170345590	20.1429	293	170344704	170345682	31.5866	585
20	62369804	62370598	.	1000	.	51.7117	-1	-1	388	5	5	62369897	62370586	27.9629	293	62369804	62370598	23.7489	391
10	116080214	116080956	.	1000	.	51.7024	-1	-1	427	5	5	116080261	116080945	28.8687	385	116080214	116080956	22.8337	423
2	190604040	190605453	.	1000	.	51.637	-1	-1	577	5	5	190604044	190605143	25.5567	542	190604040	190605453	26.0803	609
12	106774068	106776083	.	1000	.	51.6115	-1	-1	1322	5	5	106774068	106775977	27.0601	1326	106774517	106776083	24.5515	869
2	109333309	109334136	.	1000	.	51.5942	-1	-1	430	5	5	109333371	109334136	24.5743	379	109333309	109334121	27.0199	420
8	130016344	130017347	.	1000	.	51.5784	-1	-1	550	5	5	130016371	130017347	23.0871	505	130016344	130017320	28.4913	569
13	99900294	99901142	.	1000	.	51.5703	-1	-1	315	5	5	99900294	99901072	23.2168	305	99900337	99901142	28.3534	283
22	49935940	49936618	.	1000	.	51.5667	-1	-1	291	5	5	49935941	49936590	28.9649	295	49935940	49936618	22.6018	286
9	33368304	33369409	.	1000	.	51.4381	-1	-1	465	5	5	33368365	33369337	21.7543	395	33368304	33369409	29.6838	474
1	198273522	198274549	.	1000	.	51.3697	-1	-1	493	5	5	198273560	198274386	27.3943	439	198273522	198274549	23.9754	510
10	58268947	58269795	.	1000	.	51.2719	-1	-1	444	5	5	58268947	58269792	26.0872	448	58268997	58269795	25.1847	391
13	34207115	34207920	.	1000	.	51.2359	-1	-1	424	5	5	34207220	34207867	24.9772	321	34207115	34207920	26.2587	423
19	4869826	4870801	.	1000	.	51.2244	-1	-1	547	5	5	4869826	4870801	26.6865	551	4869853	4870715	24.538	517
19	45376325	45377393	.	1000	.	51.2026	-1	-1	697	5	5	45376325	45377340	24.4191	684	45376365	45377393	26.7834	670
KI270713.1	20831	22270	.	1000	.	51.1973	-1	-1	991	5	5	20939	22270	28.8048	876	20831	22238	22.3925	998
15	70160136	70160899	.	1000	.	51.1913	-1	-1	366	5	5	70160136	70160876	24.1715	363	70160221	70160899	27.0199	284
14	75294112	75295304	.	1000	.	51.1808	-1	-1	648	5	5	75294112	75295282	24.9554	660	75294317	75295304	26.2254	431
5	103374298	103375457	.	1000	.	51.081	-1	-1	511	5	5	103374427	103375457	24.7851	392	103374298	103375299	26.2959	502
20	32820173	32820923	.	1000	.	51.0731	-1	-1	325	5	5	32820212	32820916	27.4992	290	32820173	32820923	23.574	322
1	59140745	59141772	.	1000	.	50.9892	-1	-1	360	5	5	59140779	59141772	27.3943	335	59140745	59141647	23.5948	351
3	75432611	75433372	.	1000	.	50.9669	-1	-1	416	5	5	75432689	75433372	26.9915	341	75432611	75433325	23.9754	414
13	60085540	60086382	.	1000	.	50.9446	-1	-1	410	5	5	60085590	60086348	26.5886	371	60085540	60086382	24.3559	399
18	10798611	10799354	.	1000	.	50.9	-1	-1	433	5	5	10798698	10799337	25.7829	346	10798611	10799354	25.1171	433
7	76318563	76319642	.	1000	.	50.8777	-1	-1	367	5	5	76318563	76319409	25.38	350	76318578	76319642	25.4976	369
9	92477126	92477949	.	1000	.	50.8461	-1	-1	381	5	5	92477126	92477949	26.9093	390	92477143	92477882	23.9368	355
3	171255927	171256968	.	1000	.	50.8205	-1	-1	677	5	5	171256157	171256944	27.1687	454	171255927	171256968	23.6518	670
22	31503926	31504795	.	1000	.	50.7439	-1	-1	498	5	5	31504003	31504795	22.9629	400	31503926	31504745	27.781	519
19	41220284	41222143	.	1000	.	50.7188	-1	-1	1054	5	5	41220525	41222085	26.1245	840	41220284	41222143	24.5943	1027
6	21634484	21635337	.	1000	.	50.6993	-1	-1	391	5	5	21634484	21635337	22.1572	390	21634578	21635215	28.5421	299
9	128909070	128910167	.	1000	.	50.6634	-1	-1	557	5	5	128909149	128910025	21.648	491	128909070	128910167	29.0154	545
CHR_HSCHR6_MHC_MANN_CTG1	30791650	30792468	.	1000	.	50.6086	-1	-1	413	5	5	30791743	30792375	27.3943	338	30791650	30792468	23.2143	395
3	66039217	66040503	.	1000	.	50.5828	-1	-1	893	5	5	66039639	66040503	24.1196	511	66039217	66040468	26.4632	854
11	64763149	64763939	.	1000	.	50.5542	-1	-1	406	5	5	64763149	64763894	21.4638	412	64763189	64763939	29.0904	361
20	37879721	37881328	.	1000	.	50.5276	-1	-1	1002	5	5	37880150	37881139	21.3066	562	37879721	37881328	29.2211	1014
2	160242607	160243573	.	1000	.	50.439	-1	-1	392	5	5	160242607	160243476	25.2882	416	160242633	160243573	25.1508	343
10	16644137	16645067	.	1000	.	50.4088	-1	-1	449	5	5	16644137	16645015	25.8574	447	16644204	16645067	24.5515	384
CHR_HSCHR10_1_CTG4	77928853	77929947	.	1000	.	50.3856	-1	-1	550	5	5	77928853	77929947	23.3657	558	77928965	77929874	27.0199	430
2	68653472	68654639	.	1000	.	50.3851	-1	-1	508	5	5	68653509	68654639	24.6786	470	68653472	68654628	25.7065	510
11	82864144	82865191	.	1000	.	50.3738	-1	-1	368	5	5	82864162	82864938	22.1226	317	82864144	82865191	28.2512	402
11	72111145	72111898	.	1000	.	50.3598	-1	-1	322	5	5	72111148	72111753	24.0217	325	72111145	72111898	26.3381	316
11	93541604	93543121	.	1000	.	50.341	-1	-1	390	5	5	93541643	93543121	22.56	342	93541604	93542615	27.781	399
22	41295517	41296383	.	1000	.	50.2726	-1	-1	445	5	5	41295593	41296315	28.2	349	41295517	41296383	22.0726	466
19	1207331	1208583	.	1000	.	50.2558	-1	-1	829	5	5	1207784	1208583	23.017	386	1207331	1208504	27.2388	820
22	47336965	47337819	.	1000	.	50.2495	-1	-1	411	5	5	47336965	47337819	29.0602	437	47337078	47337715	21.1892	272
2	71548386	71549084	.	1000	.	50.1976	-1	-1	371	5	5	71548386	71549084	24.7947	373	71548403	71549002	25.4029	352
12	13164696	13165395	.	1000	.	50.1921	-1	-1	338	5	5	13164718	13165395	23.9239	317	13164696	13165335	26.2682	337
13	43285955	43286840	.	1000	.	50.1584	-1	-1	427	5	5	43285964	43286807	26.73	412	43285955	43286840	23.4285	433
10	114320179	114321143	.	1000	.	50.1528	-1	-1	515	5	5	114320215	114321078	23.4204	435	114320179	114321143	26.7323	559
20	49451732	49452521	.	1000	.	50.1395	-1	-1	409	5	5	49451742	49452451	25.9846	391	49451732	49452521	24.1549	417
17	75872747	75873464	.	1000	.	50.0721	-1	-1	305	5	5	75872790	75873464	25.245	280	75872747	75873376	24.8272	288
1	19758242	19759317	.	1000	.	50.072	-1	-1	328	5	5	19758295	19759317	24.5743	249	19758242	19759049	25.4976	354
1	25037132	25037798	.	1000	.	50.072	-1	-1	410	5	5	25037215	25037798	24.5743	354	25037132	25037791	25.4976	384
3	57068259	57069199	.	1000	.	50.0537	-1	-1	397	5	5	57068333	57069153	26.158	334	57068259	57069199	23.8956	387
10	3372768	3374371	.	1000	.	50.0431	-1	-1	946	5	5	3372908	3374371	24.6547	792	3372768	3374098	25.3884	960
1	91857285	91858119	.	1000	.	50.0051	-1	-1	464	5	5	91857285	91858085	23.3657	453	91857299	91858119	26.6393	462
10	102633191	102634095	.	1000	.	50.0051	-1	-1	461	5	5	102633307	102633953	23.3657	338	102633191	102634095	26.6393	469
4	7546216	7546939	.	1000	.	50.0051	-1	-1	406	5	5	7546216	7546932	23.3657	422	7546272	7546939	26.6393	334
1	8878531	8879810	.	1000	.	49.9812	-1	-1	827	5	5	8878952	8879784	29.8115	414	8878531	8879810	20.1698	819
19	49570173	49571844	.	1000	.	49.9763	-1	-1	544	5	5	49570200	49571551	29.3414	556	49570173	49571844	20.6349	506
6	44257221	44258141	.	1000	.	49.9565	-1	-1	554	5	5	44257221	44258115	23.452	548	44257288	44258141	26.5044	493
14	96409576	96410346	.	1000	.	49.9267	-1	-1	388	5	5	96409576	96410346	22.6623	370	96409587	96410323	27.2645	396
2	237692577	237693734	.	1000	.	49.9143	-1	-1	804	5	5	237692609	237693663	28.6029	774	237692577	237693734	21.3115	803
16	28925055	28926052	.	1000	.	49.8974	-1	-1	411	5	5	28925055	28925853	24.4691	417	28925121	28926052	25.4283	339
3	169112094	169112843	.	1000	.	49.8952	-1	-1	314	5	5	169112094	169112784	24.4016	297	169112136	169112843	25.4936	290
5	87298734	87299412	.	1000	.	49.8942	-1	-1	324	5	5	87298768	87299409	25.7101	307	87298734	87299412	24.1841	307
11	33670317	33671382	.	1000	.	49.8876	-1	-1	501	5	5	33670317	33671278	24.2677	502	33670394	33671382	25.6199	423
1	16895906	16897127	.	1000	.	49.8475	-1	-1	337	5	5	16895915	16897071	27.3943	272	16895906	16897127	22.4531	394
18	478966	480224	.	1000	.	49.8042	-1	-1	799	5	5	478966	480212	27.0585	823	478966	480224	22.7457	776
5	172726888	172727908	.	1000	.	49.7208	-1	-1	466	5	5	172726964	172727908	24.0534	441	172726888	172727849	25.6674	416
12	96235344	96236184	.	1000	.	49.6962	-1	-1	392	5	5	96235348	96236184	23.4945	400	96235344	96236177	26.2016	381
12	121786245	121787767	.	1000	.	49.692	-1	-1	1159	5	5	121786387	121787761	24.4384	235	121786245	121787767	25.2536	1144
2	218270384	218271353	.	1000	.	49.6914	-1	-1	451	5	5	218270441	218271259	24.5743	406	218270384	218271353	25.1171	440
17	19141437	19142222	.	1000	.	49.6679	-1	-1	410	5	5	19141437	19142208	26.4833	405	19141493	19142222	23.1846	359
15	69305307	69306309	.	1000	.	49.513	-1	-1	521	5	5	69305307	69306175	21.3515	535	69305419	69306309	28.1616	396
11	127639870	127641563	.	1000	.	49.4975	-1	-1	1214	5	5	127640026	127641563	22.6268	1053	127639870	127641556	26.8707	1220
5	87393058	87393866	.	1000	.	49.4659	-1	-1	412	5	5	87393147	87393705	25.498	337	87393058	87393866	23.9678	398
6	3355190	3355983	.	1000	.	49.4526	-1	-1	377	5	5	3355190	3355983	24.1873	394	3355307	3355973	25.2653	244
20	2381113	2381838	.	1000	.	49.4301	-1	-1	370	5	5	2381129	2381809	22.3718	358	2381113	2381838	27.0583	367
1	54993804	54994965	.	1000	.	49.4223	-1	-1	743	5	5	54994043	54994901	26.5886	482	54993804	54994965	22.8337	765
6	11869494	11870274	.	1000	.	49.4004	-1	-1	319	5	5	11869494	11870121	25.5077	319	11869512	11870274	23.8927	301
19	3081301	3082250	.	1000	.	49.3554	-1	-1	321	5	5	3081479	3082150	25.38	133	3081301	3082250	23.9754	331
2	47042984	47043925	.	1000	.	49.3022	-1	-1	535	5	5	47042984	47043883	23.2121	533	47043102	47043925	26.0901	420
1	116373851	116375995	.	1000	.	49.2897	-1	-1	1362	5	5	116374572	116375992	26.0511	641	116373851	116375995	23.2386	1363
17	82519083	82519678	.	1000	.	49.2843	-1	-1	299	5	5	82519083	82519666	22.3097	312	82519113	82519678	26.9746	257
1	163357063	163357878	.	1000	.	49.2824	-1	-1	426	5	5	163357101	163357844	22.55	404	163357063	163357878	26.7323	411
10	454927	455528	.	1000	.	49.2163	-1	-1	275	5	5	454960	455528	19.9718	243	454927	455513	29.2445	275
12	111040755	111041550	.	1000	.	49.2107	-1	-1	389	5	5	111040819	111041550	23.8521	337	111040755	111041512	25.3586	378
2	77816385	77817227	.	1000	.	49.2059	-1	-1	450	5	5	77816449	77817227	23.0191	402	77816385	77817171	26.1867	434
3	4993233	4995591	.	1000	.	49.2017	-1	-1	530	5	5	4993281	4995591	26.5397	375	4993233	4995191	22.662	523
20	58707128	58708204	.	1000	.	49.1955	-1	-1	672	5	5	58707128	58708083	23.7972	666	58707207	58708204	25.3984	599
16	81853596	81854466	.	1000	.	49.1869	-1	-1	426	5	5	81853596	81854466	25.4111	438	81853657	81854363	23.7758	354
19	34364857	34365919	.	1000	.	49.1771	-1	-1	702	5	5	34364857	34365806	22.1572	703	34364896	34365919	27.0199	662
12	26152904	26153838	.	1000	.	49.1739	-1	-1	580	5	5	26153120	26153838	24.818	372	26152904	26153792	24.3559	573
11	64331527	64332304	.	1000	.	49.1608	-1	-1	383	5	5	64331541	64332295	26.2524	385	64331527	64332304	22.9084	368
6	160455851	160456594	.	1000	.	49.1581	-1	-1	326	5	5	160455858	160456529	24.531	313	160455851	160456594	24.6271	332
11	47350634	47351889	.	1000	.	49.1325	-1	-1	602	5	5	47350634	47351816	21.3515	596	47350651	47351889	27.781	592
6	33672483	33673257	.	1000	.	49.1281	-1	-1	344	5	5	33672483	33673226	23.7397	327	33672550	33673257	25.3884	294
22	36322931	36323643	.	1000	.	49.0136	-1	-1	332	5	5	36322952	36323598	25.8673	316	36322931	36323643	23.1463	327
9	68689814	68690711	.	1000	.	48.9901	-1	-1	405	5	5	68689902	68690711	25.5178	323	68689814	68690555	23.4723	400
17	77351258	77351954	.	1000	.	48.9826	-1	-1	257	5	5	77351258	77351954	26.5426	237	77351281	77351937	22.44	255
1	119133669	119134675	.	1000	.	48.9734	-1	-1	447	5	5	119133706	119134675	24.7549	402	119133669	119134635	24.2185	455
9	108442230	108443634	.	1000	.	48.9584	-1	-1	466	5	5	108442259	108443634	24.1312	439	108442230	108443151	24.8272	464
19	1406634	1408340	.	1000	.	48.9541	-1	-1	414	5	5	1406634	1408340	18.1286	404	1406672	1408308	30.8255	343
22	29580971	29581620	.	1000	.	48.9526	-1	-1	304	5	5	29580971	29581620	24.9772	306	29581000	29581597	23.9754	274
4	151760954	151761736	.	1000	.	48.8857	-1	-1	373	5	5	151760954	151761623	23.7686	338	151761020	151761736	25.1171	342
20	51533356	51534543	.	1000	.	48.8609	-1	-1	492	5	5	51533367	51534448	25.2574	505	51533356	51534543	23.6034	468
11	27753543	27754529	.	1000	.	48.8411	-1	-1	373	5	5	27753543	27754333	22.9629	390	27753555	27754529	25.8782	344
2	71464110	71465147	.	1000	.	48.8395	-1	-1	520	5	5	71464131	71465147	22.9906	512	71464110	71465022	25.8489	507
2	9819631	9820565	.	1000	.	48.8034	-1	-1	507	5	5	9819709	9820436	25.8499	461	9819631	9820565	22.9535	476
17	41678607	41679652	.	1000	.	48.7855	-1	-1	701	5	5	41678900	41679652	20.624	386	41678607	41679651	28.1616	724
4	98688067	98689070	.	1000	.	48.7742	-1	-1	562	5	5	98688067	98689070	21.7543	569	98688290	98689011	27.0199	333
10	122116044	122116908	.	1000	.	48.7146	-1	-1	424	5	5	122116044	122116908	24.7886	406	122116117	122116884	23.926	370
3	193558901	193559607	.	1000	.	48.6604	-1	-1	361	5	5	193558901	193559607	23.0195	356	193558947	193559579	25.641	320
7	21099110	21100063	.	1000	.	48.6389	-1	-1	552	5	5	21099301	21099976	26.1857	371	21099110	21100063	22.4531	542
19	43305484	43306425	.	1000	.	48.626	-1	-1	416	5	5	43305484	43306425	27.1687	427	43305490	43306408	21.4573	399
9	32457472	32458145	.	1000	.	48.5459	-1	-1	378	5	5	32457479	32458145	23.2168	374	32457472	32458131	25.3291	376
1	202640859	202642486	.	1000	.	48.5398	-1	-1	594	5	5	202641109	202642486	23.1514	351	202640859	202642431	25.3884	588
20	62359143	62359911	.	1000	.	48.464	-1	-1	452	5	5	62359143	62359911	22.9607	434	62359164	62359909	25.5032	449
19	2454117	2455104	.	1000	.	48.4605	-1	-1	430	5	5	2454117	2454942	22.9629	422	2454143	2455104	25.4976	413
9	127163253	127164020	.	1000	.	48.4559	-1	-1	420	5	5	127163300	127164020	25.8574	363	127163253	127164019	22.5985	431
16	19086245	19086971	.	1000	.	48.4125	-1	-1	393	5	5	19086255	19086971	25.256	403	19086245	19086927	23.1565	374
14	28676117	28677479	.	1000	.	48.3775	-1	-1	639	5	5	28676231	28677479	22.287	513	28676117	28677379	26.0905	652
4	1661103	1662109	.	1000	.	48.3616	-1	-1	409	5	5	1661154	1662109	25.8673	354	1661103	1661899	22.4943	414
8	127209998	127210879	.	1000	.	48.3269	-1	-1	513	5	5	127210185	127210879	23.2121	318	127209998	127210831	25.1148	521
3	128817321	128819111	.	1000	.	48.3267	-1	-1	1220	5	5	128817321	128819051	20.5457	1222	128817422	128819111	27.781	1118
3	120596176	120597082	.	1000	.	48.3216	-1	-1	617	5	5	120596176	120597082	23.2121	606	120596210	120597046	25.1094	594
1	37951580	37952222	.	1000	.	48.3045	-1	-1	355	5	5	37951580	37952208	20.1429	328	37951594	37952222	28.1616	369
3	133810551	133811852	.	1000	.	48.3004	-1	-1	672	5	5	133810775	133811852	21.3258	416	133810551	133811590	26.9746	704
8	55948348	55949256	.	1000	.	48.2436	-1	-1	421	5	5	55948348	55949256	23.0204	436	55948360	55949122	25.2232	394
12	73281011	73281978	.	1000	.	48.2203	-1	-1	510	5	5	73281133	73281978	23.77	384	73281011	73281919	24.4503	514
22	38310906	38311632	.	1000	.	48.1914	-1	-1	347	5	5	38310906	38311580	24.9772	337	38310968	38311632	23.2143	296
22	41857405	41858040	.	1000	.	48.1496	-1	-1	321	5	5	41857405	41858040	22.7213	326	41857491	41858032	25.4283	230
5	150316590	150318020	.	1000	.	48.0888	-1	-1	701	5	5	150316639	150318020	23.883	658	150316590	150317966	24.2057	695
CHR_HSCHR6_MHC_DBB_CTG1	30737440	30738140	.	1000	.	48.0577	-1	-1	363	5	5	30737496	30738140	22.56	310	30737440	30738125	25.4976	361
X	72180408	72181255	.	1000	.	48.0244	-1	-1	307	5	5	72180418	72181056	20.624	302	72180408	72181255	27.4004	303
2	222161297	222162641	.	1000	.	48.0131	-1	-1	548	5	5	222161411	222162196	21.7543	431	222161297	222162641	26.2587	552
10	36759187	36759986	.	1000	.	47.9908	-1	-1	404	5	5	36759187	36759986	21.3515	403	36759216	36759973	26.6393	377
20	50638172	50639123	.	1000	.	47.9828	-1	-1	366	5	5	50638232	50639123	21.687	309	50638172	50639050	26.2959	364
5	43601829	43604191	.	1000	.	47.9524	-1	-1	294	5	5	43601833	43604191	27.5882	481	43601829	43604118	20.3642	307
3	29428786	29429689	.	1000	.	47.8553	-1	-1	380	5	5	29428791	29429675	26.1379	363	29428786	29429689	21.7174	393
11	119594470	119595226	.	1000	.	47.8337	-1	-1	399	5	5	119594509	119595210	25.38	349	119594470	119595226	22.4536	411
10	72320763	72321898	.	1000	.	47.8067	-1	-1	809	5	5	72320763	72321898	22.6946	816	72321171	72321836	25.1121	395
2	73512843	73513883	.	1000	.	47.7475	-1	-1	662	5	5	73513079	73513883	22.5629	447	73512843	73513828	25.1847	641
22	35368677	35369826	.	1000	.	47.744	-1	-1	594	5	5	35368712	35369788	23.7686	587	35368677	35369826	23.9754	566
CHR_HSCHR6_MHC_QBL_CTG1	30736501	30737255	.	1000	.	47.744	-1	-1	402	5	5	30736559	30737255	23.7686	331	30736501	30737229	23.9754	415
1	58751388	58752379	.	1000	.	47.7217	-1	-1	450	5	5	58751438	58752294	23.3657	400	58751388	58752379	24.3559	450
19	3683219	3683977	.	1000	.	47.7217	-1	-1	385	5	5	3683219	3683977	23.3657	393	3683237	3683900	24.3559	359
5	96572721	96573416	.	1000	.	47.679	-1	-1	342	5	5	96572749	96573416	23.8521	319	96572721	96573351	23.8269	337
20	46268492	46269264	.	1000	.	47.6614	-1	-1	368	5	5	46268492	46269206	23.0179	382	46268596	46269264	24.6434	250
1	218459439	218460292	.	1000	.	47.6548	-1	-1	542	5	5	218459449	218460284	22.1572	525	218459439	218460292	25.4976	550
4	57114683	57115504	.	1000	.	47.6548	-1	-1	474	5	5	57114683	57115504	22.1572	495	57114782	57115457	25.4976	355
9	13282931	13283667	.	1000	.	47.6325	-1	-1	361	5	5	13282938	13283578	21.7543	360	13282931	13283667	25.8782	355
17	58631089	58632057	.	1000	.	47.5483	-1	-1	635	5	5	58631253	58632057	25.38	482	58631089	58632048	22.1683	624
Y	56701320	56702935	.	1000	.	47.4734	-1	-1	1299	3.89813	4.84064	56701320	56702935	32.6315	1305	56702030	56702887	14.8419	584
1	167933639	167934434	.	1000	.	47.3411	-1	-1	371	5	5	167933696	167934400	23.3657	304	167933639	167934434	23.9754	382
22	26483575	26484642	.	1000	.	47.2296	-1	-1	755	5	5	26483714	26484637	18.8762	641	26483575	26484642	28.3534	731
2	197499223	197501632	.	1000	.	47.2105	-1	-1	1518	5	5	197499223	197501423	24.7109	1551	197499349	197501632	22.4996	1359
1	15260901	15261615	.	1000	.	47.2073	-1	-1	339	5	5	15260901	15261554	20.9486	335	15260971	15261615	26.2587	273
11	65916968	65919591	.	1000	.	47.2056	-1	-1	1574	4.09846	5	65916968	65919560	31.9906	344	65917122	65919591	15.2149	1473
20	60890242	60891026	.	1000	.	47.1975	-1	-1	366	5	5	60890242	60890990	23.3569	362	60890291	60891026	23.8406	321
15	71679208	71680078	.	1000	.	47.1835	-1	-1	456	5	5	71679208	71680078	27.3943	440	71679317	71680059	19.7892	364
12	124607972	124609443	.	1000	.	47.0275	-1	-1	777	5	5	124608246	124609443	24.5743	507	124607972	124609257	22.4531	774
4	2535636	2536536	.	1000	.	47.0052	-1	-1	427	5	5	2535770	2536509	24.1715	305	2535636	2536536	22.8337	416
2	102240625	102241318	.	1000	.	46.9959	-1	-1	350	5	5	102240625	102241250	24.9554	348	102240634	102241318	22.0405	343
17	41665913	41667276	.	1000	.	46.9606	-1	-1	597	5	5	41665913	41667276	23.3657	594	41666084	41666967	23.5948	429
13	21435701	21436387	.	1000	.	46.9494	-1	-1	335	5	5	21435736	21436387	24.1433	310	21435701	21436323	22.8061	326
17	56150392	56151327	.	1000	.	46.9405	-1	-1	405	5	5	56150425	56151282	21.6371	374	56150392	56151327	25.3034	403
CHR_HG2288_HG2289_PATCH	114094723	114095645	.	1000	.	46.9383	-1	-1	561	5	5	114094864	114095638	22.9629	430	114094723	114095645	23.9754	551
16	89827473	89828306	.	1000	.	46.916	-1	-1	448	5	5	89827563	89828306	22.56	372	89827473	89828290	24.3559	434
3	123686951	123687843	.	1000	.	46.897	-1	-1	442	5	5	123687060	123687801	22.4216	350	123686951	123687843	24.4755	426
8	133354911	133356788	.	1000	.	46.8639	-1	-1	813	5	5	133354911	133356788	23.2121	816	133355201	133356051	23.6518	521
4	4541813	4542715	.	1000	.	46.8218	-1	-1	421	5	5	4541840	4542715	17.138	293	4541813	4542676	29.6838	523
10	126160883	126161700	.	1000	.	46.7953	-1	-1	477	5	5	126160883	126161700	25.743	500	126160959	126161686	21.0523	378
10	103850057	103851653	.	1000	.	46.7841	-1	-1	482	5	5	103850057	103851010	22.157	479	103850143	103851653	24.6271	399
9	126804867	126805963	.	1000	.	46.7268	-1	-1	455	5	5	126804867	126805963	26.0649	460	126804879	126805775	20.6619	438
5	157080670	157081429	.	1000	.	46.6738	-1	-1	432	5	5	157080748	157081429	21.8466	340	157080670	157081429	24.8272	446
1	203629345	203630936	.	1000	.	46.6531	-1	-1	523	5	5	203629479	203630936	24.5805	299	203629345	203630931	22.0726	495
16	87131748	87133075	.	1000	.	46.58	-1	-1	568	5	5	87131748	87132810	23.3657	578	87131834	87133075	23.2143	473
20	62493259	62494057	.	1000	.	46.5597	-1	-1	366	5	5	62493333	62493974	23.452	299	62493259	62494057	23.1077	359
3	32582415	32583837	.	1000	.	46.4785	-1	-1	882	5	5	32582415	32583837	21.648	875	32582674	32583720	24.8305	630
6	166382344	166383895	.	1000	.	46.4664	-1	-1	981	5	5	166382547	166383722	23.7295	786	166382344	166383895	22.737	974
7	112072681	112073376	.	1000	.	46.4239	-1	-1	382	5	5	112072681	112073376	20.5457	383	112072750	112073368	25.8782	312
5	159974921	159975975	.	1000	.	46.2825	-1	-1	484	5	5	159974921	159975890	25.5567	503	159975017	159975975	20.7258	369
13	113187013	113188176	.	1000	.	46.2824	-1	-1	586	5	5	113187013	113188107	21.38	592	113187153	113188176	24.9024	440
2	71950496	71951256	.	1000	.	46.2802	-1	-1	423	5	5	71950634	71951243	20.6488	268	71950496	71951256	25.6313	441
11	66967385	66968403	.	1000	.	46.261	-1	-1	554	5	5	66967544	66968403	22.8507	400	66967385	66968383	23.4103	549
12	125361835	125362526	.	1000	.	46.1994	-1	-1	326	5	5	125361835	125362485	23.3657	309	125361844	125362526	22.8337	334
6	37550451	37551188	.	1000	.	46.183	-1	-1	318	5	5	37550451	37551188	25.5077	328	37550470	37551134	20.6753	290
19	45641676	45643346	.	1000	.	46.172	-1	-1	932	5	5	45641676	45643329	21.401	956	45641959	45643346	24.7711	625
10	77928883	77929925	.	1000	.	46.1549	-1	-1	472	5	5	77928910	77929922	22.56	447	77928883	77929925	23.5948	471
9	128204570	128206117	.	1000	.	46.088	-1	-1	869	5	5	128204572	128205951	21.3515	884	128204570	128206117	24.7365	852
9	132058144	132059070	.	1000	.	46.0768	-1	-1	566	5	5	132058256	132059046	17.7617	476	132058144	132059070	28.3151	544
8	7913479	7914292	.	1000	.	46.0434	-1	-1	393	5	5	7913479	7914292	20.5457	408	7913538	7914269	25.4976	319
3	17033410	17034548	.	1000	.	45.9304	-1	-1	342	5	5	17033423	17034313	25.38	324	17033410	17034548	20.5503	347
8	80899206	80900804	.	1000	.	45.8549	-1	-1	1030	5	5	80899273	80900796	19.9084	984	80899206	80900804	25.9464	1009
10	15200628	15202344	.	1000	.	45.8451	-1	-1	361	5	5	15200641	15202162	25.257	331	15200628	15202344	20.5881	379
17	42178710	42179602	.	1000	.	45.8412	-1	-1	339	5	5	42178716	42179602	23.7686	319	42178710	42179572	22.0726	354
9	129026954	129028004	.	1000	.	45.8241	-1	-1	420	5	5	129026954	129027964	23.5879	417	129026963	129028004	22.2362	415
3	77348112	77348897	.	1000	.	45.8189	-1	-1	400	5	5	77348204	77348897	23.3657	322	77348112	77348813	22.4531	387
8	17026447	17027180	.	1000	.	45.8189	-1	-1	366	5	5	17026447	17027139	23.3657	374	17026450	17027180	22.4531	355
15	89333927	89334893	.	1000	.	45.803	-1	-1	294	5	5	89333931	89334892	19.9248	302	89333927	89334893	25.8782	282
1	201643327	201644148	.	1000	.	45.752	-1	-1	381	5	5	201643327	201644148	22.1572	386	201643371	201644087	23.5948	333
14	104224593	104225329	.	1000	.	45.7498	-1	-1	391	5	5	104224593	104225329	20.9735	393	104224609	104225286	24.7763	374
16	30997993	30999146	.	1000	.	45.7297	-1	-1	745	5	5	30998004	30999146	21.7543	706	30997993	30999145	23.9754	773
15	90954795	90955861	.	1000	.	45.6696	-1	-1	631	5	5	90954941	90955812	21.8499	488	90954795	90955861	23.8197	629
13	69474099	69474776	.	1000	.	45.6521	-1	-1	357	5	5	69474138	69474776	22.9407	299	69474099	69474753	22.7114	377
17	2025230	2026670	.	1000	.	45.6514	-1	-1	484	5	5	2025280	2026670	23.386	437	2025230	2026609	22.2654	482
1	162677830	162678922	.	1000	.	45.6182	-1	-1	735	5	5	162677870	162678840	19.74	730	162677830	162678922	25.8782	700
2	206614926	206616541	.	1000	.	45.5959	-1	-1	1140	5	5	206614931	206616494	19.3372	1128	206614926	206616541	26.2587	1147
13	99606601	99607281	.	1000	.	45.5871	-1	-1	321	5	5	99606601	99607215	23.0179	313	99606633	99607281	22.5691	298
5	151684350	151685285	.	1000	.	45.5496	-1	-1	559	4.70373	5	151684372	151685220	15.9763	575	151684350	151685285	29.5734	522
17	40013895	40014967	.	1000	.	45.5468	-1	-1	586	5	5	40013917	40014967	22.9483	572	40013895	40014957	22.5985	578
CHR_HSCHR19_2_CTG3_1	34364740	34365936	.	1000	.	45.5275	-1	-1	821	5	5	34364740	34365936	24.9772	838	34364970	34365882	20.5503	574
14	52939298	52940450	.	1000	.	45.4987	-1	-1	350	5	5	52939298	52940321	24.0369	356	52939304	52940450	21.4618	338
9	97398900	97399535	.	1000	.	45.4868	-1	-1	349	5	5	97398948	97399535	21.1629	308	97398900	97399534	24.3239	342
5	126795972	126797246	.	1000	.	45.4567	-1	-1	492	5	5	126795972	126797109	22.3684	472	126795979	126797246	23.0883	506
CHR_HSCHR6_MHC_COX_CTG1	30736866	30737561	.	1000	.	45.4383	-1	-1	377	5	5	30736935	30737561	23.3657	298	30736866	30737524	22.0726	388
2	164913302	164914420	.	1000	.	45.3937	-1	-1	493	5	5	164913302	164914420	22.56	525	164913368	164914398	22.8337	396
16	66406559	66407748	.	1000	.	45.3491	-1	-1	378	5	5	66406624	66407748	21.7543	309	66406559	66407683	23.5948	383
2	71223566	71224452	.	1000	.	45.3378	-1	-1	518	5	5	71223694	71224452	23.2121	389	71223566	71224357	22.1257	519
1	43604055	43604840	.	1000	.	45.3268	-1	-1	388	5	5	43604075	43604840	21.3515	357	43604055	43604822	23.9754	399
6	148457192	148458045	.	1000	.	45.2744	-1	-1	349	5	5	148457214	148457940	21.3066	307	148457192	148458045	23.9678	369
3	46946964	46948312	.	1000	.	45.2634	-1	-1	447	5	5	46947109	46948068	23.3184	320	46946964	46948312	21.945	430
12	110956937	110957871	.	1000	.	45.2507	-1	-1	390	5	5	110957013	110957871	21.0803	298	110956937	110957734	24.1704	407
11	33723040	33723788	.	1000	.	45.1962	-1	-1	343	5	5	33723040	33723740	23.2761	350	33723059	33723788	21.9201	318
2	133818136	133818944	.	1000	.	45.1921	-1	-1	405	5	5	133818207	133818944	22.3718	335	133818136	133818877	22.8203	404
19	1020327	1021930	.	1000	.	45.1708	-1	-1	412	5	5	1020351	1021930	18.5315	397	1020327	1021794	26.6393	280
14	61662232	61663109	.	1000	.	45.158	-1	-1	424	5	5	61662232	61663018	21.9794	412	61662248	61663109	23.1787	420
19	16720865	16721938	.	1000	.	45.0551	-1	-1	496	5	5	16721015	16721938	24.1098	348	16720865	16721774	20.9454	495
2	36628765	36629610	.	1000	.	45.0399	-1	-1	348	5	5	36628773	36629610	20.2785	382	36628765	36629414	24.7614	307
2	64745332	64746357	.	1000	.	45.0335	-1	-1	438	5	5	64745332	64746357	22.8243	441	64745392	64746294	22.2092	376
17	8158475	8159493	.	1000	.	45.0209	-1	-1	485	5	5	8158657	8159493	22.2951	323	8158475	8159353	22.7259	465
17	43299686	43300817	.	1000	.	44.993	-1	-1	315	5	5	43299687	43300817	24.2672	313	43299686	43300486	20.7258	316
16	3147266	3148680	.	1000	.	44.9864	-1	-1	340	5	5	3147279	3148680	20.2195	336	3147266	3148247	24.7669	332
1	200429045	200429732	.	1000	.	44.9329	-1	-1	364	5	5	200429075	200429661	18.5266	333	200429045	200429732	26.4063	365
3	183636234	183637198	.	1000	.	44.9129	-1	-1	518	5	5	183636254	183637163	23.1514	503	183636234	183637198	21.7615	513
20	47758444	47759474	.	1000	.	44.9068	-1	-1	376	5	5	47758444	47759273	22.8094	394	47758460	47759474	22.0975	343
11	64317363	64318705	.	1000	.	44.8779	-1	-1	994	5	5	64317409	64318702	26.9915	956	64317363	64318705	17.8864	986
9	114373332	114374691	.	1000	.	44.8189	-1	-1	624	5	5	114373455	114374652	21.6727	490	114373332	114374691	23.1463	635
15	52093384	52094252	.	1000	.	44.8045	-1	-1	370	5	5	52093462	52094252	21.648	306	52093384	52094233	23.1565	357
19	7507202	7508029	.	1000	.	44.7993	-1	-1	421	5	5	7507202	7508010	19.9248	426	7507236	7508029	24.8744	382
10	79347259	79348437	.	1000	.	44.7907	-1	-1	570	5	5	79347259	79348437	19.6657	602	79347269	79348372	25.1249	528
6	35396659	35397381	.	1000	.	44.7867	-1	-1	391	5	5	35396659	35397337	20.7343	422	35396672	35397381	24.0524	348
3	125139671	125140587	.	1000	.	44.7407	-1	-1	489	5	5	125139671	125140500	23.76	443	125139801	125140587	20.9807	406
9	114472605	114473396	.	1000	.	44.6883	-1	-1	346	5	5	114472605	114473269	23.824	316	114472605	114473396	20.8643	377
9	26891880	26892988	.	1000	.	44.682	-1	-1	448	5	5	26891939	26892877	21.1498	399	26891880	26892988	23.5323	439
17	60030687	60032178	.	1000	.	44.663	-1	-1	576	5	5	60030687	60032178	24.6842	595	60030904	60031895	19.9788	341
1	16665949	16667268	.	1000	.	44.6549	-1	-1	722	5	5	16666007	16667236	22.9629	686	16665949	16667268	21.692	701
7	116808217	116808933	.	1000	.	44.6549	-1	-1	403	5	5	116808239	116808891	22.9629	369	116808217	116808933	21.692	416
5	167945401	167946922	.	1000	.	44.6463	-1	-1	797	5	5	167945401	167946913	21.4565	842	167945553	167946922	23.1898	601
19	13274628	13275505	.	1000	.	44.588	-1	-1	518	5	5	13274657	13275498	21.7543	497	13274628	13275505	22.8337	510
19	5491637	5492879	.	1000	.	44.5434	-1	-1	688	5	5	5491980	5492842	20.9486	341	5491637	5492879	23.5948	692
Y	56754513	56756342	.	1000	.	44.5196	-1	-1	1559	4.91637	5	56754653	56756342	27.3943	1402	56754513	56756285	17.1253	1577
16	4943516	4945043	.	1000	.	44.5074	-1	-1	1117	5	5	4943516	4944915	24.3376	398	4943839	4945043	20.1698	811
8	58078878	58079663	.	1000	.	44.4935	-1	-1	299	5	5	58078878	58079663	21.2761	299	58078895	58079559	23.2173	283
1	52058706	52059806	.	1000	.	44.4765	-1	-1	575	5	5	52058706	52059692	19.74	546	52058786	52059806	24.7365	524
10	7796908	7797956	.	1000	.	44.4555	-1	-1	744	5	5	7797231	7797924	20.4683	415	7796908	7797956	23.9872	751
8	59231149	59232113	.	1000	.	44.3875	-1	-1	529	5	5	59231149	59232113	21.0786	525	59231308	59232097	23.3089	374
4	140256018	140256892	.	1000	.	44.3873	-1	-1	449	5	5	140256168	140256747	18.1286	299	140256018	140256892	26.2587	450
13	114098772	114099570	.	1000	.	44.3858	-1	-1	404	5	5	114098792	114099566	24.9772	437	114098772	114099570	19.4086	352
1	227357081	227357850	.	1000	.	44.3379	-1	-1	417	5	5	227357237	227357811	23.4071	248	227357081	227357850	20.9309	431
12	108609709	108610521	.	1000	.	44.3049	-1	-1	386	5	5	108609765	108610419	20.8986	334	108609709	108610521	23.4062	383
X	7927484	7928249	.	1000	.	44.2743	-1	-1	397	5	5	7927484	7928249	22.9629	416	7927519	7928228	21.3115	344
19	40321540	40323523	.	1000	.	44.2611	-1	-1	477	5	5	40321545	40323396	26.3139	467	40321540	40323523	17.9472	482
10	54758652	54759408	.	1000	.	44.252	-1	-1	371	5	5	54758679	54759408	22.56	351	54758652	54759325	21.692	365
19	51362414	51363181	.	1000	.	44.2495	-1	-1	305	5	5	51362415	51363066	22.8075	311	51362414	51363181	21.4419	299
9	121834869	121835874	.	1000	.	44.2489	-1	-1	491	5	5	121834936	121835815	23.5266	433	121834869	121835874	20.7223	482
4	5753650	5755098	.	1000	.	44.23	-1	-1	1086	5	5	5754329	5755020	23.3657	389	5753650	5755098	20.8643	1105
20	44770430	44771341	.	1000	.	44.2241	-1	-1	576	5	5	44770430	44771341	22.7863	576	44770656	44771310	21.4377	351
13	76512499	76513198	.	1000	.	44.1996	-1	-1	355	5	5	76512520	76513150	22.9448	312	76512499	76513198	21.2548	377
8	130641533	130642248	.	1000	.	44.1855	-1	-1	360	5	5	130641533	130642190	21.4885	355	130641541	130642248	22.697	357
17	43270965	43271675	.	1000	.	44.1852	-1	-1	383	5	5	43271066	43271675	21.3515	296	43270965	43271645	22.8337	369
20	43955237	43956102	.	1000	.	44.1797	-1	-1	394	5	5	43955284	43956026	18.9356	348	43955237	43956102	25.2441	393
5	168020805	168021557	.	1000	.	44.1736	-1	-1	334	5	5	168020805	168021557	21.5787	333	168020858	168021538	22.5949	282
6	70219916	70220518	.	1000	.	44.1631	-1	-1	338	5	5	70219939	70220507	18.5607	312	70219916	70220518	25.6025	342
17	2001283	2002107	.	1000	.	44.1279	-1	-1	327	5	5	2001294	2001906	19.783	310	2001283	2002107	24.3449	333
22	20436283	20437136	.	1000	.	44.1183	-1	-1	465	5	5	20436283	20437136	20.1429	474	20436410	20437050	23.9754	330
2	11175120	11175850	.	1000	.	44.0088	-1	-1	389	5	5	11175154	11175815	23.199	361	11175120	11175850	20.8099	383
10	71330799	71331998	.	1000	.	44.0003	-1	-1	452	5	5	71330799	71331998	18.942	434	71330809	71331812	25.0582	460
CHR_HG1277_PATCH	47885585	47886316	.	1000	.	43.9622	-1	-1	315	5	5	47885585	47886316	17.3229	313	47885593	47886280	26.6393	310
4	147578030	147578701	.	1000	.	43.9384	-1	-1	299	5	5	147578030	147578674	23.7686	294	147578086	147578701	20.1698	249
7	1515441	1516198	.	1000	.	43.9176	-1	-1	348	4.859	5	1515530	1516115	16.5172	258	1515441	1516198	27.4004	349
5	142215548	142216243	.	1000	.	43.9027	-1	-1	345	5	5	142215548	142216238	20.4682	326	142215578	142216243	23.4345	335
19	40425871	40426994	.	1000	.	43.8785	-1	-1	472	5	5	40425896	40426972	22.6883	431	40425871	40426994	21.1903	488
3	52093139	52094111	.	1000	.	43.8256	-1	-1	670	5	5	52093185	52094087	20.0475	615	52093139	52094111	23.7781	679
17	17782722	17783676	.	1000	.	43.819	-1	-1	560	5	5	17782734	17783676	22.786	551	17782722	17783637	21.0331	558
1	29788021	29788887	.	1000	.	43.7823	-1	-1	423	5	5	29788067	29788829	20.9486	383	29788021	29788887	22.8337	418
3	105363994	105364761	.	1000	.	43.7536	-1	-1	354	5	5	105363994	105364761	22.55	361	105364015	105364755	21.2035	327
X	77899307	77900852	.	1000	.	43.7377	-1	-1	1209	5	5	77899357	77900807	20.1429	1139	77899307	77900852	23.5948	1230
CHR_HSCHR5_2_CTG1_1	69501828	69503168	.	1000	.	43.6996	-1	-1	868	5	5	69502397	69503126	19.5753	286	69501828	69503168	24.1243	882
11	65890634	65892582	.	1000	.	43.6924	-1	-1	1465	5	5	65890634	65892582	18.0433	1430	65890747	65892496	25.6492	1387
12	105326804	105327781	.	1000	.	43.6921	-1	-1	489	5	5	105326877	105327706	22.2935	427	105326804	105327781	21.3986	479
4	74156641	74158177	.	1000	.	43.6798	-1	-1	639	5	5	74156788	74158034	24.1196	509	74156641	74158177	19.5602	622
20	284560	285292	.	1000	.	43.676	-1	-1	376	5	5	284560	285292	19.2257	390	284571	285287	24.4503	351
2	120222956	120223644	.	1000	.	43.6693	-1	-1	339	5	5	120222997	120223644	25.7829	315	120222956	120223573	17.8864	323
10	73925168	73926129	.	1000	.	43.6521	-1	-1	517	5	5	73925168	73926129	23.4071	538	73925329	73925972	20.2451	335
14	72457614	72458460	.	1000	.	43.6369	-1	-1	402	5	5	72457635	72458460	23.8234	352	72457614	72458422	19.8135	432
20	49304505	49305355	.	1000	.	43.6293	-1	-1	470	5	5	49304683	49305291	19.8647	278	49304505	49305355	23.7646	485
2	231611891	231612758	.	1000	.	43.6024	-1	-1	405	5	5	231612016	231612751	24.5743	281	231611891	231612758	19.0281	404
3	138051427	138052481	.	1000	.	43.5731	-1	-1	368	5	5	138051445	138052481	21.0735	350	138051427	138052420	22.4996	368
19	29804911	29805840	.	1000	.	43.5612	-1	-1	467	4.90121	5	29804911	29805840	16.6063	456	29805023	29805814	26.9549	366
19	29212110	29213391	.	1000	.	43.4982	-1	-1	568	5	5	29212110	29213303	19.2257	507	29212177	29213391	24.2725	563
11	34203255	34204044	.	1000	.	43.4686	-1	-1	387	5	5	34203255	34204008	22.1572	378	34203263	34204044	21.3115	388
3	172658692	172659462	.	1000	.	43.4528	-1	-1	370	5	5	172658732	172659395	19.2097	334	172658692	172659462	24.243	366
1	152162226	152163701	.	1000	.	43.449	-1	-1	794	5	5	152162241	152163416	22.0269	778	152162226	152163701	21.4221	796
5	177447654	177448767	.	1000	.	43.4241	-1	-1	377	5	5	177447685	177448741	21.5858	327	177447654	177448767	21.8384	396
2	85503746	85504666	.	1000	.	43.3513	-1	-1	445	5	5	85503867	85504503	22.7308	301	85503746	85504666	20.6206	469
15	99700965	99701831	.	1000	.	43.3445	-1	-1	441	5	5	99701023	99701745	20.746	369	99700965	99701831	22.5985	456
1	41683665	41684675	.	1000	.	43.311	-1	-1	489	4.90979	5	41683665	41684648	26.1857	403	41683804	41684675	17.1253	436
7	75175267	75177009	.	1000	.	43.2903	-1	-1	1132	5	5	75175426	75176849	18.9343	925	75175267	75177009	24.3559	1180
10	102121033	102121872	.	1000	.	43.1654	-1	-1	457	5	5	102121191	102121866	21.3231	306	102121033	102121872	21.8423	451
8	135456325	135457345	.	1000	.	43.148	-1	-1	704	5	5	135456325	135457337	22.1678	712	135456434	135457345	20.9802	588
8	26404015	26404885	.	1000	.	43.1104	-1	-1	405	5	5	26404063	26404849	22.56	358	26404015	26404885	20.5503	405
9	35748624	35749572	.	1000	.	43.0947	-1	-1	567	5	5	35748624	35749458	20.2744	566	35748748	35749572	22.8203	445
17	50107812	50109053	.	1000	.	43.0785	-1	-1	531	5	5	50107812	50109053	21.2933	540	50107954	50108779	21.7852	381
17	43244577	43246662	.	1000	.	43.0543	-1	-1	1096	5	5	43244577	43246662	19.1172	1135	43244618	43246073	23.937	285
5	17255529	17256894	.	1000	.	43.0437	-1	-1	622	5	5	17255765	17256894	22.2935	374	17255529	17256733	20.7502	635
10	1004924	1005701	.	1000	.	43.0301	-1	-1	440	5	5	1005128	1005701	17.7648	255	1004924	1005689	25.2653	421
9	121280989	121282043	.	1000	.	42.9994	-1	-1	397	5	5	121280989	121281906	20.5457	422	121281089	121282043	22.4536	273
15	99424725	99425552	.	1000	.	42.9989	-1	-1	472	5	5	99424820	99425538	20.5457	369	99424725	99425552	22.4531	481
19	33248197	33249494	.	1000	.	42.9716	-1	-1	527	5	5	33248265	33249459	22.3097	453	33248197	33249494	20.6619	533
2	19123303	19124586	.	1000	.	42.9617	-1	-1	758	5	5	19123562	19124518	18.0908	491	19123303	19124586	24.871	766
19	11454340	11455285	.	1000	.	42.932	-1	-1	632	5	5	11454340	11455285	19.3372	640	11454538	11455254	23.5948	427
22	26943874	26944768	.	1000	.	42.926	-1	-1	458	5	5	26943923	26944768	23.3657	414	26943874	26944718	19.5602	454
14	22602824	22603616	.	1000	.	42.9121	-1	-1	329	5	5	22602824	22603541	22.6194	326	22602873	22603616	20.2928	283
5	177493887	177495471	.	1000	.	42.9014	-1	-1	484	5	5	177493887	177495471	17.2816	503	177493906	177495095	25.6199	446
10	103969599	103970494	.	1000	.	42.8803	-1	-1	436	5	5	103969599	103970476	21.3977	445	103969658	103970494	21.4825	369
5	74581119	74582232	.	1000	.	42.871	-1	-1	517	5	5	74581119	74582232	19.6762	549	74581215	74582101	23.1948	389
17	43289049	43290714	.	1000	.	42.857	-1	-1	1131	5	5	43289227	43290714	18.9343	1008	43289049	43290690	23.9227	277
1	16740242	16741385	.	1000	.	42.819	-1	-1	510	5	5	16740293	16741385	24.1715	425	16740242	16741333	18.6475	544
3	159928537	159929418	.	1000	.	42.7973	-1	-1	325	5	5	159928581	159929418	17.4387	295	159928537	159929265	25.3586	312
1	87224242	87225055	.	1000	.	42.7521	-1	-1	279	5	5	87224242	87225055	22.9629	291	87224279	87224810	19.7892	230
7	6278848	6280411	.	1000	.	42.7298	-1	-1	1046	5	5	6278848	6280339	22.56	1068	6279088	6280411	20.1698	784
16	64153292	64154220	.	1000	.	42.6406	-1	-1	553	5	5	64153292	64154220	20.9486	549	64153351	64154206	21.692	499
3	12735648	12736628	.	1000	.	42.6357	-1	-1	438	5	5	12735667	12736628	21.198	425	12735648	12736617	21.4377	433
6	132063399	132064157	.	1000	.	42.6029	-1	-1	407	5	5	132063440	132064157	20.9873	386	132063399	132064092	21.6155	387
12	68078902	68079757	.	1000	.	42.596	-1	-1	481	5	5	68079087	68079725	20.1429	310	68078902	68079757	22.4531	467
22	30425554	30426658	.	1000	.	42.596	-1	-1	541	5	5	30425554	30426632	20.1429	550	30425589	30426658	22.4531	497
5	148910927	148911580	.	1000	.	42.5654	-1	-1	339	5	5	148910927	148911580	21.3769	318	148910935	148911564	21.1885	352
10	127802754	127803823	.	1000	.	42.5406	-1	-1	521	5	5	127802922	127803665	20.4221	353	127802754	127803823	22.1184	521
9	107751847	107753007	.	1000	.	42.5264	-1	-1	570	5	5	107751896	107753007	22.6623	525	107751847	107752889	19.8641	567
10	47278204	47279082	.	1000	.	42.5068	-1	-1	406	5	5	47278204	47278974	18.5315	402	47278253	47279082	23.9754	361
7	74171671	74172972	.	1000	.	42.5053	-1	-1	736	4.88798	5	74171671	74172743	25.38	733	74171804	74172972	17.1253	606
19	42122809	42124452	.	1000	.	42.4766	-1	-1	996	5	5	42122809	42124452	22.5547	1011	42123076	42124404	19.9219	715
6	12287991	12289277	.	1000	.	42.4634	-1	-1	377	5	5	12287991	12289147	21.9582	396	12288101	12289277	20.5052	249
22	39502024	39502994	.	1000	.	42.4622	-1	-1	332	5	5	39502024	39502994	17.7257	353	39502062	39502727	24.7365	274
3	57974591	57975300	.	1000	.	42.4348	-1	-1	343	5	5	57974591	57975237	19.5535	343	57974603	57975300	22.8813	332
13	113179689	113181159	.	1000	.	42.4088	-1	-1	778	5	5	113179689	113181159	23.0184	763	113179925	113180820	19.3904	557
9	128809755	128810472	.	1000	.	42.3881	-1	-1	334	5	5	128809755	128810472	22.6799	311	128809790	128810435	19.7083	322
19	11120085	11120944	.	1000	.	42.3492	-1	-1	484	5	5	11120104	11120944	22.56	456	11120085	11120858	19.7892	493
2	121530678	121531567	.	1000	.	42.347	-1	-1	384	5	5	121530697	121531511	20.2744	335	121530678	121531567	22.0726	415
12	1468025	1468818	.	1000	.	42.3409	-1	-1	379	5	5	1468072	1468777	20.7973	326	1468025	1468818	21.5436	386
11	120710303	120711199	.	1000	.	42.3287	-1	-1	411	5	5	120710379	120711199	23.4204	311	120710303	120711024	18.9082	436
11	72642924	72643870	.	1000	.	42.3144	-1	-1	418	5	5	72642924	72643870	20.0312	409	72642985	72643850	22.2832	366
14	47917269	47918166	.	1000	.	42.2356	-1	-1	336	5	5	47917269	47917989	20.0468	338	47917317	47918166	22.1888	286
14	58426303	58427780	.	1000	.	42.224	-1	-1	456	5	5	58426303	58427661	18.728	429	58426347	58427780	23.4961	440
12	120115881	120116470	.	1000	.	42.1794	-1	-1	357	5	5	120115881	120116470	23.0503	357	120115964	120116468	19.1291	275
17	72362371	72363262	.	1000	.	42.1652	-1	-1	514	5	5	72362371	72363252	24.1723	527	72362589	72363262	17.9929	283
3	134371741	134372539	.	1000	.	42.1638	-1	-1	561	5	5	134371741	134372539	20.9735	566	134371886	134372517	21.1903	411
20	45470557	45472030	.	1000	.	42.161	-1	-1	1001	5	5	45470557	45472030	19.9581	990	45470643	45471981	22.2029	927
7	104009970	104010940	.	1000	.	42.1486	-1	-1	501	5	5	104010105	104010838	18.9343	361	104009970	104010940	23.2143	506
20	32542468	32543322	.	1000	.	42.1208	-1	-1	411	5	5	32542468	32543322	19.4729	418	32542518	32543263	22.6478	355
1	43921208	43922200	.	1000	.	42.1129	-1	-1	660	4.49391	5	43921476	43922129	15.3806	380	43921208	43922200	26.7323	673
8	141729941	141731219	.	1000	.	42.1045	-1	-1	723	5	5	141729941	141731219	22.3414	702	141730087	141731114	19.7632	598
9	114224672	114225836	.	1000	.	42.099	-1	-1	506	5	5	114224727	114225836	21.3262	455	114224672	114225588	20.7729	503
17	17119105	17120603	.	1000	.	42.0596	-1	-1	857	5	5	17119105	17120603	19.8585	879	17119182	17120552	22.201	759
1	80064481	80065141	.	1000	.	42.0284	-1	-1	299	5	5	80064494	80065141	19.5753	259	80064481	80065116	22.4531	327
6	56863162	56863983	.	1000	.	42.0205	-1	-1	423	5	5	56863270	56863897	20.0164	310	56863162	56863983	22.0041	428
20	13784784	13785768	.	1000	.	42.0068	-1	-1	608	5	5	13784944	13785746	21.4565	455	13784784	13785768	20.5503	601
16	1826842	1827969	.	1000	.	41.9877	-1	-1	790	5	5	1826842	1827967	21.3258	771	1827109	1827969	20.6619	542
10	5684217	5685263	.	1000	.	41.9816	-1	-1	314	5	5	5684259	5685263	21.7937	255	5684217	5684895	20.1879	332
16	30875128	30877118	.	1000	.	41.9507	-1	-1	1508	5	5	30875260	30876893	23.0424	370	30875128	30877118	18.9082	1523
9	130002489	130003242	.	1000	.	41.889	-1	-1	392	5	5	130002511	130003242	17.4387	372	130002489	130003200	24.4503	390
1	14869673	14870532	.	1000	.	41.8795	-1	-1	442	5	5	14869773	14870457	20.9486	347	14869673	14870532	20.9309	438
14	99775283	99776295	.	1000	.	41.8535	-1	-1	585	5	5	99775283	99776295	18.6414	612	99775336	99776218	23.2121	505
17	80860481	80861407	.	1000	.	41.8349	-1	-1	463	5	5	80860481	80861385	20.1429	473	80860547	80861407	21.692	388
1	200624538	200625280	.	1000	.	41.8337	-1	-1	445	5	5	200624538	200625253	23.7972	450	200624562	200625280	18.0365	417
14	90301672	90303253	.	1000	.	41.7977	-1	-1	500	5	5	90301672	90303253	21.0786	512	90301673	90302961	20.719	488
10	68093013	68094456	.	1000	.	41.7789	-1	-1	1031	5	5	68093117	68094456	22.2494	920	68093013	68094369	19.5296	1039
6	19756765	19757830	.	1000	.	41.7356	-1	-1	469	5	5	19756765	19757748	21.648	459	19756859	19757830	20.0876	385
4	40576585	40577196	.	1000	.	41.7234	-1	-1	330	5	5	40576666	40577194	18.1286	264	40576585	40577196	23.5948	316
10	47928133	47928860	.	1000	.	41.7011	-1	-1	330	5	5	47928204	47928727	17.7257	265	47928133	47928860	23.9754	325
20	4084798	4085991	.	1000	.	41.7007	-1	-1	386	5	5	4084798	4085991	19.5177	406	4084798	4085941	22.1831	367
3	48466107	48467180	.	1000	.	41.6397	-1	-1	652	5	5	48466107	48467129	19.8546	664	48466237	48467180	21.7852	511
5	142295194	142297003	.	1000	.	41.6191	-1	-1	938	5	5	142295708	142296902	20.9735	441	142295194	142297003	20.6456	922
16	68671839	68672782	.	1000	.	41.5881	-1	-1	404	5	5	68671839	68672645	22.56	406	68671916	68672782	19.0281	325
8	23889437	23890170	.	1000	.	41.5881	-1	-1	334	5	5	23889437	23890024	22.56	339	23889496	23890170	19.0281	270
2	71948593	71949461	.	1000	.	41.5855	-1	-1	417	5	5	71948593	71949439	21.3474	355	71948635	71949461	20.2381	437
20	49812320	49814043	.	1000	.	41.5839	-1	-1	1242	5	5	49812619	49813974	19.5434	967	49812320	49814043	22.0405	1218
3	16264979	16265873	.	1000	.	41.5741	-1	-1	490	5	5	16264979	16265873	19.2801	502	16265014	16265842	22.294	444
12	93341333	93341903	.	1000	.	41.5291	-1	-1	275	5	5	93341333	93341880	20.8586	275	93341390	93341903	20.6705	218
18	36578656	36579279	.	1000	.	41.5212	-1	-1	366	5	5	36578656	36579279	21.3515	362	36578713	36579277	20.1698	313
12	111404100	111405468	.	1000	.	41.4915	-1	-1	487	5	5	111404133	111405316	23.3569	474	111404100	111405468	18.1346	468
13	79848868	79849829	.	1000	.	41.4766	-1	-1	523	5	5	79848868	79849829	20.5457	532	79848969	79849752	20.9309	414
1	108827616	108828670	.	1000	.	41.4641	-1	-1	443	5	5	108827685	108828507	22.9554	387	108827616	108828670	18.5086	431
12	49819625	49820314	.	1000	.	41.432	-1	-1	371	5	5	49819625	49820314	19.74	386	49819625	49820310	21.692	357
22	40043468	40044360	.	1000	.	41.432	-1	-1	540	5	5	40043510	40044360	19.74	486	40043468	40044319	21.692	552
X	1252946	1254480	.	1000	.	41.432	-1	-1	1158	5	5	1252946	1254442	19.74	1139	1253082	1254480	21.692	1042
18	10136356	10137274	.	1000	.	41.4113	-1	-1	448	5	5	10136356	10137205	21.6856	452	10136424	10137274	19.7257	377
15	67109024	67109670	.	1000	.	41.4098	-1	-1	330	5	5	67109039	67109603	19.3372	312	67109024	67109670	22.0726	333
20	49775266	49776500	.	1000	.	41.4028	-1	-1	373	5	5	49775266	49776418	20.1754	375	49775267	49776500	21.2275	371
10	11912300	11912951	.	1000	.	41.3726	-1	-1	305	5	5	11912319	11912951	21.6644	277	11912300	11912951	19.7083	315
10	99966069	99966782	.	1000	.	41.3652	-1	-1	335	5	5	99966081	99966723	21.2258	315	99966069	99966782	20.1395	344
2	237184005	237184655	.	1000	.	41.3652	-1	-1	354	5	5	237184148	237184655	18.5315	211	237184005	237184652	22.8337	354
7	20229955	20230616	.	1000	.	41.2832	-1	-1	388	5	5	20229955	20230615	19.2427	395	20229966	20230616	22.0405	371
15	84650919	84651840	.	1000	.	41.2182	-1	-1	583	5	5	84651144	84651840	18.3407	352	84650919	84651823	22.8775	590
16	30775206	30776733	.	1000	.	41.2125	-1	-1	969	4.98868	5	30775534	30776668	23.3569	625	30775206	30776733	17.8556	985
3	27590364	27591008	.	1000	.	41.1924	-1	-1	251	5	5	27590366	27591008	22.3414	272	27590364	27590999	18.851	228
7	48088284	48089255	.	1000	.	41.1829	-1	-1	551	5	5	48088284	48089255	21.9487	556	48088328	48089112	19.2342	502
17	57890015	57891425	.	1000	.	41.1582	-1	-1	730	5	5	57890015	57891367	20.7178	725	57890185	57891425	20.4404	566
19	42316790	42317745	.	1000	.	41.1564	-1	-1	486	4.8984	5	42316790	42317745	16.9161	495	42316840	42317560	24.2404	427
16	86412502	86413397	.	1000	.	41.134	-1	-1	362	5	5	86412502	86413238	18.9433	349	86412507	86413397	22.1907	371
17	40111398	40112715	.	1000	.	41.1124	-1	-1	669	5	5	40111398	40112715	18.8762	963	40111411	40112700	22.2362	362
3	49134340	49135074	.	1000	.	41.1108	-1	-1	291	5	5	49134368	49134998	21.2245	281	49134340	49135074	19.8863	274
17	19032185	19033103	.	1000	.	41.1042	-1	-1	492	5	5	19032185	19033103	20.7616	494	19032346	19033064	20.3426	329
14	79514889	79515822	.	1000	.	41.0958	-1	-1	529	5	5	79515094	79515822	19.2427	309	79514889	79515718	21.8531	545
3	113736621	113737635	.	1000	.	41.0916	-1	-1	529	5	5	113736707	113737541	19.5753	435	113736621	113737635	21.5163	537
10	87761606	87762261	.	1000	.	41.0909	-1	-1	403	5	5	87761658	87762242	20.4454	332	87761606	87762261	20.6456	423
1	23155039	23156041	.	1000	.	41.0738	-1	-1	408	5	5	23155071	23155745	20.1429	361	23155039	23156041	20.9309	424
4	186684833	186685546	.	1000	.	41.0738	-1	-1	298	5	5	186684863	186685505	20.1429	277	186684833	186685546	20.9309	289
12	67938550	67939313	.	1000	.	41.0292	-1	-1	337	5	5	67938644	67939239	19.3372	232	67938550	67939313	21.692	349
16	70683298	70684067	.	1000	.	40.94	-1	-1	346	5	5	70683373	70684067	17.7257	280	70683298	70683993	23.2143	338
15	63203331	63204146	.	1000	.	40.9314	-1	-1	432	4.86501	5	63203331	63204146	23.7972	452	63203365	63204050	17.1342	378
20	34875530	34876255	.	1000	.	40.9092	-1	-1	428	5	5	34875594	34876255	21.6089	348	34875530	34876247	19.3003	445
13	41960086	41961383	.	1000	.	40.907	-1	-1	440	5	5	41960086	41961378	17.5955	424	41960149	41961383	23.3115	394
19	39480355	39481049	.	1000	.	40.8972	-1	-1	321	5	5	39480355	39481049	22.0462	304	39480407	39480999	18.851	287
20	50120992	50121921	.	1000	.	40.8943	-1	-1	396	5	5	50120992	50121691	21.0824	412	50121035	50121921	19.8118	337
3	94928410	94929251	.	1000	.	40.8716	-1	-1	454	4.9261	5	94928550	94929153	23.3657	302	94928410	94929251	17.5058	466
17	50667784	50668729	.	1000	.	40.866	-1	-1	366	5	5	50667784	50668594	20.6278	338	50667818	50668729	20.2381	360
6	11652704	11653566	.	1000	.	40.8552	-1	-1	488	5	5	11652766	11653566	20.1092	482	11652704	11653488	20.746	432
17	16285736	16286785	.	1000	.	40.8039	-1	-1	314	5	5	16285736	16286767	21.1885	298	16285753	16286785	19.6154	313
16	57106742	57107366	.	1000	.	40.7601	-1	-1	309	5	5	57106742	57107366	21.3515	305	57106784	57107327	19.4086	272
10	690025	690711	.	1000	.	40.758	-1	-1	274	5	5	690036	690649	20.5457	239	690025	690711	20.2123	299
2	97233410	97234100	.	1000	.	40.6771	-1	-1	367	5	5	97233449	97234087	20.3106	351	97233410	97234100	20.3666	345
6	154204254	154205037	.	1000	.	40.6724	-1	-1	337	5	5	154204280	154205000	21.8067	310	154204254	154205037	18.8657	339
Y	56678040	56679703	.	1000	.	40.6709	-1	-1	190	5	5	56678042	56679648	19.74	185	56678040	56679703	20.9309	239
13	110945525	110946389	.	1000	.	40.6493	-1	-1	430	5	5	110945529	110946389	21.6768	453	110945525	110946182	18.9725	404
6	40778110	40779094	.	1000	.	40.6454	-1	-1	353	5	5	40778147	40778996	21.1434	309	40778110	40779094	19.502	360
20	19920050	19920859	.	1000	.	40.6068	-1	-1	385	4.73954	5	19920050	19920832	16.4119	393	19920092	19920859	24.1949	335
19	27793323	27794414	.	1000	.	40.6067	-1	-1	650	5	5	27793323	27794414	20.4187	646	27793415	27794186	20.1879	563
9	109036179	109037265	.	1000	.	40.5868	-1	-1	656	5	5	109036267	109037160	18.5361	593	109036179	109037265	22.0507	631
16	18802447	18803335	.	1000	.	40.5775	-1	-1	479	5	5	18802605	18803335	21.5035	291	18802447	18803296	19.074	510
1	219657165	219658030	.	1000	.	40.5594	-1	-1	426	5	5	219657219	219658030	17.7257	398	219657165	219658027	22.8337	401
2	238062249	238062967	.	1000	.	40.5133	-1	-1	361	4.74545	5	238062249	238062967	23.7686	361	238062291	238062913	16.7447	319
19	16338398	16339294	.	1000	.	40.5031	-1	-1	436	5	5	16338426	16339159	20.9735	404	16338398	16339294	19.5296	440
20	51122394	51123243	.	1000	.	40.5012	-1	-1	490	4.70079	5	51122394	51123209	16.1903	464	51122565	51123243	24.3109	345
2	161306229	161307122	.	1000	.	40.4948	-1	-1	359	5	5	161306273	161306933	20.7022	310	161306229	161307122	19.7926	365
1	28647654	28649186	.	1000	.	40.4926	-1	-1	415	4.74885	5	28647749	28649186	16.5172	288	28647654	28649174	23.9754	447
12	47722762	47724155	.	1000	.	40.4926	-1	-1	555	4.75076	5	47722762	47723618	16.5172	562	47722869	47724155	23.9754	442
1	212030745	212031654	.	1000	.	40.48	-1	-1	405	5	5	212030790	212031517	21.9487	332	212030745	212031654	18.5313	433
17	50944012	50945180	.	1000	.	40.4743	-1	-1	507	5	5	50944012	50944926	18.9917	499	50944056	50945180	21.4825	471
8	48398040	48399120	.	1000	.	40.4672	-1	-1	537	5	5	48398084	48399120	20.8373	500	48398040	48398907	19.6299	530
10	35642014	35643559	.	1000	.	40.4396	-1	-1	494	5	5	35642118	35643357	22.0029	415	35642014	35643559	18.4368	469
19	45514973	45516037	.	1000	.	40.4239	-1	-1	356	5	5	45514990	45516037	21.0156	343	45514973	45515924	19.4083	353
9	72365264	72366150	.	1000	.	40.3762	-1	-1	472	4.09423	5	72365396	72366150	25.38	360	72365264	72366074	14.9962	452
11	46388065	46389704	.	1000	.	40.3572	-1	-1	580	5	5	46388190	46389152	20.9486	426	46388065	46389704	19.4086	609
18	12749997	12750941	.	1000	.	40.3501	-1	-1	505	4.96819	5	12749997	12750826	22.2387	506	12750084	12750941	18.1114	417
3	134374188	134374782	.	1000	.	40.3349	-1	-1	339	5	5	134374188	134374782	20.5457	351	134374208	134374779	19.7892	308
17	20451162	20452235	.	1000	.	40.3177	-1	-1	659	5	5	20451162	20452202	18.013	650	20451235	20452235	22.3047	596
10	88583197	88584026	.	1000	.	40.3101	-1	-1	533	5	5	88583197	88584026	20.0923	536	88583286	88584019	20.2178	441
10	44911550	44913242	.	1000	.	40.286	-1	-1	1359	5	5	44912422	44913242	19.9718	477	44911550	44913221	20.3142	1369
2	85523292	85524545	.	1000	.	40.2752	-1	-1	558	4.7615	5	85523440	85524545	23.323	381	85523292	85524224	16.9522	587
3	168101012	168101738	.	1000	.	40.2569	-1	-1	329	5	5	168101050	168101626	18.6414	307	168101012	168101738	21.6155	314
CHR_HG76_PATCH	9151503	9152160	.	1000	.	40.2458	-1	-1	357	5	5	9151658	9152157	18.9343	216	9151503	9152160	21.3115	343
9	92986063	92986940	.	1000	.	40.2409	-1	-1	304	5	5	92986063	92986940	18.2004	313	92986091	92986737	22.0405	267
17	50113232	50114187	.	1000	.	40.2012	-1	-1	468	5	5	50113293	50114187	18.1286	396	50113232	50114184	22.0726	480
9	35771775	35772504	.	1000	.	40.1909	-1	-1	362	5	5	35771801	35772391	19.4821	341	35771775	35772504	20.7088	358
12	116507895	116508835	.	1000	.	40.1769	-1	-1	392	4.93833	5	116507987	116508630	17.386	313	116507895	116508835	22.7909	379
16	27326974	27328023	.	1000	.	40.1672	-1	-1	584	5	5	27327077	27328023	19.2427	459	27326974	27327934	20.9245	606
8	116728381	116729416	.	1000	.	40.1608	-1	-1	423	5	5	116728430	116729208	19.9583	362	116728381	116729416	20.2025	435
11	68903348	68904156	.	1000	.	40.1374	-1	-1	460	5	5	68903378	68904156	18.8674	432	68903348	68904053	21.2699	458
22	41597211	41598296	.	1000	.	40.1256	-1	-1	569	5	5	41597211	41598242	19.5753	553	41597246	41598296	20.5503	551
1	229874438	229875212	.	1000	.	40.0882	-1	-1	423	4.79563	5	229874497	229875188	22.9629	354	229874438	229875212	17.1253	433
1	209316726	209317488	.	1000	.	40.0722	-1	-1	427	4.7722	5	209316789	209317356	16.6438	347	209316726	209317488	23.4285	444
2	121212258	121213583	.	1000	.	40.0436	-1	-1	470	4.92497	5	121212358	121213227	22.1572	393	121212258	121213583	17.8864	448
10	35331619	35332489	.	1000	.	40.0088	-1	-1	428	5	5	35331619	35332462	20.746	451	35331722	35332489	19.2628	303
17	5523078	5523762	.	1000	.	39.9859	-1	-1	348	5	5	5523092	5523762	18.8449	334	5523078	5523752	21.141	348
9	98044865	98045654	.	1000	.	39.9624	-1	-1	442	5	5	98044865	98045654	20.7833	448	98044939	98045612	19.1792	363
17	35750542	35751234	.	1000	.	39.9544	-1	-1	301	5	5	35750542	35751092	20.5457	282	35750590	35751234	19.4086	273
4	180695578	180696418	.	1000	.	39.9098	-1	-1	459	5	5	180695578	180696318	19.74	437	180695775	180696418	20.1698	285
20	49098581	49099573	.	1000	.	39.907	-1	-1	418	4.98547	5	49098651	49099521	21.3657	331	49098581	49099573	18.5413	436
2	67824846	67826035	.	1000	.	39.8969	-1	-1	803	5	5	67825179	67825995	20.4874	478	67824846	67826035	19.4095	796
10	87436174	87437847	.	1000	.	39.8959	-1	-1	1328	4.22547	5	87436452	87437847	14.8375	1035	87436174	87437799	25.0583	515
20	44650948	44651705	.	1000	.	39.8725	-1	-1	376	4.91609	5	44650970	44651705	17.3521	362	44650948	44651665	22.5204	368
8	74836229	74837422	.	1000	.	39.8682	-1	-1	570	5	5	74836388	74837422	20.0513	410	74836229	74837185	19.8169	572
8	6180028	6180825	.	1000	.	39.8652	-1	-1	379	5	5	6180151	6180825	18.9343	252	6180028	6180797	20.9309	384
5	154237411	154238249	.	1000	.	39.8043	-1	-1	465	4.89253	5	154237411	154238249	21.9487	460	154237473	154238248	17.8556	408
7	5931976	5932765	.	1000	.	39.7745	-1	-1	475	4.31276	5	5931976	5932765	24.1715	479	5932000	5932737	15.603	448
20	44710372	44711286	.	1000	.	39.7301	-1	-1	431	5	5	44710372	44711219	18.5089	408	44710394	44711286	21.2212	433
13	43269261	43270387	.	1000	.	39.7289	-1	-1	459	5	5	43269270	43270270	19.1158	431	43269261	43270387	20.6132	478
11	119474872	119475809	.	1000	.	39.7157	-1	-1	543	4.92941	5	119475107	119475809	21.5325	307	119474872	119475780	18.1833	545
19	2427407	2428075	.	1000	.	39.7043	-1	-1	305	5	5	2427407	2428075	20.6762	287	2427446	2428043	19.0281	285
20	17992864	17993606	.	1000	.	39.6965	-1	-1	414	4.70681	5	17992876	17993606	22.9407	419	17992864	17993514	16.7558	398
2	64975172	64975859	.	1000	.	39.6931	-1	-1	284	4.38752	5	64975201	64975859	23.9729	262	64975172	64975767	15.7202	277
CHR_HG926_PATCH	22327150	22328180	.	1000	.	39.6407	-1	-1	526	4.90791	5	22327247	22328177	21.7543	428	22327150	22328180	17.8864	527
20	45945469	45946567	.	1000	.	39.6314	-1	-1	380	4.68018	5	45945469	45946567	16.3247	383	45945512	45946288	23.3068	334
20	43988413	43989244	.	1000	.	39.5837	-1	-1	519	5	5	43988500	43989218	18.7956	437	43988413	43989244	20.7881	514
2	216216894	216217862	.	1000	.	39.5738	-1	-1	515	5	5	216216894	216217862	20.5457	562	216217029	216217805	19.0281	333
19	55516917	55517757	.	1000	.	39.5687	-1	-1	289	4.72983	5	55516917	55517659	22.55	292	55516946	55517757	17.0186	258
20	33929691	33930506	.	1000	.	39.5659	-1	-1	442	5	5	33929691	33930506	18.6414	467	33929733	33930429	20.9245	375
5	120604501	120605327	.	1000	.	39.5411	-1	-1	481	4.70391	5	120604501	120605327	22.7853	481	120604646	120605261	16.7558	337
2	232439655	232440765	.	1000	.	39.509	-1	-1	588	4.70937	5	232439655	232440765	22.6846	651	232439820	232440712	16.8245	361
4	110087559	110088484	.	1000	.	39.5069	-1	-1	547	5	5	110087750	110088469	19.3372	382	110087559	110088484	20.1698	522
22	27135504	27136218	.	1000	.	39.5037	-1	-1	349	5	5	27135647	27136218	18.3846	190	27135504	27136201	21.1191	365
12	106073157	106073821	.	1000	.	39.4846	-1	-1	343	5	5	106073189	106073821	18.9343	287	106073157	106073807	20.5503	368
10	124943508	124944475	.	1000	.	39.4794	-1	-1	507	5	5	124943508	124944351	18.8041	447	124943564	124944475	20.6753	512
8	120210122	120211009	.	1000	.	39.4477	-1	-1	466	5	5	120210122	120210942	20.1669	457	120210241	120211009	19.2807	356
12	46521064	46521803	.	1000	.	39.4177	-1	-1	271	4.93659	5	46521064	46521803	17.7257	268	46521080	46521662	21.692	258
12	122108464	122109313	.	1000	.	39.4177	-1	-1	459	4.9546	5	122108481	122109237	17.7257	464	122108464	122109313	21.692	437
12	79824710	79825452	.	1000	.	39.4047	-1	-1	379	5	5	79824710	79825452	19.8606	386	79824717	79825424	19.5441	366
1	117826482	117827300	.	1000	.	39.396	-1	-1	487	5	5	117826482	117827300	19.9167	500	117826569	117827264	19.4793	388
2	132351455	132352197	.	1000	.	39.3955	-1	-1	301	4.84634	5	132351480	132352018	17.3229	287	132351455	132352197	22.0726	290
12	89117434	89118185	.	1000	.	39.3689	-1	-1	345	4.96228	5	89117497	89118185	20.4683	290	89117434	89118185	18.9006	337
13	110964327	110965140	.	1000	.	39.3568	-1	-1	344	4.8495	5	110964359	110965006	21.7219	327	110964327	110965140	17.6348	330
3	125146845	125147921	.	1000	.	39.3369	-1	-1	578	4.93271	5	125146988	125147747	20.79	363	125146845	125147921	18.547	651
7	97430567	97431394	.	1000	.	39.3286	-1	-1	444	4.64458	5	97430567	97431394	16.1143	438	97430632	97431375	23.2143	385
2	97870660	97871626	.	1000	.	39.3003	-1	-1	641	5	5	97870660	97871623	18.9563	634	97870673	97871626	20.344	636
19	49752250	49753420	.	1000	.	39.2559	-1	-1	594	4.84783	5	49752453	49753362	21.5858	401	49752250	49753420	17.6701	585
5	159850842	159851488	.	1000	.	39.2299	-1	-1	362	5	5	159850842	159851488	18.9917	365	159850854	159851449	20.2381	348
15	39819931	39820778	.	1000	.	39.2102	-1	-1	388	4.18858	5	39819931	39820778	14.7327	364	39819940	39820740	24.4775	403
20	33440917	33442209	.	1000	.	39.2099	-1	-1	678	4.99008	5	33440994	33442209	20.1669	794	33440917	33442193	19.0429	485
15	65304473	65305798	.	1000	.	39.206	-1	-1	403	4.40577	5	65304481	65305798	23.3569	295	65304473	65305633	15.8491	504
11	922453	923267	.	1000	.	39.1933	-1	-1	488	4.94137	5	922523	923267	20.5457	368	922453	923236	18.6475	539
14	25400568	25401608	.	1000	.	39.171	-1	-1	303	4.95511	5	25400568	25401247	20.1429	315	25400605	25401608	19.0281	255
11	13329586	13330559	.	1000	.	39.1504	-1	-1	325	4.94587	5	13329638	13330559	17.82	282	13329586	13330540	21.3304	317
16	73012778	73013593	.	1000	.	39.1487	-1	-1	400	4.98001	5	73012899	73013586	19.74	317	73012778	73013593	19.4086	363
8	112616388	112617497	.	1000	.	39.122	-1	-1	659	4.72527	5	112616467	112617393	16.6894	571	112616388	112617497	22.4326	669
6	111259288	111260194	.	1000	.	39.1179	-1	-1	522	4.91289	5	111259288	111260194	20.8099	523	111259402	111260112	18.3081	408
1	247924643	247925356	.	1000	.	39.1041	-1	-1	386	4.98945	5	247924701	247925338	18.9343	322	247924643	247925356	20.1698	392
2	70389677	70392317	.	1000	.	39.1003	-1	-1	1931	3.88723	4.82719	70389790	70392317	24.6157	505	70389677	70391951	14.4846	1935
6	53358917	53360887	.	1000	.	39.0922	-1	-1	1147	4.59029	5	53359199	53360816	16.1138	1283	53358917	53360887	22.9783	729
5	1801153	1801885	.	1000	.	39.0899	-1	-1	332	4.98257	5	1801168	1801871	19.6258	305	1801153	1801885	19.4642	344
13	51590716	51591456	.	1000	.	39.0871	-1	-1	331	4.86535	5	51590764	51591442	17.386	274	51590716	51591456	21.7011	340
7	34207190	34208074	.	1000	.	39.0818	-1	-1	463	4.99564	5	34207295	34208074	18.5315	361	34207190	34208061	20.5503	461
11	3120647	3121427	.	1000	.	39.0622	-1	-1	354	4.90517	5	3120647	3121420	20.7561	353	3120672	3121427	18.3061	331
3	39107105	39107780	.	1000	.	39.0595	-1	-1	400	4.97628	5	39107105	39107780	18.1286	393	39107121	39107764	20.9309	391
10	62989715	62990645	.	1000	.	39.0233	-1	-1	399	4.99128	5	62989781	62990410	19.2728	350	62989715	62990645	19.7505	383
14	103845645	103847034	.	1000	.	39.0188	-1	-1	362	4.94441	5	103845645	103846981	18.039	370	103845704	103847034	20.9798	296
16	88343495	88344539	.	1000	.	39.0149	-1	-1	409	4.81436	5	88343495	88344539	17.3229	393	88343579	88344374	21.692	341
6	17706867	17707836	.	1000	.	38.986	-1	-1	592	5	5	17706867	17707796	18.9917	594	17706978	17707836	19.9943	479
7	124124066	124124765	.	1000	.	38.9803	-1	-1	342	4.80558	5	124124118	124124734	17.138	280	124124066	124124765	21.8423	353
9	132042099	132042710	.	1000	.	38.8652	-1	-1	292	4.96981	5	132042142	132042672	19.305	275	132042099	132042710	19.5602	266
8	80066618	80067601	.	1000	.	38.8572	-1	-1	605	4.98884	5	80066672	80067601	19.0665	535	80066618	80067557	19.7907	622
19	3364978	3365851	.	1000	.	38.8374	-1	-1	395	4.93232	5	3365003	3365851	18.1281	372	3364978	3365841	20.7094	394
5	176858812	176860388	.	1000	.	38.8156	-1	-1	264	4.90348	5	176858812	176860282	19.844	264	176858817	176860388	18.9716	260
4	41546994	41547788	.	1000	.	38.8127	-1	-1	468	4.8685	5	41547157	41547767	20.5457	309	41546994	41547788	18.267	465
1	46637475	46638251	.	1000	.	38.7904	-1	-1	361	4.89156	5	46637477	46638217	20.1429	346	46637475	46638251	18.6475	375
CHR_HG2087_PATCH	7315771	7317544	.	1000	.	38.7904	-1	-1	773	4.88066	5	7316157	7317480	20.1429	379	7315771	7317544	18.6475	782
6	130870110	130871001	.	1000	.	38.7881	-1	-1	402	4.90693	5	130870131	130871001	19.8082	351	130870110	130870878	18.9799	432
3	27714436	27715579	.	1000	.	38.7681	-1	-1	722	4.92935	5	27714436	27715400	19.74	677	27714511	27715579	19.0281	692
20	38145043	38146892	.	1000	.	38.7239	-1	-1	1330	4.49684	5	38145810	38146780	22.6034	559	38145043	38146892	16.1205	1335
6	37059120	37059850	.	1000	.	38.7093	-1	-1	301	4.93116	5	37059130	37059784	18.9318	291	37059120	37059850	19.7775	302
11	68461550	68462466	.	1000	.	38.7012	-1	-1	410	4.75155	5	68461607	68462330	21.2185	331	68461550	68462466	17.4827	433
20	361978	362835	.	1000	.	38.6856	-1	-1	423	4.90572	5	362066	362835	18.04	315	361978	362794	20.6456	443
20	37648803	37649552	.	1000	.	38.6808	-1	-1	377	4.94458	5	37648803	37649552	19.1339	373	37648886	37649498	19.5469	299
8	37543474	37544223	.	1000	.	38.6789	-1	-1	458	4.89848	5	37543568	37544188	18.1286	365	37543474	37544223	20.5503	457
20	1341995	1343281	.	1000	.	38.6639	-1	-1	515	4.89916	5	1342063	1343012	17.7394	529	1341995	1343281	20.9245	434
1	9943162	9944141	.	1000	.	38.6611	-1	-1	311	3.78606	4.73371	9943240	9944063	13.8307	242	9943162	9944141	24.8305	302
7	130874140	130875439	.	1000	.	38.612	-1	-1	748	4.76727	5	130874405	130875430	16.92	470	130874140	130875439	21.692	761
12	12803782	12804879	.	1000	.	38.5582	-1	-1	458	4.87443	5	12803930	12804872	19.783	340	12803782	12804879	18.7751	428
2	48581545	48582464	.	1000	.	38.5578	-1	-1	429	4.92007	5	48581545	48582311	18.1912	373	48581651	48582464	20.3666	379
1	248820935	248821756	.	1000	.	38.5542	-1	-1	413	4.81754	5	248821020	248821756	20.624	331	248820935	248821667	17.9302	411
2	3658649	3659436	.	1000	.	38.5251	-1	-1	374	4.66252	5	3658649	3659436	21.5811	390	3658717	3659373	16.944	290
17	17571812	17572610	.	1000	.	38.5082	-1	-1	426	4.89363	5	17571812	17572610	19.2079	455	17571842	17572608	19.3003	367
8	66534660	66536109	.	1000	.	38.4852	-1	-1	920	4.89875	5	66534705	66536088	18.4264	865	66534660	66536109	20.0588	930
10	26697147	26698336	.	1000	.	38.4799	-1	-1	738	4.86633	5	26697207	26698248	19.8309	684	26697147	26698336	18.6491	732
20	48749352	48750495	.	1000	.	38.4776	-1	-1	449	4.9297	5	48749352	48750156	18.6642	459	48749363	48750495	19.8135	429
3	142279829	142280488	.	1000	.	38.4776	-1	-1	316	4.92601	5	142279852	142280460	18.6642	285	142279829	142280488	19.8135	324
20	3159605	3160266	.	1000	.	38.4719	-1	-1	361	4.85277	5	3159605	3160237	19.731	363	3159657	3160266	18.7409	307
6	36953344	36954283	.	1000	.	38.4586	-1	-1	400	4.90219	5	36953422	36954090	18.7929	318	36953344	36954283	19.6658	404
17	73200982	73201796	.	1000	.	38.4544	-1	-1	414	4.75516	5	73200982	73201796	20.9486	422	73200984	73201749	17.5058	404
11	104999907	105000599	.	1000	.	38.4166	-1	-1	356	4.89616	5	104999907	105000592	18.7685	341	104999938	105000599	19.6481	341
8	142299084	142300005	.	1000	.	38.3893	-1	-1	440	4.90118	5	142299084	142299908	18.1771	439	142299167	142300005	20.2123	358
1	23167012	23167997	.	1000	.	38.3653	-1	-1	513	4.87488	5	23167012	23167961	19.3372	586	23167218	23167997	19.0281	234
18	21704714	21705383	.	1000	.	38.3529	-1	-1	327	4.80605	5	21704714	21705344	20.1092	324	21704738	21705383	18.2438	307
1	117686602	117687433	.	1000	.	38.3467	-1	-1	458	4.87645	5	117686755	117687433	18.9563	293	117686602	117687343	19.3904	471
17	30270934	30271618	.	1000	.	38.343	-1	-1	370	4.87706	5	30270984	30271618	18.9343	299	30270934	30271605	19.4086	391
2	71692727	71693437	.	1000	.	38.3427	-1	-1	326	4.85649	5	71692781	71693437	17.8474	272	71692727	71693409	20.4952	327
11	17650139	17651164	.	1000	.	38.3207	-1	-1	419	4.88926	5	17650139	17651164	18.5315	425	17650259	17650904	19.7892	293
3	196081079	196082562	.	1000	.	38.2989	-1	-1	400	4.58479	5	196081079	196082448	21.6727	414	196081122	196082562	16.6262	343
14	77616659	77617686	.	1000	.	38.2909	-1	-1	619	4.88162	5	77616814	77617686	18.3103	424	77616659	77617684	19.9806	659
CHR_HG699_PATCH	1500466	1501070	.	1000	.	38.2761	-1	-1	339	4.83263	5	1500515	1501027	17.7257	288	1500466	1501070	20.5503	341
20	53622284	53622978	.	1000	.	38.2744	-1	-1	347	4.88011	5	53622324	53622968	18.4575	320	53622284	53622978	19.8169	335
1	75723778	75724917	.	1000	.	38.2538	-1	-1	448	4.79774	5	75723778	75724735	17.3229	486	75723847	75724917	20.9309	341
8	127214913	127216708	.	1000	.	38.2513	-1	-1	273	2.17835	3.12936	127214939	127216708	26.4488	304	127214913	127216597	11.8026	260
9	137200813	137201474	.	1000	.	38.2453	-1	-1	293	4.30054	5	137200813	137201432	15.031	304	137200816	137201474	23.2143	280
8	98166747	98167642	.	1000	.	38.2405	-1	-1	357	4.81098	5	98166747	98167486	19.6935	367	98166754	98167642	18.547	340
1	120850432	120851160	.	1000	.	38.2092	-1	-1	345	4.63815	5	120850437	120851160	16.5172	292	120850432	120851057	21.692	394
2	152099158	152100199	.	1000	.	38.1999	-1	-1	567	4.86096	5	152099351	152100020	19.0403	372	152099158	152100199	19.1596	569
4	140136448	140137121	.	1000	.	38.1869	-1	-1	282	4.58538	5	140136448	140136969	16.1143	261	140136477	140137121	22.0726	274
3	31729340	31730083	.	1000	.	38.179	-1	-1	378	4.83142	5	31729340	31730056	19.2728	401	31729358	31730083	18.9061	338
19	44890400	44892288	.	1000	.	38.1258	-1	-1	1514	4.82461	5	44890400	44892288	19.4767	1512	44890529	44892259	18.6491	1388
20	3233436	3234020	.	1000	.	38.0625	-1	-1	248	4.8337	5	3233455	3234020	18.4144	244	3233436	3234009	19.6481	233
8	130014918	130015988	.	1000	.	38.0537	-1	-1	514	4.7769	5	130015085	130015988	17.3521	353	130014918	130015901	20.7015	508
9	130458534	130459310	.	1000	.	38.0516	-1	-1	347	4.7315	5	130458534	130459310	20.5457	343	130458581	130459199	17.5058	305
6	17431470	17432013	.	1000	.	38.0426	-1	-1	256	4.48372	5	17431470	17432013	21.8466	257	17431474	17431942	16.196	252
10	101006013	101006701	.	1000	.	38.0364	-1	-1	343	4.77343	5	101006013	101006701	19.8079	357	101006044	101006683	18.2285	298
1	16070474	16071141	.	1000	.	38.0293	-1	-1	337	4.75749	5	16070474	16071134	20.1429	338	16070501	16071141	17.8864	309
15	90157916	90158725	.	1000	.	38.0283	-1	-1	379	4.78395	5	90157944	90158660	17.4779	363	90157916	90158725	20.5503	368
11	89615534	89616377	.	1000	.	38.0104	-1	-1	358	4.76812	5	89615560	89616294	17.3674	344	89615534	89616377	20.6431	347
7	151599506	151600367	.	1000	.	38.007	-1	-1	527	4.7704	5	151599581	151600327	19.74	446	151599506	151600367	18.267	534
22	46830669	46831925	.	1000	.	37.9986	-1	-1	725	4.6948	5	46830842	46831851	20.6752	588	46830669	46831925	17.3234	689
18	12606824	12607823	.	1000	.	37.9735	-1	-1	635	4.78759	5	12606848	12607823	17.6023	602	12606824	12607783	20.3712	644
3	57223010	57224171	.	1000	.	37.9547	-1	-1	481	4.58081	5	57223112	57223932	21.21	398	57223010	57224171	16.7447	462
X	115968668	115969464	.	1000	.	37.9401	-1	-1	448	4.8121	5	115968668	115969381	18.5315	455	115968686	115969464	19.4086	423
20	53899720	53900619	.	1000	.	37.9021	-1	-1	347	4.81286	5	53899742	53900619	17.7274	339	53899720	53900409	20.1747	334
8	140468130	140469787	.	1000	.	37.902	-1	-1	588	4.80901	5	140468371	140469787	18.4278	327	140468130	140469747	19.4743	608
16	8709982	8710751	.	1000	.	37.8955	-1	-1	376	4.77902	5	8710072	8710613	17.7257	267	8709982	8710751	20.1698	395
22	39246040	39247547	.	1000	.	37.8955	-1	-1	1031	4.78686	5	39246613	39247540	17.7257	544	39246040	39247547	20.1698	946
2	20584461	20585835	.	1000	.	37.8931	-1	-1	538	4.80735	5	20584580	20585615	18.728	416	20584461	20585835	19.1651	542
17	2964974	2966498	.	1000	.	37.8897	-1	-1	910	4.76023	5	2965224	2966498	19.9167	650	2964974	2966461	17.973	920
8	130675399	130676206	.	1000	.	37.8817	-1	-1	332	4.72344	5	130675427	130676028	16.9645	299	130675399	130676206	20.9171	338
2	130102206	130103136	.	1000	.	37.8732	-1	-1	575	4.73446	5	130102458	130103104	17.3229	322	130102206	130103136	20.5503	577
19	16339962	16340847	.	1000	.	37.8565	-1	-1	334	4.7934	5	16339966	16340757	18.1061	333	16339962	16340847	19.7505	331
8	143218360	143219055	.	1000	.	37.8551	-1	-1	205	4.79831	5	143218360	143218981	18.6075	196	143218364	143219055	19.2476	211
1	84572693	84573452	.	1000	.	37.8551	-1	-1	423	4.75395	5	84572693	84573452	19.9248	428	84572822	84573403	17.9302	289
7	12641774	12643171	.	1000	.	37.8386	-1	-1	669	3.98924	4.92994	12641774	12643171	14.2438	646	12642075	12643093	23.5948	391
5	122120725	122121374	.	1000	.	37.8252	-1	-1	320	4.26557	5	122120725	122121335	14.9477	333	122120727	122121374	22.8775	305
1	116656774	116657769	.	1000	.	37.8143	-1	-1	566	4.63265	5	116656774	116657662	20.746	578	116656978	116657769	17.0683	350
3	51942024	51943106	.	1000	.	37.8113	-1	-1	387	4.7995	5	51942024	51942987	18.5607	348	51942123	51943106	19.2506	328
19	50922325	50923180	.	1000	.	37.803	-1	-1	491	4.79582	5	50922410	50923135	17.7802	384	50922325	50923180	20.0229	514
20	61377117	61378292	.	1000	.	37.7879	-1	-1	386	4.7695	5	61377117	61378082	19.5005	382	61377125	61378292	18.2875	383
12	102701958	102703066	.	1000	.	37.7587	-1	-1	744	4.7714	5	102702252	102703066	18.7401	453	102701958	102702999	19.0186	741
19	12064123	12065023	.	1000	.	37.7587	-1	-1	429	4.75629	5	12064123	12065023	19.2257	439	12064149	12064857	18.533	393
2	72916127	72917378	.	1000	.	37.7477	-1	-1	478	4.6637	5	72916153	72916995	16.769	461	72916127	72917378	20.9786	469
3	160129580	160130702	.	1000	.	37.7452	-1	-1	371	4.71974	5	160129589	160130370	20.2053	359	160129580	160130702	17.5399	375
X	104156675	104157664	.	1000	.	37.7156	-1	-1	677	4.5139	5	104156675	104157664	21.3515	680	104156772	104157588	16.3641	577
6	4402355	4403335	.	1000	.	37.7039	-1	-1	368	4.75256	5	4402355	4403139	19.2427	338	4402372	4403335	18.4612	382
12	46235934	46236587	.	1000	.	37.6933	-1	-1	367	4.57519	5	46235964	46236587	20.9486	325	46235934	46236583	16.7447	379
17	8172982	8173841	.	1000	.	37.6656	-1	-1	448	4.75324	5	8173037	8173824	19.0873	405	8172982	8173841	18.5783	437
11	122897996	122899201	.	1000	.	37.6596	-1	-1	624	4.5931	5	122898012	122899188	16.4462	798	122897996	122899201	21.2135	435
1	162680681	162681564	.	1000	.	37.6487	-1	-1	425	4.69883	5	162680681	162681473	20.1429	447	162680789	162681564	17.5058	296
5	92450095	92451062	.	1000	.	37.6424	-1	-1	468	4.7547	5	92450130	92451029	18.6234	427	92450095	92451062	19.019	475
9	124090797	124091462	.	1000	.	37.6405	-1	-1	394	3.98281	4.924	124090882	124091449	22.8165	304	124090797	124091462	14.824	400
22	45967052	45968551	.	1000	.	37.6369	-1	-1	961	4.76407	5	45967052	45968551	18.1061	961	45967596	45968448	19.5308	418
4	140251483	140253186	.	1000	.	37.6041	-1	-1	1066	4.73883	5	140251483	140253097	19.3372	1056	140252188	140253186	18.267	371
17	73409475	73411280	.	1000	.	37.5797	-1	-1	763	4.75179	5	73409475	73411280	19.2735	767	73409637	73410996	18.3061	598
1	32235856	32236784	.	1000	.	37.5595	-1	-1	466	4.74043	5	32236030	32236650	18.5315	281	32235856	32236784	19.0281	477
3	126056566	126057518	.	1000	.	37.5595	-1	-1	558	4.74851	5	126056566	126057449	18.5315	546	126056593	126057518	19.0281	544
7	157118547	157119353	.	1000	.	37.5595	-1	-1	481	4.73457	5	157118684	157119353	18.5315	346	157118547	157119315	19.0281	479
9	126668124	126668774	.	1000	.	37.5424	-1	-1	276	4.7195	5	126668124	126668731	19.5059	272	126668149	126668774	18.0365	255
CHR_HSCHR17_7_CTG4	38243247	38244265	.	1000	.	37.5372	-1	-1	623	4.75735	5	38243380	38244228	18.1286	497	38243247	38244265	19.4086	616
3	65952713	65953425	.	1000	.	37.5153	-1	-1	321	4.75846	5	65952735	65953425	18.224	306	65952713	65953397	19.2912	314
1	24337017	24338043	.	1000	.	37.5149	-1	-1	536	4.74788	5	24337017	24338043	17.7257	538	24337118	24337884	19.7892	434
15	71234175	71235098	.	1000	.	37.4926	-1	-1	453	4.70557	5	71234175	71235026	17.3229	449	71234333	71235098	20.1698	300
2	191866544	191867547	.	1000	.	37.4632	-1	-1	684	4.75268	5	191866709	191867543	18.2004	516	191866544	191867547	19.2628	687
14	61177404	61179138	.	1000	.	37.4431	-1	-1	1454	4.61567	5	61177404	61179104	16.5481	1427	61177464	61179138	20.895	1421
17	4464205	4464891	.	1000	.	37.4363	-1	-1	377	4.6828	5	4464280	4464859	17.2648	313	4464205	4464891	20.1715	367
11	12162469	12163211	.	1000	.	37.4323	-1	-1	360	4.72272	5	12162469	12163211	17.5553	358	12162486	12163172	19.877	346
3	38848144	38848747	.	1000	.	37.4304	-1	-1	301	4.71298	5	38848152	38848726	18.04	268	38848144	38848747	19.3904	327
3	171640136	171641846	.	1000	.	37.399	-1	-1	552	4.63624	5	171640312	171641846	16.8607	400	171640136	171641813	20.5383	528
3	190281099	190281828	.	1000	.	37.3861	-1	-1	366	4.55359	5	190281099	190281770	16.2351	387	190281123	190281828	21.151	322
13	97257645	97258286	.	1000	.	37.3835	-1	-1	332	4.70487	5	97257657	97258286	19.3028	325	97257645	97258273	18.0807	327
8	130235567	130236443	.	1000	.	37.3743	-1	-1	468	4.66405	5	130235567	130236443	17.2518	512	130235642	130236323	20.1226	349
11	100875380	100877259	.	1000	.	37.3589	-1	-1	780	4.23632	5	100875414	100877259	14.9057	734	100875380	100877181	22.4531	792
3	123832951	123833832	.	1000	.	37.3123	-1	-1	361	4.70279	5	123832951	123833697	18.3407	365	123832970	123833832	18.9716	338
17	77820882	77821579	.	1000	.	37.2986	-1	-1	329	4.46619	5	77820922	77821579	15.8848	287	77820882	77821576	21.4138	332
17	1785326	1786456	.	1000	.	37.26	-1	-1	506	4.69268	5	1785326	1786456	17.9972	504	1785335	1786444	19.2628	499
16	4265278	4266589	.	1000	.	37.2067	-1	-1	701	4.49333	5	4265278	4266497	20.746	704	4265317	4266589	16.4606	660
2	219688342	219689105	.	1000	.	37.1823	-1	-1	370	4.592	5	219688342	219689093	16.5367	361	219688357	219689105	20.6456	364
8	106455067	106456351	.	1000	.	37.1752	-1	-1	395	4.67868	5	106455092	106456277	17.5352	347	106455067	106456351	19.6401	418
10	49418794	49419816	.	1000	.	37.1714	-1	-1	561	4.64849	5	49418794	49419599	17.1453	577	49418896	49419816	20.0261	444
10	50577802	50578675	.	1000	.	37.1693	-1	-1	473	4.67273	5	50577886	50578675	17.653	399	50577802	50578606	19.5163	464
19	35034510	35035107	.	1000	.	37.1567	-1	-1	296	4.70852	5	35034510	35035082	18.1286	298	35034552	35035107	19.0281	252
12	123581384	123582595	.	1000	.	37.1465	-1	-1	805	4.68515	5	123581708	123582558	18.0908	479	123581384	123582595	19.0557	807
2	12024223	12025136	.	1000	.	37.1344	-1	-1	379	4.67204	5	12024304	12025136	17.7257	298	12024223	12024942	19.4086	380
12	117046530	117047389	.	1000	.	37.1199	-1	-1	462	4.6634	5	117046530	117047389	17.4035	460	117046582	117047381	19.7164	412
15	30189522	30191179	.	1000	.	37.1121	-1	-1	692	4.66293	5	30189522	30191042	17.3229	678	30189856	30191179	19.7892	373
7	18116541	18117090	.	1000	.	37.1121	-1	-1	264	4.64821	5	18116541	18117090	17.3229	266	18116563	18117074	19.7892	241
2	71531495	71532281	.	1000	.	37.0828	-1	-1	413	4.60616	5	71531612	71532281	19.6024	309	71531495	71532205	17.4804	400
16	72931941	72933267	.	1000	.	37.0212	-1	-1	606	4.64764	5	72932210	72933197	17.7061	363	72931941	72933267	19.3151	581
13	20998529	20999376	.	1000	.	36.9981	-1	-1	362	4.53141	5	20998529	20999340	16.3849	406	20998558	20999376	20.6132	290
16	21953044	21954014	.	1000	.	36.9913	-1	-1	524	4.20484	5	21953044	21954014	14.9057	495	21953175	21954000	22.0855	422
11	69867494	69868048	.	1000	.	36.9683	-1	-1	234	4.64852	5	69867494	69868020	17.4387	243	69867497	69868048	19.5296	222
3	47282352	47283070	.	1000	.	36.96	-1	-1	373	4.64842	5	47282352	47282972	17.7257	371	47282362	47283070	19.2342	366
2	135853351	135853899	.	1000	.	36.9368	-1	-1	252	4.52272	5	135853351	135853876	16.2896	251	135853353	135853899	20.6472	251
17	1976986	1977774	.	1000	.	36.9011	-1	-1	376	4.63681	5	1976986	1977774	19.3516	376	1977014	1977723	17.5495	348
22	24941949	24942771	.	1000	.	36.8843	-1	-1	511	4.5087	5	24942094	24942762	20.1447	368	24941949	24942771	16.7396	510
19	2632863	2633479	.	1000	.	36.8653	-1	-1	374	4.56395	5	2632940	2633479	19.74	284	2632863	2633475	17.1253	388
7	27453702	27454433	.	1000	.	36.8653	-1	-1	372	4.56358	5	27453748	27454433	19.74	340	27453702	27454381	17.1253	359
8	132774638	132775545	.	1000	.	36.8634	-1	-1	503	4.63772	5	132774638	132775545	18.774	493	132774780	132775521	18.0894	372
20	51036539	51037344	.	1000	.	36.8541	-1	-1	365	4.11601	5	51036560	51037344	21.6392	315	51036539	51037324	15.2149	394
22	37229601	37231505	.	1000	.	36.843	-1	-1	1030	4.61744	5	37230157	37231505	19.3372	459	37229601	37231413	17.5058	1046
1	31170523	31171491	.	1000	.	36.7984	-1	-1	316	4.62516	5	31170550	31171485	18.5315	298	31170523	31171491	18.267	307
17	38442526	38443541	.	1000	.	36.7984	-1	-1	561	4.63373	5	38442544	38443541	18.5315	529	38442526	38443487	18.267	576
22	40177659	40178325	.	1000	.	36.7831	-1	-1	274	4.63455	5	40177665	40178325	18.6642	260	40177659	40178241	18.1189	283
CHR_HSCHR15_6_CTG8	30191017	30192361	.	1000	.	36.7761	-1	-1	489	4.64074	5	30191064	30192235	18.1286	421	30191017	30192361	18.6475	511
2	112759935	112760645	.	1000	.	36.7538	-1	-1	391	4.60622	5	112760069	112760645	17.7257	259	112759935	112760598	19.0281	389
2	3536085	3536781	.	1000	.	36.7454	-1	-1	336	4.6151	5	3536085	3536707	17.6729	314	3536089	3536781	19.0725	355
9	120579047	120579962	.	1000	.	36.7258	-1	-1	327	4.58258	5	120579047	120579717	19.2427	330	120579138	120579962	17.4831	233
14	57182498	57183174	.	1000	.	36.7211	-1	-1	385	4.62233	5	57182498	57183174	18.3075	430	57182580	57183168	18.4136	259
1	154591054	154591736	.	1000	.	36.7092	-1	-1	322	4.59125	5	154591079	154591717	16.92	310	154591054	154591736	19.7892	310
2	44167813	44168638	.	1000	.	36.7092	-1	-1	419	4.59175	5	44167855	44168580	16.92	395	44167813	44168638	19.7892	402
9	88874051	88874790	.	1000	.	36.6972	-1	-1	421	4.25599	5	88874051	88874774	21.0735	401	88874192	88874790	15.6237	301
17	51120972	51122008	.	1000	.	36.696	-1	-1	303	4.38754	5	51120972	51122008	20.608	300	51120976	51122001	16.088	302
17	43265503	43267006	.	1000	.	36.6869	-1	-1	1183	4.51841	5	43265706	43266983	16.5172	976	43265503	43267006	20.1698	1188
12	95611863	95612487	.	1000	.	36.665	-1	-1	311	4.59674	5	95611863	95612487	17.4174	320	95611919	95612476	19.2476	247
11	65911751	65912663	.	1000	.	36.6634	-1	-1	325	4.49888	5	65911751	65912663	16.3084	299	65911777	65912541	20.355	326
18	53567961	53568789	.	1000	.	36.6423	-1	-1	388	4.38467	5	53568009	53568720	15.7114	346	53567961	53568789	20.9309	382
7	43645194	43646147	.	1000	.	36.6423	-1	-1	424	4.37118	5	43645249	43646147	15.7114	379	43645194	43645997	20.9309	415
9	114287801	114288812	.	1000	.	36.6217	-1	-1	417	4.26865	5	114287801	114288812	20.9735	418	114287868	114288693	15.6482	350
2	42117841	42118517	.	1000	.	36.5802	-1	-1	306	4.61453	5	42117841	42118458	18.6414	306	42117896	42118517	17.9389	252
3	64440423	64441343	.	1000	.	36.5646	-1	-1	341	4.55421	5	64440503	64441343	16.8815	245	64440423	64441190	19.6831	357
7	101626451	101627301	.	1000	.	36.5532	-1	-1	530	3.90161	4.85039	101626451	101627293	14.1	532	101626535	101627301	22.4531	444
8	54013755	54014698	.	1000	.	36.5363	-1	-1	415	4.47047	5	54013755	54014610	19.8259	448	54013771	54014698	16.7104	367
3	14404157	14405228	.	1000	.	36.4866	-1	-1	325	4.55818	5	14404171	14405187	19.0052	292	14404157	14405228	17.4814	345
1	66543433	66544037	.	1000	.	36.4847	-1	-1	296	4.49293	5	66543443	66544037	19.74	304	66543433	66543990	16.7447	279
5	176846409	176847343	.	1000	.	36.4804	-1	-1	408	4.58059	5	176846467	176847343	18.8762	346	176846409	176847261	17.6042	413
12	113329295	113330110	.	1000	.	36.4374	-1	-1	463	4.51804	5	113329295	113330080	16.732	466	113329333	113330110	19.7054	423
7	6791999	6792746	.	1000	.	36.3976	-1	-1	295	4.52948	5	6792007	6792637	16.8374	315	6791999	6792746	19.5602	267
17	163062	164043	.	1000	.	36.3956	-1	-1	445	4.5994	5	163288	164043	18.1286	235	163062	163863	18.267	429
20	32572970	32573621	.	1000	.	36.3606	-1	-1	381	4.52661	5	32572970	32573621	16.8672	388	32572976	32573619	19.4934	368
6	41713437	41714149	.	1000	.	36.3532	-1	-1	404	4.49535	5	41713470	41714109	19.5131	363	41713437	41714149	16.8401	413
11	115636549	115637315	.	1000	.	36.3287	-1	-1	355	4.53063	5	115636637	115637298	16.92	275	115636549	115637315	19.4086	347
11	123196290	123197004	.	1000	.	36.3287	-1	-1	380	4.53461	5	123196325	123197004	16.92	341	123196290	123196989	19.4086	385
7	73843646	73844382	.	1000	.	36.3287	-1	-1	355	4.53056	5	73843718	73844382	16.92	297	73843646	73844314	19.4086	342
10	92238303	92239042	.	1000	.	36.3235	-1	-1	275	4.52799	5	92238383	92238989	17.0759	212	92238303	92239042	19.2476	258
12	113006574	113007689	.	1000	.	36.2903	-1	-1	740	4.53002	5	113006927	113007689	18.8838	392	113006574	113007588	17.4065	736
11	132158018	132158836	.	1000	.	36.2636	-1	-1	298	4.52975	5	132158018	132158685	17.151	287	132158031	132158836	19.1126	296
1	188926631	188927526	.	1000	.	36.2618	-1	-1	501	4.36551	5	188926723	188927499	15.7114	433	188926631	188927526	20.5503	478
19	46625423	46626293	.	1000	.	36.1971	-1	-1	463	4.50541	5	46625464	46626217	17.1784	405	46625423	46626293	19.0186	481
6	167816793	167817802	.	1000	.	36.1436	-1	-1	480	4.53119	5	167816793	167817802	18.3794	481	167816855	167817617	17.7642	418
5	141657968	141659090	.	1000	.	36.1374	-1	-1	333	4.48852	5	141658038	141659027	19.0306	286	141657968	141659090	17.1069	311
11	45259587	45260433	.	1000	.	36.1313	-1	-1	293	4.5325	5	45259604	45260393	17.4387	256	45259587	45260433	18.6926	314
10	46455810	46456598	.	1000	.	36.1265	-1	-1	290	4.32294	5	46455810	46456435	20.1429	287	46455842	46456598	15.9836	262
9	128635280	128636043	.	1000	.	36.1096	-1	-1	337	4.49337	5	128635280	128636043	17.138	307	128635298	128636021	18.9716	350
1	15795642	15797157	.	1000	.	36.0826	-1	-1	1065	4.5209	5	15795642	15797100	18.5266	1036	15796156	15797157	17.556	581
15	100598604	100599269	.	1000	.	36.0373	-1	-1	346	4.50598	5	100598681	100599216	18.5315	253	100598604	100599269	17.5058	363
9	108056154	108056916	.	1000	.	36.0289	-1	-1	396	4.5092	5	108056154	108056859	16.9438	408	108056170	108056916	19.0851	368
12	111367316	111368000	.	1000	.	36.0239	-1	-1	352	4.48499	5	111367316	111367995	17.1486	355	111367353	111368000	18.8754	313
16	88238701	88239355	.	1000	.	36.017	-1	-1	346	4.52312	5	88238771	88239310	18.3526	255	88238701	88239355	17.6644	367
3	128815465	128816407	.	1000	.	36.015	-1	-1	450	4.51936	5	128815465	128816407	18.1286	457	128815466	128816322	17.8864	443
14	66640103	66641336	.	1000	.	36.0136	-1	-1	510	4.30674	5	66640103	66641332	15.5316	492	66640132	66641336	20.482	499
11	68817242	68818285	.	1000	.	36.0083	-1	-1	371	4.19708	5	68817242	68818257	14.9222	351	68817393	68818285	21.0862	241
20	36832476	36833988	.	1000	.	35.9985	-1	-1	601	4.4816	5	36832476	36833841	17.1593	608	36832610	36833988	18.8392	460
19	35216224	35217122	.	1000	.	35.9972	-1	-1	447	4.25256	5	35216329	35217106	15.2714	349	35216224	35217122	20.7258	441
17	72097456	72098237	.	1000	.	35.9489	-1	-1	406	4.31643	5	72097456	72098237	15.6347	390	72097519	72098196	20.3142	360
15	44173670	44174356	.	1000	.	35.9258	-1	-1	344	4.43988	5	44173672	44174337	16.5172	353	44173670	44174356	19.4086	334
CHR_HSCHR8_1_CTG7	128653170	128653757	.	1000	.	35.9258	-1	-1	313	4.43097	5	128653213	128653711	16.5172	276	128653170	128653757	19.4086	307
3	13346460	13347298	.	1000	.	35.9191	-1	-1	337	4.17495	5	13346481	13347298	20.3555	365	13346460	13347222	15.5636	288
4	183348720	183349355	.	1000	.	35.9035	-1	-1	349	4.40765	5	183348733	183349346	16.1143	317	183348720	183349355	19.7892	368
9	127960662	127961281	.	1000	.	35.9035	-1	-1	334	4.40951	5	127960699	127961273	16.1143	292	127960662	127961281	19.7892	339
13	77928621	77929422	.	1000	.	35.8974	-1	-1	421	4.48228	5	77928786	77929357	17.6668	255	77928621	77929422	18.2307	423
5	139262599	139263398	.	1000	.	35.8623	-1	-1	421	4.07043	4.99933	139262644	139263363	20.6721	419	139262599	139263398	15.1902	379
17	75157158	75157818	.	1000	.	35.8435	-1	-1	346	4.4841	5	75157244	75157809	18.017	251	75157158	75157818	17.8266	355
12	4966839	4967607	.	1000	.	35.7886	-1	-1	381	4.0513	4.98549	4966915	4967598	14.5029	355	4966839	4967607	21.2857	331
8	127792088	127793146	.	1000	.	35.783	-1	-1	448	4.46304	5	127792088	127793146	16.9438	441	127792150	127793145	18.8392	393
22	27686225	27687242	.	1000	.	35.7682	-1	-1	475	4.09865	5	27686321	27687060	20.5457	382	27686225	27687242	15.2225	472
2	183213941	183214899	.	1000	.	35.7667	-1	-1	515	4.44428	5	183214010	183214899	16.8913	429	183213941	183214854	18.8754	533
CHR_HG76_PATCH	12089084	12089736	.	1000	.	35.7459	-1	-1	319	4.19726	5	12089095	12089699	20.1429	323	12089084	12089736	15.603	305
CHR_HG26_PATCH	38711964	38712659	.	1000	.	35.7236	-1	-1	374	4.3045	5	38711964	38712659	19.74	390	38712034	38712591	15.9836	288
17	4566319	4567168	.	1000	.	35.7205	-1	-1	503	4.3926	5	4566319	4567113	16.5038	514	4566330	4567168	19.2167	481
20	58009978	58011575	.	1000	.	35.7167	-1	-1	556	4.42823	5	58009978	58010958	16.6438	508	58010106	58011575	19.073	477
16	67917540	67918265	.	1000	.	35.7098	-1	-1	453	4.4303	5	67917540	67918252	16.8588	426	67917633	67918265	18.851	387
16	87145291	87146164	.	1000	.	35.6817	-1	-1	449	4.40438	5	87145291	87146062	18.942	436	87145424	87146164	16.7396	330
17	29620167	29620865	.	1000	.	35.679	-1	-1	393	4.422	5	29620346	29620865	18.9343	224	29620167	29620848	16.7447	384
11	66370850	66371789	.	1000	.	35.6648	-1	-1	494	4.34204	5	66370850	66371789	19.432	477	66370874	66371700	16.2328	488
19	1244478	1245450	.	1000	.	35.6567	-1	-1	577	4.42937	5	1244478	1245450	18.5315	611	1244687	1245305	17.1253	335
20	63366381	63367267	.	1000	.	35.6556	-1	-1	442	4.47061	5	63366381	63367149	17.8558	454	63366515	63367267	17.7998	296
20	22716643	22717900	.	1000	.	35.6399	-1	-1	1023	4.34489	5	22716972	22717900	16.0797	684	22716643	22717899	19.5602	1033
15	61074921	61075632	.	1000	.	35.6344	-1	-1	421	4.47055	5	61074921	61075632	18.1286	407	61075021	61075627	17.5058	336
CHR_HSCHR14_8_CTG1	63776922	63777649	.	1000	.	35.6344	-1	-1	290	4.45017	5	63776922	63777595	18.1286	281	63776944	63777649	17.5058	278
13	44299066	44299701	.	1000	.	35.6251	-1	-1	326	4.45294	5	44299066	44299682	16.9771	300	44299095	44299701	18.648	323
7	101635335	101636044	.	1000	.	35.6121	-1	-1	321	4.45863	5	101635422	101636044	17.7257	233	101635335	101636005	17.8864	323
17	41478381	41479011	.	1000	.	35.5898	-1	-1	277	4.44388	5	41478407	41478998	17.3229	240	41478381	41479011	18.267	289
7	18665991	18666654	.	1000	.	35.5898	-1	-1	385	4.43838	5	18666084	18666654	17.3229	323	18665991	18666635	18.267	354
7	28052724	28053506	.	1000	.	35.5898	-1	-1	415	4.44846	5	28052832	28053455	17.3229	318	28052724	28053506	18.267	405
20	34704322	34705086	.	1000	.	35.5803	-1	-1	382	4.43316	5	34704352	34705043	18.0977	344	34704322	34705086	17.4826	391
10	114767492	114768173	.	1000	.	35.5675	-1	-1	380	4.44161	5	114767523	114768157	16.92	348	114767492	114768173	18.6475	381
17	4607671	4608702	.	1000	.	35.5474	-1	-1	406	4.42004	5	4607706	4608702	18.5452	369	4607671	4608407	17.0022	409
22	35623102	35623814	.	1000	.	35.5345	-1	-1	331	4.17267	5	35623156	35623702	14.9861	273	35623102	35623814	20.5484	335
20	49532054	49532812	.	1000	.	35.5299	-1	-1	426	4.45066	5	49532163	49532733	18.0028	320	49532054	49532812	17.5271	424
1	145981944	145982967	.	1000	.	35.523	-1	-1	538	4.34751	5	145982026	145982967	16.1143	479	145981944	145982902	19.4086	516
1	201170352	201171557	.	1000	.	35.523	-1	-1	344	4.35252	5	201170414	201171430	16.1143	285	201170352	201171557	19.4086	341
CHR_HSCHR14_7_CTG1	93116043	93117070	.	1000	.	35.523	-1	-1	716	4.36712	5	93116201	93117009	16.1143	558	93116043	93117070	19.4086	716
1	110490546	110491254	.	1000	.	35.5205	-1	-1	362	4.03908	4.98145	110490546	110491238	20.4251	328	110490619	110491254	15.0954	324
13	110561833	110562505	.	1000	.	35.5007	-1	-1	305	4.30279	5	110561846	110562467	15.7114	277	110561833	110562505	19.7892	320
2	235660438	235661452	.	1000	.	35.5007	-1	-1	449	4.30835	5	235660438	235661452	15.7114	448	235660481	235661190	19.7892	408
17	44249685	44250536	.	1000	.	35.4727	-1	-1	373	4.42532	5	44249713	44250508	17.6729	350	44249685	44250536	17.7998	368
15	53470359	53471150	.	1000	.	35.4617	-1	-1	456	3.18661	4.16557	53470474	53471078	12.628	350	53470359	53471150	22.8337	447
8	47240515	47242023	.	1000	.	35.4474	-1	-1	420	4.39904	5	47240515	47241926	16.9161	397	47240555	47242023	18.5313	404
16	11257499	11258239	.	1000	.	35.4466	-1	-1	377	4.26992	5	11257548	11258143	15.5135	331	11257499	11258239	19.933	374
16	70986839	70987716	.	1000	.	35.4263	-1	-1	323	4.38952	5	70986865	70987716	16.7788	309	70986839	70987642	18.6475	312
10	94225228	94226071	.	1000	.	35.4216	-1	-1	507	4.2445	5	94225308	94226071	15.334	377	94225228	94226058	20.0876	557
12	27732202	27733157	.	1000	.	35.4194	-1	-1	339	4.36531	5	27732202	27733157	18.7685	335	27732267	27732775	16.651	278
14	102526315	102527067	.	1000	.	35.4141	-1	-1	410	4.35262	5	102526315	102527056	16.4425	426	102526345	102527067	18.9716	365
13	26654740	26655599	.	1000	.	35.41	-1	-1	509	4.40496	5	26654740	26655599	17.2917	490	26654949	26655574	18.1184	319
10	543618	544494	.	1000	.	35.4099	-1	-1	448	3.84742	4.79265	543720	544442	20.9486	422	543618	544494	14.4613	373
20	35741559	35744287	.	1000	.	35.3995	-1	-1	1107	4.36014	5	35741559	35743706	18.7929	1092	35741649	35744287	16.6066	1032
2	97523036	97523957	.	1000	.	35.381	-1	-1	393	4.36566	5	97523036	97523796	18.6414	388	97523176	97523957	16.7396	259
6	33677212	33678259	.	1000	.	35.361	-1	-1	635	4.37815	5	33677212	33678259	16.7788	634	33677503	33678259	18.5822	345
1	23245448	23246162	.	1000	.	35.3446	-1	-1	375	3.281	4.2413	23245448	23246121	12.8915	385	23245460	23246162	22.4531	353
22	31829618	31830531	.	1000	.	35.3431	-1	-1	616	4.15096	5	31829618	31830494	19.74	627	31829624	31830531	15.603	600
17	38917029	38917750	.	1000	.	35.3255	-1	-1	311	4.4263	5	38917029	38917750	18.1912	294	38917094	38917654	17.1342	264
11	68314768	68315869	.	1000	.	35.3179	-1	-1	677	4.38042	5	68314978	68315869	18.5089	458	68314768	68315743	16.8089	686
18	3604880	3606209	.	1000	.	35.3006	-1	-1	937	3.94178	4.88621	3604880	3606166	14.2559	964	3605215	3606209	21.0447	576
18	11763446	11764395	.	1000	.	35.293	-1	-1	432	4.39086	5	11763497	11764268	18.5372	401	11763446	11764395	16.7558	413
13	45317919	45318640	.	1000	.	35.2713	-1	-1	360	4.31413	5	45317925	45318640	19.0306	354	45317919	45318638	16.2407	360
3	53315065	53315665	.	1000	.	35.2472	-1	-1	271	4.35754	5	53315065	53315662	16.6438	262	53315075	53315665	18.6034	270
5	175641186	175641799	.	1000	.	35.2237	-1	-1	285	4.40877	5	175641186	175641799	17.5553	290	175641211	175641751	17.6684	256
17	21126146	21127146	.	1000	.	35.2048	-1	-1	384	4.40509	5	21126146	21127146	17.6183	368	21126223	21126993	17.5865	323
1	29181900	29182747	.	1000	.	35.1887	-1	-1	365	4.1161	5	29181900	29182747	19.844	362	29181920	29182739	15.3447	349
17	82384771	82385565	.	1000	.	35.187	-1	-1	347	4.39748	5	82384771	82385565	16.92	348	82384799	82385528	18.267	318
19	34316549	34317289	.	1000	.	35.184	-1	-1	328	4.28039	5	34316588	34317289	19.1226	323	34316549	34317236	16.0614	295
10	69061231	69062141	.	1000	.	35.1746	-1	-1	368	4.32309	5	69061242	69062091	16.2993	321	69061231	69062141	18.8754	405
7	55053775	55054701	.	1000	.	35.1698	-1	-1	514	4.22818	5	55053775	55054701	15.3806	522	55053855	55054617	19.7892	426
18	8278824	8279958	.	1000	.	35.1647	-1	-1	438	4.33494	5	8278824	8279702	16.5172	468	8278903	8279958	18.6475	329
5	134003642	134004657	.	1000	.	35.1647	-1	-1	689	4.33862	5	134003685	134004657	16.5172	621	134003642	134004636	18.6475	715
17	6456828	6457501	.	1000	.	35.1237	-1	-1	325	4.28914	5	6456868	6457495	18.942	290	6456828	6457501	16.1817	321
1	201955238	201956251	.	1000	.	35.1201	-1	-1	627	4.24705	5	201955238	201956251	15.7114	647	201955420	201956122	19.4086	426
1	247118677	247119324	.	1000	.	35.1201	-1	-1	325	4.24665	5	247118704	247119324	15.7114	279	247118677	247119245	19.4086	345
17	66459841	66460524	.	1000	.	35.102	-1	-1	338	4.32305	5	66459844	66460524	16.3702	315	66459841	66460521	18.7318	359
5	150486681	150487647	.	1000	.	35.0532	-1	-1	514	4.00539	4.94372	150486681	150487529	14.5029	493	150486827	150487647	20.5503	390
8	69946090	69947205	.	1000	.	35.0101	-1	-1	304	4.30789	5	69946129	69947205	16.1259	273	69946090	69947134	18.8841	297
5	176535298	176536667	.	1000	.	34.9952	-1	-1	465	4.22089	5	176535415	176536619	15.5064	358	176535298	176536667	19.4888	456
15	48810054	48811239	.	1000	.	34.9873	-1	-1	482	4.3028	5	48810176	48811239	18.5266	353	48810054	48811200	16.4606	490
11	62790772	62792101	.	1000	.	34.9707	-1	-1	438	4.22106	5	62790772	62791507	15.4453	433	62790873	62792101	19.5253	343
11	9758570	9759734	.	1000	.	34.941	-1	-1	405	4.02634	4.96356	9758570	9759450	19.783	422	9758588	9759734	15.158	370
4	76561800	76562509	.	1000	.	34.9402	-1	-1	349	4.12908	5	76561801	76562420	19.3372	347	76561800	76562509	15.603	351
2	38178756	38179427	.	1000	.	34.8956	-1	-1	399	4.30104	5	38178875	38179427	18.5315	278	38178756	38179359	16.3641	401
11	86955385	86956355	.	1000	.	34.8716	-1	-1	506	4.33268	5	86955486	86956355	18.042	409	86955385	86956281	16.8296	502
16	28945428	28946104	.	1000	.	34.8287	-1	-1	320	4.33115	5	28945428	28946064	17.3229	307	28945497	28946104	17.5058	264
10	77163846	77164832	.	1000	.	34.823	-1	-1	447	4.26061	5	77163961	77164832	18.6414	326	77163846	77164684	16.1817	454
7	76477415	76478216	.	1000	.	34.8064	-1	-1	474	4.33448	5	76477558	76478216	16.92	317	76477415	76478207	17.8864	489
10	79151812	79152463	.	1000	.	34.8055	-1	-1	242	4.14731	5	79151839	79152463	15.1573	198	79151812	79152349	19.6481	260
17	82065741	82066241	.	1000	.	34.7863	-1	-1	196	4.30858	5	82065741	82066241	17.6668	172	82065751	82066203	17.1196	210
1	14345896	14346494	.	1000	.	34.7841	-1	-1	378	4.30125	5	14345896	14346494	16.5172	394	14345931	14346489	18.267	328
2	197137370	197138580	.	1000	.	34.7827	-1	-1	863	4.09217	5	197137601	197138580	14.9057	655	197137370	197138521	19.877	841
18	48942180	48943284	.	1000	.	34.7618	-1	-1	680	4.2697	5	48942180	48943097	16.1143	681	48942347	48943284	18.6475	512
3	58009273	58010033	.	1000	.	34.7613	-1	-1	394	4.27824	5	58009273	58010009	16.5068	398	58009348	58010033	18.2545	315
3	9986070	9986957	.	1000	.	34.7398	-1	-1	381	4.29206	5	9986070	9986896	18.246	389	9986101	9986957	16.4938	342
1	56425163	56425785	.	1000	.	34.7395	-1	-1	289	4.23272	5	56425163	56425737	15.7114	293	56425193	56425785	19.0281	256
16	86362394	86363147	.	1000	.	34.7395	-1	-1	306	4.23852	5	86362427	86363147	15.7114	292	86362394	86363064	19.0281	288
17	82229947	82231194	.	1000	.	34.7395	-1	-1	469	4.19988	5	82230073	82231105	15.7114	323	82229947	82231194	19.0281	490
13	71990705	71991469	.	1000	.	34.7363	-1	-1	434	4.32555	5	71990763	71991469	17.4387	371	71990705	71991446	17.2976	440
1	114779610	114780864	.	1000	.	34.7219	-1	-1	332	4.2787	5	114779660	114780864	18.3257	295	114779610	114780731	16.3962	319
12	6943656	6944772	.	1000	.	34.7097	-1	-1	309	4.29812	5	6943656	6944772	16.5202	296	6943671	6944563	18.1896	307
19	5172911	5173581	.	1000	.	34.7003	-1	-1	343	3.87629	4.82139	5172911	5173581	20.0475	352	5172912	5173564	14.6529	333
3	188950847	188951498	.	1000	.	34.6744	-1	-1	271	2.41963	3.35439	188950858	188951448	22.7853	242	188950847	188951498	11.8891	290
19	38452224	38453001	.	1000	.	34.6615	-1	-1	255	3.60647	4.56973	38452224	38452994	20.675	277	38452230	38453001	13.9865	227
5	177481622	177482701	.	1000	.	34.6384	-1	-1	538	4.22764	5	177481688	177482487	15.7302	468	177481622	177482701	18.9082	542
17	43579562	43580291	.	1000	.	34.63	-1	-1	361	4.08828	5	43579562	43580285	19.2555	388	43579576	43580291	15.3745	320
11	57712452	57713190	.	1000	.	34.617	-1	-1	377	4.08748	5	57712452	57713190	19.2555	389	57712458	57713114	15.3615	360
3	30007368	30008104	.	1000	.	34.6148	-1	-1	329	4.17699	5	30007368	30008104	15.3806	311	30007388	30008083	19.2342	328
15	101167138	101168861	.	1000	.	34.5936	-1	-1	1395	4.12591	5	101167138	101168861	15.0334	1409	101167181	101168853	19.5602	1339
19	2235141	2236178	.	1000	.	34.5756	-1	-1	521	4.0927	5	2235204	2236178	19.1158	473	2235141	2236122	15.4599	507
6	41372423	41373107	.	1000	.	34.5639	-1	-1	326	4.26356	5	41372423	41373082	16.4293	295	41372446	41373107	18.1346	335
13	98119853	98120716	.	1000	.	34.5442	-1	-1	496	3.92935	4.88028	98119990	98120697	14.3319	353	98119853	98120716	20.2123	503
2	219626488	219627463	.	1000	.	34.5373	-1	-1	559	4.11073	5	219626612	219627456	18.9343	333	219626488	219627463	15.603	661
8	54034268	54035070	.	1000	.	34.5108	-1	-1	430	4.22149	5	54034374	54035070	15.8446	338	54034268	54035035	18.6662	416
16	84590156	84590991	.	1000	.	34.5031	-1	-1	397	3.72753	4.67904	84590231	84590991	20.2744	330	84590156	84590934	14.2287	390
1	236145444	236146039	.	1000	.	34.4928	-1	-1	307	4.24127	5	236145444	236145970	18.1286	305	236145491	236146039	16.3641	262
10	96831222	96832136	.	1000	.	34.4925	-1	-1	616	3.73839	4.6923	96831222	96832095	20.2041	532	96831370	96832136	14.2885	553
3	188533803	188535011	.	1000	.	34.4703	-1	-1	436	4.25225	5	188533848	188534476	17.9408	397	188533803	188535011	16.5295	431
1	36377659	36378356	.	1000	.	34.4573	-1	-1	344	4.27855	5	36377700	36378342	17.4387	321	36377659	36378356	17.0186	326
20	44187046	44188436	.	1000	.	34.4532	-1	-1	971	4.03059	4.96753	44187448	44188436	14.786	591	44187046	44188352	19.6673	950
10	19580616	19581329	.	1000	.	34.4259	-1	-1	319	4.28008	5	19580640	19581242	16.92	322	19580616	19581329	17.5058	292
17	7312945	7314311	.	1000	.	34.4259	-1	-1	571	4.2861	5	7313065	7314311	16.92	419	7312945	7314298	17.5058	603
16	66450985	66451756	.	1000	.	34.4227	-1	-1	384	4.27147	5	66451094	66451756	17.4387	300	66450985	66451668	16.984	360
18	3268477	3269460	.	1000	.	34.402	-1	-1	328	4.26644	5	3268477	3269460	17.3393	324	3268506	3269236	17.0626	303
6	146914032	146915289	.	1000	.	34.3821	-1	-1	572	4.22299	5	146914032	146915108	18.2004	557	146914092	146915289	16.1817	528
11	118910915	118911983	.	1000	.	34.3813	-1	-1	791	4.24271	5	118911398	118911983	16.1143	307	118910915	118911963	18.267	792
18	7958086	7958912	.	1000	.	34.3785	-1	-1	514	4.07395	5	7958086	7958912	18.8731	509	7958138	7958910	15.5054	468
16	29265183	29265926	.	1000	.	34.3144	-1	-1	373	4.03821	4.97944	29265296	29265926	14.9057	251	29265183	29265917	19.4086	383
20	31719366	31722002	.	1000	.	34.3109	-1	-1	822	4.10022	5	31719838	31721830	15.202	371	31719366	31722002	19.1088	431
11	122175868	122177293	.	1000	.	34.3068	-1	-1	466	3.99457	4.93387	122175868	122177293	19.1187	489	122176055	122176823	15.1881	257
11	86737916	86739025	.	1000	.	34.2974	-1	-1	500	4.22526	5	86737916	86738862	16.4782	499	86737951	86739025	17.8192	467
8	124538657	124539529	.	1000	.	34.2904	-1	-1	421	4.26359	5	124538705	124539527	17.1652	291	124538657	124539529	17.1253	503
12	21657248	21658972	.	1000	.	34.2836	-1	-1	1452	4.14741	5	21657248	21658972	18.3453	1449	21657325	21658972	15.9383	1379
19	38078527	38079169	.	1000	.	34.2003	-1	-1	218	4.22903	5	38078544	38079169	16.7176	188	38078527	38079161	17.4827	232
13	75772236	75773042	.	1000	.	34.1601	-1	-1	348	3.76444	4.71122	75772340	75772887	13.8787	224	75772236	75773042	20.2813	369
20	12471671	12472484	.	1000	.	34.1568	-1	-1	363	3.99998	4.93977	12471671	12472433	18.9343	340	12471735	12472484	15.2225	323
1	209657003	209658032	.	1000	.	34.1345	-1	-1	452	4.09415	5	209657003	209658032	18.5315	527	209657128	209658005	15.603	252
16	58733391	58734421	.	1000	.	34.1035	-1	-1	249	3.87608	4.81946	58733441	58734354	14.2172	240	58733391	58734421	19.8863	208
15	74937262	74938332	.	1000	.	34.0899	-1	-1	438	4.19396	5	74937284	74938189	17.7257	441	74937262	74938332	16.3641	414
14	32038894	32039843	.	1000	.	34.0698	-1	-1	405	4.21671	5	32038894	32039808	17.1176	360	32039005	32039843	16.9522	340
1	23177101	23178678	.	1000	.	34.0676	-1	-1	498	4.21668	5	23177111	23178643	17.3229	423	23177101	23178678	16.7447	564
12	123062481	123063401	.	1000	.	34.0473	-1	-1	474	4.22944	5	123062481	123063401	16.5202	474	123062628	123063289	17.5271	328
1	93820386	93821556	.	1000	.	34.0374	-1	-1	755	3.57527	4.53956	93820386	93821556	13.3919	728	93820561	93821512	20.6456	608
15	59269005	59269680	.	1000	.	34.0313	-1	-1	302	4.17189	5	59269043	59269680	15.9948	276	59269005	59269536	18.0365	290
17	77304886	77305664	.	1000	.	34.0313	-1	-1	403	4.17216	5	77304958	77305642	15.9948	325	77304886	77305664	18.0365	409
3	133936782	133937588	.	1000	.	34.0266	-1	-1	361	4.11799	5	133936800	133937502	15.334	347	133936782	133937588	18.6926	358
11	120192958	120193733	.	1000	.	34.0085	-1	-1	313	4.20851	5	120192958	120193643	17.1088	313	120192987	120193733	16.8997	284
6	41747613	41748735	.	1000	.	33.9992	-1	-1	582	3.80904	4.75662	41747712	41748657	14.0967	469	41747613	41748735	19.9025	596
8	66662360	66663308	.	1000	.	33.9971	-1	-1	548	3.83692	4.78119	66662551	66663291	19.4082	365	66662360	66663308	14.5889	540
8	128653200	128653840	.	1000	.	33.9784	-1	-1	282	4.12919	5	128653200	128653759	15.7114	263	128653241	128653840	18.267	261
13	85779689	85780396	.	1000	.	33.9564	-1	-1	388	3.99958	4.93585	85779722	85780366	14.85	375	85779689	85780396	19.1064	368
X	41442132	41443293	.	1000	.	33.9561	-1	-1	771	4.09271	5	41442132	41443293	15.3086	731	41442154	41443291	18.6475	790
17	60114438	60115676	.	1000	.	33.9347	-1	-1	754	3.98719	4.92796	60114632	60115528	14.7644	545	60114438	60115676	19.1703	770
7	155951475	155952238	.	1000	.	33.9115	-1	-1	370	3.92138	4.87427	155951587	155952134	14.5029	286	155951475	155952238	19.4086	343
19	42325630	42326580	.	1000	.	33.8334	-1	-1	568	4.16858	5	42325648	42326443	17.1522	520	42325630	42326580	16.6812	598
2	101152538	101153523	.	1000	.	33.8017	-1	-1	517	4.10682	5	101152615	101153297	17.8275	426	101152538	101153523	15.9742	532
4	2060170	2060730	.	1000	.	33.7424	-1	-1	281	3.71953	4.66776	2060182	2060730	13.8108	279	2060170	2060715	19.9317	271
10	5548122	5549240	.	1000	.	33.7166	-1	-1	412	4.0373	4.97347	5548122	5548817	15.2146	401	5548206	5549240	18.502	339
21	37368402	37369002	.	1000	.	33.7093	-1	-1	302	4.11624	5	37368432	37369002	17.7257	275	37368402	37368962	15.9836	300
13	111027019	111027875	.	1000	.	33.6827	-1	-1	472	4.13245	5	111027177	111027855	17.3647	330	111027019	111027875	16.3179	457
X	10199175	10199798	.	1000	.	33.6604	-1	-1	287	4.13377	5	10199217	10199798	15.7302	254	10199175	10199777	17.9302	278
1	31843236	31844000	.	1000	.	33.6424	-1	-1	344	4.16657	5	31843264	31843877	16.5172	311	31843236	31844000	17.1253	350
CHR_HSCHR15_4_CTG8	30340439	30341845	.	1000	.	33.6424	-1	-1	426	4.16088	5	30340439	30341659	16.5172	409	30340535	30341845	17.1253	348
10	125371282	125371931	.	1000	.	33.6412	-1	-1	382	4.15261	5	125371302	125371906	16.7414	355	125371282	125371931	16.8997	390
3	49357414	49358761	.	1000	.	33.6355	-1	-1	426	3.94314	4.88818	49357424	49358761	14.5291	409	49357414	49358517	19.1064	434
9	16077061	16077718	.	1000	.	33.6202	-1	-1	345	4.14573	5	16077180	16077712	16.1143	236	16077061	16077718	17.5058	336
CHR_HSCHR17_7_CTG4	36852460	36853284	.	1000	.	33.6202	-1	-1	356	4.14224	5	36852460	36853284	16.1143	371	36852490	36853180	17.5058	312
8	116332591	116333476	.	1000	.	33.6062	-1	-1	562	2.94464	3.91447	116332591	116333452	21.0467	546	116332710	116333476	12.5595	459
9	129626158	129627154	.	1000	.	33.5855	-1	-1	633	4.12657	5	129626158	129627154	15.9355	637	129626377	129627096	17.65	411
8	128120837	128121846	.	1000	.	33.5547	-1	-1	360	3.72044	4.6715	128120837	128121846	13.8307	336	128120929	128121648	19.724	292
1	203006011	203006930	.	1000	.	33.5533	-1	-1	530	4.00615	4.94767	203006011	203006858	14.9057	542	203006202	203006930	18.6475	328
11	45252096	45252883	.	1000	.	33.5463	-1	-1	462	3.82731	4.76607	45252096	45252883	18.8762	443	45252166	45252836	14.6702	412
3	122793888	122794682	.	1000	.	33.4908	-1	-1	442	4.14106	5	122794089	122794659	16.7062	232	122793888	122794682	16.7846	451
Y	56714532	56719998	.	1000	.	33.4864	-1	-1	930	3.63185	4.5963	56714616	56719993	13.6972	840	56714532	56719998	19.7892	439
20	43965391	43966455	.	1000	.	33.4789	-1	-1	411	4.12263	5	43965391	43966140	16.8906	403	43965526	43966455	16.5884	285
22	37782373	37783047	.	1000	.	33.464	-1	-1	345	3.79219	4.74134	37782373	37783038	18.9563	340	37782387	37783047	14.5077	337
8	127222184	127223166	.	1000	.	33.4568	-1	-1	437	4.11895	5	127222184	127223049	16.8815	447	127222209	127223166	16.5752	402
6	42531831	42532577	.	1000	.	33.4479	-1	-1	383	3.41917	4.40273	42531831	42532438	13.1262	380	42531935	42532577	20.3217	283
14	49975327	49976567	.	1000	.	33.4201	-1	-1	839	4.10672	5	49975327	49976560	15.809	857	49975458	49976567	17.6112	690
9	99050120	99050897	.	1000	.	33.4129	-1	-1	336	3.9701	4.91608	99050173	99050897	18.1037	319	99050120	99050815	15.3093	301
4	98653575	98654276	.	1000	.	33.3957	-1	-1	307	3.77189	4.71499	98653575	98654256	18.9343	291	98653582	98654276	14.4613	317
5	58019433	58020210	.	1000	.	33.392	-1	-1	365	4.04136	4.98347	58019433	58020103	17.5815	395	58019487	58020210	15.8105	281
1	154558969	154559779	.	1000	.	33.3878	-1	-1	345	4.09392	5	154558972	154559779	16.0902	335	154558969	154559752	17.2976	353
12	52189432	52190299	.	1000	.	33.3876	-1	-1	320	4.03793	4.97744	52189432	52190203	17.7394	305	52189459	52190299	15.6482	309
14	65110182	65111211	.	1000	.	33.3779	-1	-1	428	3.73402	4.68659	65110237	65111211	18.9917	391	65110182	65111053	14.3861	411
5	77366813	77367930	.	1000	.	33.3511	-1	-1	621	3.9472	4.89612	77367069	77367930	18.1286	388	77366813	77367870	15.2225	599
11	31939542	31940150	.	1000	.	33.3449	-1	-1	266	2.0004	2.95049	31939542	31940150	22.0222	269	31939609	31940089	11.3226	196
12	96113630	96114650	.	1000	.	33.3448	-1	-1	476	4.08297	5	96113755	96114650	17.3301	386	96113630	96114562	16.0147	441
2	23341146	23342031	.	1000	.	33.3422	-1	-1	450	4.10442	5	23341146	23342031	16.8815	435	23341178	23341961	16.4606	434
2	46291342	46292134	.	1000	.	33.331	-1	-1	486	3.94733	4.89812	46291536	46292084	14.8942	284	46291342	46292134	18.4368	495
14	77013750	77014692	.	1000	.	33.3288	-1	-1	401	4.00607	4.94569	77013751	77014692	17.7257	395	77013750	77014556	15.603	406
5	107648783	107649455	.	1000	.	33.3186	-1	-1	298	4.07933	5	107648783	107649446	15.9285	288	107648788	107649455	17.3901	303
14	74571217	74571861	.	1000	.	33.308	-1	-1	249	4.07599	5	74571223	74571861	15.8261	265	74571217	74571822	17.4819	228
11	88320964	88321691	.	1000	.	33.3075	-1	-1	327	3.8205	4.7623	88320964	88321691	18.6234	345	88321030	88321666	14.6841	244
10	47225018	47225848	.	1000	.	33.2936	-1	-1	397	4.10056	5	47225018	47225848	16.5532	394	47225045	47225808	16.7404	373
12	123382521	123383125	.	1000	.	33.2782	-1	-1	323	4.00477	4.94175	123382554	123383115	17.6729	276	123382521	123383125	15.6053	337
9	137339891	137340557	.	1000	.	33.2663	-1	-1	369	3.61637	4.58106	137340026	137340550	13.6541	217	137339891	137340557	19.6122	386
19	19459553	19460242	.	1000	.	33.2619	-1	-1	328	4.10301	5	19459553	19460242	16.5172	313	19459554	19460164	16.7447	342
11	76705202	76706449	.	1000	.	33.2443	-1	-1	476	4.08038	5	76705365	76706068	16.0094	280	76705202	76706449	17.2349	509
15	100686465	100687350	.	1000	.	33.2439	-1	-1	420	3.5912	4.55276	100686551	100687195	19.2257	347	100686465	100687350	14.0182	408
2	229454882	229455545	.	1000	.	33.2396	-1	-1	285	4.08678	5	229454882	229455540	16.1143	285	229454887	229455545	17.1253	281
2	63913702	63914601	.	1000	.	33.2118	-1	-1	337	4.06184	4.9934	63913702	63914601	17.1873	319	63913735	63914576	16.0245	322
2	176269249	176270154	.	1000	.	33.2062	-1	-1	436	4.08931	5	176269279	176270154	16.1435	428	176269249	176270120	17.0626	415
5	179129205	179130272	.	1000	.	33.1896	-1	-1	492	4.02659	4.96554	179129217	179130042	15.334	478	179129205	179130272	17.8556	494
20	3239487	3240219	.	1000	.	33.1896	-1	-1	389	4.06264	4.99537	3239487	3240219	17.0784	391	3239548	3240157	16.1112	327
1	146051340	146052332	.	1000	.	33.1706	-1	-1	714	3.9684	4.91015	146051340	146052332	17.8403	712	146051545	146052317	15.3303	511
2	317346	318171	.	1000	.	33.1504	-1	-1	382	3.86196	4.80415	317346	317975	14.5029	370	317474	318171	18.6475	266
21	43859062	43859918	.	1000	.	33.1504	-1	-1	435	3.85196	4.79457	43859255	43859819	14.5029	235	43859062	43859918	18.6475	442
8	90642931	90643831	.	1000	.	33.1147	-1	-1	432	4.0518	4.98746	90642931	90643781	16.7978	395	90642951	90643831	16.317	450
1	149335895	149336621	.	1000	.	33.0812	-1	-1	334	3.70839	4.6548	149335895	149336621	18.7257	327	149335915	149336467	14.3556	321
5	63806994	63807716	.	1000	.	33.075	-1	-1	381	4.06267	4.99734	63807006	63807716	15.9098	395	63806994	63807649	17.1653	356
3	51671048	51672257	.	1000	.	33.0742	-1	-1	874	4.07311	5	51671188	51672242	16.2896	728	51671048	51672257	16.7846	880
5	73654367	73655008	.	1000	.	33.0628	-1	-1	248	3.67375	4.63064	73654367	73654913	18.8341	239	73654396	73655008	14.2287	228
2	218396701	218398783	.	1000	.	33.0612	-1	-1	536	3.2867	4.24816	218396948	218398282	12.8915	275	218396701	218398783	20.1698	550
21	33923650	33924379	.	1000	.	33.0612	-1	-1	502	3.30789	4.26545	33923650	33924379	12.8915	522	33923774	33924354	20.1698	359
4	41325059	41325849	.	1000	.	33.0522	-1	-1	438	4.06064	4.99144	41325161	41325844	15.7448	322	41325059	41325849	17.3074	453
1	245336210	245336793	.	1000	.	33.0389	-1	-1	259	3.10657	4.07003	245336240	245336768	12.4886	215	245336210	245336793	20.5503	274
6	143577014	143577696	.	1000	.	33.0358	-1	-1	279	3.91068	4.85827	143577014	143577631	14.792	281	143577014	143577696	18.2438	278
19	55408251	55408895	.	1000	.	33.0326	-1	-1	352	4.02008	4.95762	55408251	55408895	15.7098	340	55408258	55408848	17.3228	357
5	10310051	10310826	.	1000	.	33.0296	-1	-1	391	3.85624	4.8003	10310051	10310812	18.0881	380	10310130	10310826	14.9414	324
12	111056393	111057016	.	1000	.	33.0162	-1	-1	340	3.98313	4.92597	111056394	111056983	15.2424	328	111056393	111057016	17.7738	351
3	50376663	50377838	.	1000	.	33.0084	-1	-1	634	4.05367	4.98945	50376989	50377838	15.7302	308	50376663	50377785	17.2782	634
2	176636514	176637928	.	1000	.	32.9894	-1	-1	517	3.4166	4.39707	176636514	176637496	13.1438	549	176636578	176637928	19.8456	421
6	36126157	36127959	.	1000	.	32.9785	-1	-1	1195	2.23764	3.1852	36126157	36127959	11.2774	1190	36126394	36127925	21.7011	964
1	54804165	54804911	.	1000	.	32.9705	-1	-1	361	3.82009	4.76042	54804165	54804911	18.1286	374	54804276	54804856	14.8419	237
19	17305762	17306728	.	1000	.	32.9656	-1	-1	351	3.95262	4.90417	17305762	17306728	17.386	349	17305770	17306522	15.5797	345
3	161408612	161409363	.	1000	.	32.9525	-1	-1	385	3.57781	4.54331	161408640	161409363	18.9343	448	161408612	161409299	14.0182	295
22	46427593	46428709	.	1000	.	32.9485	-1	-1	498	3.95006	4.90215	46427593	46428440	17.458	528	46427709	46428709	15.4905	353
15	43851129	43851771	.	1000	.	32.9482	-1	-1	300	3.91673	4.87225	43851129	43851771	17.7257	297	43851176	43851665	15.2225	257
14	69647699	69648718	.	1000	.	32.9377	-1	-1	630	3.89037	4.82911	69647699	69648718	14.6815	677	69647714	69648681	18.2562	568
16	31354556	31355223	.	1000	.	32.921	-1	-1	359	4.03143	4.96951	31354620	31355176	16.7249	299	31354556	31355223	16.196	356
11	73225048	73225747	.	1000	.	32.9108	-1	-1	341	3.96661	4.90818	73225048	73225653	17.2638	323	73225093	73225747	15.647	314
CHR_HG2133_PATCH	94928606	94929253	.	1000	.	32.9036	-1	-1	244	4.03673	4.9715	94928626	94929235	16.92	219	94928606	94929253	15.9836	249
10	26438733	26439428	.	1000	.	32.8813	-1	-1	454	4.01454	4.95366	26438733	26439428	16.5172	442	26438879	26439420	16.3641	321
11	75760138	75760763	.	1000	.	32.8673	-1	-1	301	3.89217	4.83293	75760223	75760763	14.7327	225	75760138	75760743	18.1346	293
5	57698635	57699221	.	1000	.	32.8603	-1	-1	287	3.92232	4.87627	57698635	57699221	17.6023	278	57698688	57699190	15.258	244
15	74365576	74366653	.	1000	.	32.859	-1	-1	642	4.03751	4.97545	74365576	74366653	16.1143	665	74365700	74366572	16.7447	496
6	75197858	75198637	.	1000	.	32.8576	-1	-1	405	4.01746	4.95564	75197898	75198577	16.8086	365	75197858	75198637	16.049	406
10	35573972	35574963	.	1000	.	32.8562	-1	-1	430	3.91214	4.86421	35573972	35574912	14.8731	411	35574193	35574963	17.983	228
3	197561764	197562489	.	1000	.	32.8445	-1	-1	343	4.02266	4.96157	197561808	197562434	16.3892	294	197561764	197562489	16.4553	349
9	129488382	129489494	.	1000	.	32.8305	-1	-1	607	3.87148	4.8137	129488382	129489494	17.791	628	129488402	129489463	15.0396	566
1	32758816	32760315	.	1000	.	32.8267	-1	-1	953	3.79667	4.74708	32758816	32760284	18.04	952	32758838	32760315	14.7867	932
17	47686523	47688683	.	1000	.	32.8179	-1	-1	367	3.77589	4.71872	47686523	47688683	14.1279	341	47686529	47688548	18.69	275
16	27365002	27365915	.	1000	.	32.8144	-1	-1	318	3.98275	4.92203	27365036	27365665	15.3086	261	27365002	27365915	17.5058	342
3	10224758	10225242	.	1000	.	32.7868	-1	-1	225	4.02249	4.9596	10224758	10225242	16.2148	228	10224772	10225233	16.572	209
3	40767095	40768191	.	1000	.	32.7792	-1	-1	636	3.10054	4.06185	40767203	40768191	19.896	567	40767095	40768115	12.8832	598
17	20063228	20065134	.	1000	.	32.7755	-1	-1	1391	4.00632	4.94967	20063228	20065134	16.7116	1409	20063289	20065009	16.0638	1312
22	37774527	37775261	.	1000	.	32.755	-1	-1	331	3.70716	4.65112	37774554	37775151	13.9824	325	37774527	37775261	18.7727	310
12	121109971	121110790	.	1000	.	32.7531	-1	-1	505	3.99456	4.93191	121109971	121110749	15.562	516	121109984	121110790	17.1911	482
15	58546237	58547559	.	1000	.	32.753	-1	-1	579	3.96966	4.91212	58546418	58547559	16.7788	392	58546237	58547455	15.9742	586
2	40735966	40736736	.	1000	.	32.7321	-1	-1	409	3.78805	4.73751	40736040	40736650	17.9454	347	40735966	40736736	14.7867	398
1	248906025	248906538	.	1000	.	32.7052	-1	-1	225	3.94838	4.90013	248906032	248906538	15.2212	199	248906025	248906506	17.4839	245
3	9386460	9387132	.	1000	.	32.6999	-1	-1	259	4.01134	4.95167	9386479	9387064	16.1927	250	9386460	9387132	16.5073	249
7	6317877	6318529	.	1000	.	32.6953	-1	-1	297	3.89254	4.83485	6317894	6318529	14.8942	292	6317877	6318497	17.801	286
1	85580627	85584976	.	1000	.	32.6435	-1	-1	3773	2.7993	3.75483	85580627	85584856	11.9582	3767	85580677	85584976	20.6854	635
2	47535438	47536610	.	1000	.	32.6376	-1	-1	596	3.94689	4.89413	47535438	47536403	15.0334	544	47535634	47536610	17.6042	453
17	57141177	57141900	.	1000	.	32.629	-1	-1	300	3.99994	4.93781	57141207	57141811	16.2104	276	57141177	57141900	16.4186	294
17	36850687	36851480	.	1000	.	32.6122	-1	-1	353	3.59636	4.56217	36850749	36851480	18.5315	329	36850687	36851416	14.0808	316
6	148999601	149000425	.	1000	.	32.5911	-1	-1	476	3.54035	4.51478	148999674	149000425	18.6414	405	148999601	149000329	13.9497	475
12	127559196	127560065	.	1000	.	32.5899	-1	-1	391	3.71985	4.66963	127559196	127559933	18.1286	382	127559237	127560065	14.4613	360
2	41194064	41194696	.	1000	.	32.5899	-1	-1	331	3.72567	4.67528	41194064	41194660	18.1286	333	41194128	41194696	14.4613	266
11	1371812	1373147	.	1000	.	32.5822	-1	-1	1060	3.16777	4.13799	1371812	1373147	12.5561	1035	1371944	1373112	20.0261	954
19	44924004	44924801	.	1000	.	32.5807	-1	-1	458	3.78457	4.72805	44924004	44924801	17.8558	447	44924080	44924796	14.7249	394
2	95867237	95867902	.	1000	.	32.5806	-1	-1	325	3.97634	4.91808	95867237	95867902	15.9739	303	95867306	95867868	16.6066	278
X	101931925	101932579	.	1000	.	32.5436	-1	-1	328	3.84618	4.79073	101931973	101932579	17.4779	291	101931925	101932550	15.0657	318
13	70923961	70925019	.	1000	.	32.5158	-1	-1	705	3.17778	4.14653	70924188	70924954	12.5841	432	70923961	70925019	19.9317	751
19	38712095	38712610	.	1000	.	32.5149	-1	-1	287	3.92839	4.87829	38712095	38712610	15.2146	288	38712105	38712609	17.3003	276
22	24207673	24208346	.	1000	.	32.508	-1	-1	344	3.85446	4.79648	24207712	24208295	14.6815	276	24207673	24208346	17.8266	374
1	40690729	40691896	.	1000	.	32.5008	-1	-1	634	3.9697	4.91409	40690956	40691756	16.5172	422	40690729	40691896	15.9836	620
5	151168701	151169355	.	1000	.	32.4937	-1	-1	357	2.24873	3.19375	151168814	151169334	11.2562	272	151168701	151169355	21.2375	330
6	34223950	34224688	.	1000	.	32.4832	-1	-1	295	3.91209	4.86222	34223984	34224674	15.0022	275	34223950	34224688	17.481	281
19	17499889	17500864	.	1000	.	32.4791	-1	-1	439	3.87311	4.81562	17499889	17500864	14.8107	468	17499956	17500658	17.6684	343
6	154479816	154480671	.	1000	.	32.4788	-1	-1	547	3.68758	4.64008	154479816	154480658	18.0278	502	154480029	154480671	14.451	380
11	2167991	2168953	.	1000	.	32.4785	-1	-1	427	3.97887	4.92006	2168138	2168905	16.1143	286	2167991	2168953	16.3641	422
6	148744022	148744680	.	1000	.	32.4741	-1	-1	268	3.82457	4.76419	148744022	148744614	17.4779	263	148744041	148744680	14.9962	255
9	126557033	126558480	.	1000	.	32.4612	-1	-1	402	3.91255	4.86621	126557055	126558324	14.9767	387	126557033	126558480	17.4845	395
1	41536581	41537695	.	1000	.	32.4562	-1	-1	451	3.96078	4.90619	41536650	41537406	15.7114	404	41536581	41537695	16.7447	430
8	29649097	29649782	.	1000	.	32.4339	-1	-1	306	3.93977	4.88229	29649115	29649738	15.3086	290	29649097	29649782	17.1253	305
3	15635991	15636745	.	1000	.	32.427	-1	-1	356	3.94449	4.89214	15635991	15636716	16.0902	366	15636028	15636745	16.3368	310
3	187737783	187738791	.	1000	.	32.4116	-1	-1	478	3.87822	4.82333	187737892	187738759	14.9057	321	187737783	187738791	17.5058	526
3	46109196	46109852	.	1000	.	32.4025	-1	-1	269	3.8691	4.80797	46109196	46109765	14.8245	276	46109197	46109852	17.578	262
11	119676551	119677312	.	1000	.	32.3967	-1	-1	343	3.89889	4.84257	119676551	119677312	14.9136	330	119676616	119677244	17.4831	292
2	223053515	223054414	.	1000	.	32.3893	-1	-1	400	3.84025	4.7831	223053597	223054277	14.5029	339	223053515	223054414	17.8864	379
4	7648052	7648844	.	1000	.	32.3893	-1	-1	359	3.80331	4.75091	7648098	7648844	14.5029	315	7648052	7648765	17.8864	358
11	13337672	13338587	.	1000	.	32.367	-1	-1	403	3.70525	4.64746	13337672	13338572	14.1	417	13337678	13338587	18.267	383
17	21213667	21214958	.	1000	.	32.3629	-1	-1	959	3.90451	4.85236	21214146	21214871	15.0022	490	21213667	21214958	17.3607	950
1	226649816	226650530	.	1000	.	32.3447	-1	-1	341	3.59332	4.55651	226649863	226650491	13.6972	295	226649816	226650530	18.6475	341
6	110509760	110510395	.	1000	.	32.336	-1	-1	257	3.75768	4.70557	110509760	110510266	14.2176	269	110509791	110510395	18.1184	215
20	49397531	49398175	.	1000	.	32.3347	-1	-1	263	3.94154	4.88424	49397547	49398128	15.5627	225	49397531	49398175	16.7721	286
7	35605477	35606289	.	1000	.	32.331	-1	-1	485	3.9103	4.85631	35605623	35606289	15.0334	336	35605477	35606271	17.2976	488
7	726194	726791	.	1000	.	32.3224	-1	-1	374	3.48357	4.46843	726286	726766	13.2943	298	726194	726791	19.0281	359
14	89143447	89144059	.	1000	.	32.3182	-1	-1	289	3.78378	4.72433	89143476	89144025	14.3858	260	89143447	89144059	17.9324	290
8	144804684	144805428	.	1000	.	32.3114	-1	-1	437	3.91366	4.86821	144804723	144805428	16.3284	400	144804684	144805426	15.983	435
10	52864433	52865244	.	1000	.	32.2989	-1	-1	308	3.63044	4.59439	52864433	52865075	13.7519	300	52864530	52865244	18.547	219
11	47408183	47409541	.	1000	.	32.2985	-1	-1	923	3.61809	4.58487	47408253	47409541	13.7163	880	47408183	47409506	18.5822	896
17	3976509	3977762	.	1000	.	32.2841	-1	-1	541	3.90098	4.84842	3976723	3977762	15.3054	336	3976509	3977307	16.9788	532
Y	56744731	56746406	.	1000	.	32.2763	-1	-1	1338	3.14757	4.10955	56744731	56746406	19.3372	1338	56745771	56746192	12.9391	298
1	91894163	91894932	.	1000	.	32.2762	-1	-1	370	3.73265	4.68469	91894163	91894932	17.6782	373	91894175	91894897	14.598	356
11	75022516	75023258	.	1000	.	32.2597	-1	-1	465	3.94321	4.89015	75022516	75023258	15.7302	445	75022619	75023224	16.5295	382
19	44701641	44702213	.	1000	.	32.2213	-1	-1	251	3.90077	4.84647	44701659	44702209	16.2993	223	44701641	44702213	15.922	262
11	12706566	12707366	.	1000	.	32.2094	-1	-1	376	3.60057	4.56407	12706621	12707366	18.1286	325	12706566	12707289	14.0808	373
2	121140887	121141530	.	1000	.	32.2094	-1	-1	366	3.59337	4.55839	121140920	121141530	18.1286	349	121140887	121141472	14.0808	350
2	46315109	46315975	.	1000	.	32.2057	-1	-1	317	3.71636	4.66219	46315109	46315975	17.6782	322	46315210	46315887	14.5275	212
9	131668216	131668882	.	1000	.	32.1988	-1	-1	343	3.86391	4.80606	131668283	131668839	16.8374	311	131668216	131668882	15.3615	309
CHR_HG2236_PATCH	16828733	16829346	.	1000	.	32.1936	-1	-1	276	3.83102	4.76981	16828750	16829278	14.5291	260	16828733	16829346	17.6644	275
5	34594210	34595409	.	1000	.	32.1752	-1	-1	713	3.90527	4.85433	34594369	34595222	15.0376	548	34594210	34595409	17.1377	719
12	108704283	108705313	.	1000	.	32.1716	-1	-1	457	3.23272	4.20062	108704283	108705313	12.6926	480	108704450	108705066	19.479	267
12	124516448	124517602	.	1000	.	32.1648	-1	-1	481	3.75612	4.70182	124516516	124517492	17.3229	456	124516448	124517602	14.8419	438
21	43603275	43604070	.	1000	.	32.1648	-1	-1	426	3.75667	4.70369	43603409	43604070	17.3229	283	43603275	43604023	14.8419	435
1	63593549	63594329	.	1000	.	32.1523	-1	-1	357	3.91491	4.87023	63593583	63594286	15.8221	339	63593549	63594329	16.3303	341
2	222440918	222441490	.	1000	.	32.0979	-1	-1	312	3.89751	4.83871	222440918	222441490	16.1143	310	222440958	222441462	15.9836	275
X	119502810	119503901	.	1000	.	32.0979	-1	-1	727	3.89189	4.83102	119503182	119503877	16.1143	324	119502810	119503901	15.9836	758
14	91508856	91509946	.	1000	.	32.082	-1	-1	290	3.91166	4.86024	91508893	91509849	15.334	263	91508856	91509946	16.748	280
22	18972458	18973101	.	1000	.	32.0616	-1	-1	278	3.73253	4.68281	18972501	18973048	14.1314	200	18972458	18973101	17.9302	314
2	53027799	53028611	.	1000	.	32.0533	-1	-1	486	3.89892	4.84452	53027966	53028611	15.3086	317	53027799	53028596	16.7447	488
7	54843712	54844365	.	1000	.	32.0533	-1	-1	238	3.88292	4.82526	54843712	54844213	15.3086	241	54843757	54844365	16.7447	191
16	16196874	16197511	.	1000	.	32.031	-1	-1	441	3.84611	4.78882	16196959	16197447	14.9057	350	16196874	16197511	17.1253	447
6	13574423	13575678	.	1000	.	32.0188	-1	-1	959	3.87475	4.81754	13574467	13575663	16.2112	915	13574423	13575678	15.8076	960
CHR_HG2198_PATCH	74367465	74368492	.	1000	.	32.0068	-1	-1	601	3.89585	4.83678	74367465	74368424	15.3806	592	74367566	74368492	16.6262	509
2	63588633	63589332	.	1000	.	32.0057	-1	-1	320	3.6342	4.60012	63588633	63589305	13.8353	306	63588647	63589332	18.1703	321
8	66507148	66507961	.	1000	.	32.0034	-1	-1	299	3.79537	4.74516	66507153	66507802	16.8128	291	66507148	66507961	15.1906	302
19	8568559	8569511	.	1000	.	31.9864	-1	-1	591	3.71383	4.65849	8568696	8569464	14.1	482	8568559	8569511	17.8864	564
11	76443060	76444991	.	1000	.	31.9808	-1	-1	370	3.79379	4.74325	76443060	76444883	16.779	338	76443089	76444991	15.2018	373
15	69853574	69854252	.	1000	.	31.9641	-1	-1	359	3.56543	4.53575	69853639	69854215	13.6972	296	69853574	69854252	18.267	357
10	130223863	130224649	.	1000	.	31.9492	-1	-1	433	3.78543	4.73182	130223863	130224638	16.7978	426	130223972	130224649	15.1515	331
16	47015191	47015953	.	1000	.	31.9387	-1	-1	403	3.32759	4.29131	47015327	47015925	12.9273	294	47015191	47015953	19.0114	377
6	6703562	6704308	.	1000	.	31.9221	-1	-1	356	3.81586	4.75853	6703562	6704308	14.9002	354	6703627	6704239	17.0219	293
CHR_HG2236_PATCH	17033377	17034237	.	1000	.	31.903	-1	-1	356	3.78026	4.72246	17033401	17034237	16.8374	319	17033377	17034236	15.0657	370
16	30785035	30785681	.	1000	.	31.8982	-1	-1	310	3.86958	4.81178	30785035	30785681	15.334	323	30785083	30785680	16.5642	250
2	23651101	23651862	.	1000	.	31.8617	-1	-1	297	3.85597	4.79838	23651118	23651718	15.6931	269	23651101	23651862	16.1685	309
11	10850391	10850945	.	1000	.	31.8263	-1	-1	310	3.74213	4.69421	10850421	10850945	14.4344	290	10850391	10850921	17.3919	300
5	170559982	170561058	.	1000	.	31.8221	-1	-1	449	3.62901	4.59249	170560087	170560812	17.4779	333	170559982	170561058	14.3442	460
3	43796025	43796651	.	1000	.	31.8209	-1	-1	350	3.85652	4.80222	43796144	43796624	15.5984	244	43796025	43796651	16.2224	338
3	197025919	197026506	.	1000	.	31.8155	-1	-1	265	3.86933	4.80987	197025933	197026483	15.3806	242	197025919	197026506	16.4349	275
8	52695200	52695856	.	1000	.	31.7786	-1	-1	364	3.63538	4.60203	52695200	52695836	17.3674	357	52695220	52695856	14.4112	351
19	4062848	4064282	.	1000	.	31.7662	-1	-1	640	3.83305	4.77358	4062919	4064282	16.1143	499	4062848	4064229	15.6519	710
21	43396479	43397103	.	1000	.	31.7619	-1	-1	378	3.74376	4.69802	43396527	43397103	16.92	317	43396479	43397098	14.8419	392
1	226571753	226572685	.	1000	.	31.7396	-1	-1	488	3.78467	4.72993	226571753	226572685	16.5172	465	226571888	226572591	15.2225	376
2	197812826	197813564	.	1000	.	31.7396	-1	-1	484	3.8024	4.749	197812826	197813562	16.5172	454	197812986	197813564	15.2225	355
9	124717496	124718068	.	1000	.	31.721	-1	-1	296	3.78792	4.73561	124717518	124718068	14.5557	292	124717496	124718023	17.1653	278
9	83960268	83960905	.	1000	.	31.7168	-1	-1	326	3.38536	4.35626	83960268	83960895	13.2245	287	83960337	83960905	18.4923	296
3	103700634	103701346	.	1000	.	31.7107	-1	-1	290	3.4159	4.39519	103700634	103701293	18.04	289	103700672	103701346	13.6707	253
12	94644087	94644998	.	1000	.	31.7026	-1	-1	642	3.84032	4.785	94644087	94644998	15.3666	664	94644313	94644993	16.336	394
1	223713205	223714228	.	1000	.	31.695	-1	-1	669	3.8302	4.76794	223713356	223714228	15.7114	507	223713205	223714203	15.9836	680
12	71754241	71754919	.	1000	.	31.695	-1	-1	321	3.83311	4.77546	71754296	71754919	15.7114	246	71754241	71754824	15.9836	342
17	29107852	29109466	.	1000	.	31.695	-1	-1	366	3.83387	4.77927	29107852	29108991	15.7114	364	29107940	29109466	15.9836	280
X	144559865	144560810	.	1000	.	31.695	-1	-1	504	3.83113	4.77169	144560056	144560632	15.7114	298	144559865	144560810	15.9836	519
13	20901784	20902886	.	1000	.	31.6808	-1	-1	319	3.84449	4.78692	20901784	20902777	15.3806	291	20901806	20902886	16.3002	325
2	24491639	24492519	.	1000	.	31.6777	-1	-1	412	3.83312	4.77736	24491803	24492519	15.5925	245	24491639	24492389	16.0852	416
4	1379220	1380241	.	1000	.	31.6671	-1	-1	409	3.61373	4.57728	1379270	1380241	17.3229	402	1379220	1380008	14.3442	366
1	201883577	201884452	.	1000	.	31.643	-1	-1	315	3.39015	4.36357	201883577	201884452	13.2294	312	201883591	201884318	18.4136	305
1	148793623	148794397	.	1000	.	31.596	-1	-1	363	3.8087	4.75472	148793669	148794343	14.995	329	148793623	148794397	16.601	352
14	103520557	103521514	.	1000	.	31.5736	-1	-1	524	3.49316	4.48012	103520557	103521514	17.5888	528	103520746	103521384	13.9848	332
4	175470044	175470672	.	1000	.	31.5613	-1	-1	310	3.42742	4.41036	175470158	175470672	13.2943	189	175470044	175470640	18.267	318
9	70637322	70638324	.	1000	.	31.5373	-1	-1	520	3.79008	4.73942	70637525	70638314	15.6347	290	70637322	70638324	15.9026	547
12	14833846	14835031	.	1000	.	31.531	-1	-1	397	3.32421	4.28609	14833919	14835031	18.2102	332	14833846	14834447	13.3208	390
7	46054130	46054808	.	1000	.	31.5267	-1	-1	360	3.34388	4.31984	46054224	46054737	12.9937	263	46054130	46054808	18.533	363
15	41283824	41284964	.	1000	.	31.4982	-1	-1	760	3.41345	4.3896	41283851	41284964	17.8275	752	41283824	41284911	13.6707	742
20	45342403	45343798	.	1000	.	31.4937	-1	-1	730	3.80744	4.75282	45342403	45343579	15.0365	748	45342476	45343798	16.4572	640
5	74034373	74035118	.	1000	.	31.4874	-1	-1	411	3.18841	4.17087	74034444	74035110	18.4997	314	74034373	74035118	12.9878	438
8	26181862	26182719	.	1000	.	31.4699	-1	-1	327	3.78444	4.72619	26181898	26182503	14.9057	297	26181862	26182719	16.5642	321
20	38059837	38060939	.	1000	.	31.4474	-1	-1	670	3.77742	4.72059	38059922	38060892	15.673	569	38059837	38060939	15.7744	686
1	209577166	209577813	.	1000	.	31.4255	-1	-1	298	3.71726	4.66404	209577271	209577794	16.4293	194	209577166	209577813	14.9962	297
19	18374426	18375123	.	1000	.	31.4255	-1	-1	313	3.70833	4.65296	18374438	18375058	16.4293	292	18374426	18375123	14.9962	323
22	29767080	29768039	.	1000	.	31.4226	-1	-1	483	3.72049	4.67338	29767080	29768009	16.3593	484	29767318	29768039	15.0633	244
20	57693799	57694899	.	1000	.	31.3862	-1	-1	323	3.57763	4.54144	57693799	57694745	17.1088	330	57693910	57694899	14.2774	206
20	53915464	53916115	.	1000	.	31.3807	-1	-1	314	3.48214	4.46457	53915477	53916115	17.4479	306	53915464	53916074	13.9328	309
6	44178234	44179641	.	1000	.	31.3795	-1	-1	915	3.39786	4.37836	44178234	44179609	17.7257	682	44178326	44179641	13.6538	1057
13	112722362	112723115	.	1000	.	31.3368	-1	-1	263	3.73516	4.68849	112722364	112723115	16.1143	268	112722362	112723042	15.2225	256
5	61552480	61553262	.	1000	.	31.3296	-1	-1	394	3.77561	4.71686	61552515	61553203	15.0116	387	61552480	61553262	16.3179	366
6	168691624	168692325	.	1000	.	31.327	-1	-1	350	3.67544	4.63442	168691714	168692273	14.1457	269	168691624	168692325	17.1813	342
1	47576370	47577039	.	1000	.	31.3145	-1	-1	426	3.75066	4.69993	47576402	47576990	15.7114	378	47576370	47577039	15.603	442
11	28723887	28724642	.	1000	.	31.3039	-1	-1	371	3.21773	4.18677	28723887	28724642	18.1912	414	28723962	28724569	13.1127	253
20	62595572	62596595	.	1000	.	31.3017	-1	-1	296	3.71406	4.66034	62595572	62596595	16.236	292	62595579	62596492	15.0657	294
2	47171998	47172646	.	1000	.	31.2922	-1	-1	369	3.76647	4.71311	47171998	47172644	15.3086	367	47172065	47172646	15.9836	304
7	21903289	21903892	.	1000	.	31.2922	-1	-1	293	3.76262	4.70934	21903289	21903892	15.3086	312	21903294	21903864	15.9836	270
6	124991672	124992383	.	1000	.	31.2919	-1	-1	256	3.72641	4.67715	124991674	124992231	14.6578	230	124991672	124992383	16.634	281
16	29290723	29291359	.	1000	.	31.2699	-1	-1	279	3.76124	4.70746	29290740	29291218	14.9057	250	29290723	29291359	16.3641	292
12	10212062	10212868	.	1000	.	31.2544	-1	-1	273	3.73633	4.69039	10212077	10212730	15.9355	255	10212062	10212868	15.3189	276
8	17610900	17611878	.	1000	.	31.2476	-1	-1	458	3.71947	4.6659	17611058	17611878	14.5029	315	17610900	17611732	16.7447	444
CHR_HSCHR2_1_CTG15	242075171	242075778	.	1000	.	31.2476	-1	-1	294	3.7127	4.65665	242075171	242075778	14.5029	268	242075172	242075748	16.7447	319
13	31202599	31203232	.	1000	.	31.2253	-1	-1	240	3.64599	4.61164	31202599	31203198	14.1	265	31202609	31203232	17.1253	205
7	17600303	17600941	.	1000	.	31.2253	-1	-1	245	3.63895	4.60588	17600305	17600810	14.1	222	17600303	17600941	17.1253	267
1	84678352	84679308	.	1000	.	31.2192	-1	-1	516	3.33887	4.31079	84678379	84679308	17.8275	478	84678352	84679279	13.3917	528
1	40710141	40711228	.	1000	.	31.1982	-1	-1	709	3.74232	4.69611	40710141	40711228	15.2146	689	40710332	40711179	15.9836	538
12	90064603	90065253	.	1000	.	31.183	-1	-1	370	3.67417	4.63253	90064603	90065247	14.4523	352	90064698	90065253	16.7307	293
6	73558715	73559680	.	1000	.	31.1259	-1	-1	378	1.79451	2.72648	73558723	73559461	20.1568	364	73558715	73559680	10.9691	385
8	141206386	141207183	.	1000	.	31.092	-1	-1	354	3.66612	4.62312	141206386	141207088	16.0966	371	141206386	141207183	14.9954	338
10	14447441	14448408	.	1000	.	31.0891	-1	-1	450	3.66138	4.62122	14447558	14448218	14.4078	321	14447441	14448408	16.6812	462
3	141369722	141370562	.	1000	.	31.0759	-1	-1	504	3.67062	4.625	141369722	141370562	16.0797	493	141369982	141370474	14.9962	255
14	69652544	69653303	.	1000	.	31.0656	-1	-1	465	3.73163	4.68093	69652662	69653303	15.4453	371	69652544	69653267	15.6203	442
11	13952248	13952862	.	1000	.	31.0454	-1	-1	289	3.28094	4.2396	13952248	13952839	17.7257	283	13952331	13952862	13.3197	213
5	32838688	32839443	.	1000	.	31.0316	-1	-1	324	3.7065	4.64929	32838747	32839364	15.4612	275	32838688	32839443	15.5704	314
7	42501892	42502522	.	1000	.	31.0032	-1	-1	341	3.68644	4.63821	42501992	42502505	15.8001	254	42501892	42502522	15.2032	328
21	45969692	45970913	.	1000	.	31.0008	-1	-1	623	3.54604	4.5205	45969692	45970913	16.92	546	45969700	45970835	14.0808	692
2	191680288	191681163	.	1000	.	30.9885	-1	-1	517	3.34911	4.32716	191680288	191681120	13.1887	511	191680464	191681163	17.7998	347
12	62785849	62786786	.	1000	.	30.9785	-1	-1	567	3.58342	4.55086	62786073	62786773	16.5172	299	62785849	62786786	14.4613	611
20	59016713	59017730	.	1000	.	30.9769	-1	-1	362	3.64168	4.6078	59016713	59017730	14.2732	341	59016740	59017628	16.7037	356
11	64242265	64243245	.	1000	.	30.9625	-1	-1	417	3.34426	4.32166	64242265	64242982	17.5136	401	64242351	64243245	13.4489	348
2	158458028	158458639	.	1000	.	30.9568	-1	-1	240	3.70411	4.64564	158458028	158458612	15.2212	241	158458044	158458639	15.7355	224
10	48289688	48290404	.	1000	.	30.9562	-1	-1	224	3.62815	4.5906	48289688	48290404	16.1143	224	48289712	48290275	14.8419	200
4	38161818	38162577	.	1000	.	30.9339	-1	-1	380	3.69321	4.64195	38161857	38162567	15.7114	336	38161818	38162577	15.2225	386
10	115981544	115982133	.	1000	.	30.9161	-1	-1	297	3.63772	4.60396	115981641	115982133	14.2652	238	115981544	115982097	16.651	259
10	87300172	87301723	.	1000	.	30.9119	-1	-1	248	2.99052	3.95146	87300172	87301723	12.2346	266	87300182	87301516	18.6773	177
9	34308146	34308755	.	1000	.	30.906	-1	-1	330	3.65849	4.61932	34308146	34308755	15.9098	321	34308205	34308753	14.9962	280
12	105050949	105051632	.	1000	.	30.9059	-1	-1	247	3.64655	4.61356	105050958	105051632	14.3874	233	105050949	105051535	16.5185	252
14	50501775	50502461	.	1000	.	30.8997	-1	-1	399	3.64591	4.60973	50501866	50502461	15.9354	287	50501775	50502453	14.9643	421
17	59782861	59783889	.	1000	.	30.8906	-1	-1	651	3.37057	4.34167	59783196	59783889	17.2292	298	59782861	59783878	13.6614	670
4	153143259	153144139	.	1000	.	30.8893	-1	-1	466	3.70014	4.64381	153143259	153144139	14.9057	505	153143395	153143949	15.9836	291
17	6549846	6550505	.	1000	.	30.8854	-1	-1	329	3.3168	4.27228	6549846	6550505	17.5072	295	6549853	6550502	13.3781	356
3	111845378	111846208	.	1000	.	30.8709	-1	-1	361	3.68028	4.63633	111845378	111846079	14.7327	338	111845396	111846208	16.1382	366
19	17621960	17623135	.	1000	.	30.867	-1	-1	346	3.65021	4.61549	17622012	17623135	14.5029	292	17621960	17623129	16.3641	348
2	190468779	190469620	.	1000	.	30.858	-1	-1	472	3.5635	4.53384	190468779	190469553	13.9375	442	190468812	190469620	16.9205	470
4	1503892	1504380	.	1000	.	30.8447	-1	-1	223	3.61066	4.5735	1503919	1504349	14.1	160	1503892	1504380	16.7447	260
20	41249306	41250152	.	1000	.	30.822	-1	-1	288	2.80002	3.7563	41249316	41249937	18.6253	297	41249306	41250152	12.1967	269
10	69319058	69320538	.	1000	.	30.8199	-1	-1	1121	3.33057	4.29659	69319071	69320538	17.4091	1096	69319058	69320523	13.4108	1133
17	7219871	7220664	.	1000	.	30.7957	-1	-1	441	3.06214	4.02498	7219985	7220664	18.0163	350	7219871	7220662	12.7794	419
22	42938105	42940795	.	1000	.	30.7904	-1	-1	2362	2.04772	3.00197	42938105	42940787	19.641	390	42938117	42940795	11.1494	2364
18	80181838	80182517	.	1000	.	30.7779	-1	-1	342	3.269	4.2243	80181913	80182431	12.8915	263	80181838	80182517	17.8864	347
3	185766617	185767286	.	1000	.	30.7654	-1	-1	227	3.52874	4.50147	185766660	185767286	16.5367	188	185766617	185767212	14.2287	224
11	20109509	20110610	.	1000	.	30.7307	-1	-1	704	3.44176	4.42749	20109766	20110610	13.4525	466	20109509	20110580	17.2782	686
6	141893998	141894746	.	1000	.	30.7106	-1	-1	473	3.22526	4.19716	141893998	141894687	12.855	471	141894000	141894746	17.8556	473
9	98334113	98334785	.	1000	.	30.6971	-1	-1	337	3.67176	4.62688	98334113	98334738	14.9629	313	98334222	98334785	15.7342	252
14	103091511	103092372	.	1000	.	30.6934	-1	-1	568	3.4484	4.4411	103091511	103092348	16.7062	580	103091768	103092372	13.9871	299
2	197350460	197351206	.	1000	.	30.6829	-1	-1	352	3.65545	4.61741	197350460	197351206	14.6701	356	197350533	197351138	16.0128	276
11	45293725	45294328	.	1000	.	30.6808	-1	-1	335	3.33777	4.30543	45293870	45294316	13.1969	192	45293725	45294328	17.4839	333
12	75329823	75330579	.	1000	.	30.6792	-1	-1	374	3.67299	4.62875	75329823	75330531	15.031	375	75329886	75330579	15.6482	311
4	123415775	123416389	.	1000	.	30.6437	-1	-1	266	2.89916	3.86692	123415775	123416326	18.1286	215	123415858	123416389	12.5151	235
18	62505838	62506502	.	1000	.	30.6425	-1	-1	382	3.26148	4.21592	62505952	62506502	17.3229	274	62505838	62506458	13.3197	377
7	74769063	74770564	.	1000	.	30.6425	-1	-1	501	3.2405	4.2058	74769063	74770534	17.3229	494	74769115	74770564	13.3197	456
10	124512474	124513105	.	1000	.	30.6118	-1	-1	289	3.63317	4.59821	124512514	124513105	14.7339	263	124512474	124513067	15.8779	276
3	69306362	69307139	.	1000	.	30.6113	-1	-1	323	3.62302	4.58869	69306362	69306935	15.5456	341	69306378	69307139	15.0657	290
12	53675606	53676238	.	1000	.	30.5864	-1	-1	289	3.46529	4.4528	53675641	53676105	13.6541	250	53675606	53676238	16.9322	294
5	139731925	139732607	.	1000	.	30.5806	-1	-1	280	3.59478	4.56028	139731928	139732607	14.2438	272	139731925	139732492	16.3368	285
10	104937504	104938197	.	1000	.	30.5756	-1	-1	293	3.53495	4.50716	104937509	104938197	16.1143	298	104937504	104938062	14.4613	284
18	24792267	24793051	.	1000	.	30.5558	-1	-1	442	3.32744	4.28957	24792395	24793051	17.0784	300	24792267	24793040	13.4775	456
1	160954180	160955051	.	1000	.	30.5533	-1	-1	301	3.60059	4.56595	160954268	160955051	15.7114	217	160954180	160954826	14.8419	298
6	18515710	18516424	.	1000	.	30.5406	-1	-1	324	3.44277	4.43134	18515792	18516368	13.53	227	18515710	18516424	17.0105	339
11	44568593	44569360	.	1000	.	30.5311	-1	-1	381	3.62233	4.58679	44568593	44569360	15.3086	373	44568638	44569302	15.2225	344
13	43005473	43006133	.	1000	.	30.5311	-1	-1	244	3.61023	4.57162	43005501	43006121	15.3086	217	43005473	43006133	15.2225	244
20	40469614	40470830	.	1000	.	30.5043	-1	-1	595	3.61652	4.58296	40469768	40470830	14.7327	496	40469614	40470669	15.7716	541
4	105471668	105472441	.	1000	.	30.4865	-1	-1	510	3.61318	4.57539	105471668	105472408	14.5029	455	105471781	105472441	15.9836	452
16	31117512	31118409	.	1000	.	30.4828	-1	-1	600	3.58171	4.54709	31117512	31118409	14.1649	612	31117637	31118389	16.3179	463
10	126060147	126060888	.	1000	.	30.4805	-1	-1	293	3.56313	4.53195	126060178	126060853	15.8862	263	126060147	126060888	14.5943	293
6	10404259	10405113	.	1000	.	30.4792	-1	-1	371	3.42193	4.40654	10404363	10405113	13.4525	292	10404259	10405028	17.0267	347
14	63776957	63777614	.	1000	.	30.471	-1	-1	260	3.35544	4.33082	63776997	63777601	16.7788	229	63776957	63777614	13.6922	252
1	146729734	146730523	.	1000	.	30.4701	-1	-1	461	3.59262	4.55463	146729846	146730523	14.8942	349	146729734	146730512	15.5759	461
1	12501612	12502278	.	1000	.	30.4642	-1	-1	252	3.546	4.5186	12501622	12502278	14.1	252	12501612	12502071	16.3641	242
16	50193594	50194213	.	1000	.	30.4606	-1	-1	313	2.90289	3.87006	50193601	50194190	17.9454	298	50193594	50194213	12.5151	322
7	29882781	29883833	.	1000	.	30.4564	-1	-1	522	3.56619	4.53765	29882781	29883726	15.8264	537	29882894	29883833	14.63	394
1	231422394	231423041	.	1000	.	30.4419	-1	-1	355	3.48868	4.47232	231422452	231423023	13.6972	329	231422394	231423041	16.7447	324
CHR_HSCHR15_3_CTG8	44728776	44729434	.	1000	.	30.4196	-1	-1	294	3.36482	4.33447	44728809	44729391	13.2943	223	44728776	44729434	17.1253	332
1	97851094	97851832	.	1000	.	30.4088	-1	-1	376	3.57982	4.5452	97851158	97851832	14.3208	310	97851094	97851764	16.088	379
13	95480752	95481532	.	1000	.	30.3884	-1	-1	449	3.60494	4.56785	95480752	95481467	14.614	445	95480819	95481532	15.7744	386
16	51839981	51840579	.	1000	.	30.375	-1	-1	320	3.06643	4.02823	51840092	51840537	12.4886	215	51839981	51840579	17.8864	314
20	38604699	38605338	.	1000	.	30.3641	-1	-1	351	3.61599	4.57917	38604725	38605314	15.1121	321	38604699	38605338	15.252	355
11	33531840	33532500	.	1000	.	30.3596	-1	-1	291	3.31719	4.2757	33531922	33532500	16.8694	228	33531840	33532409	13.4902	273
11	68459710	68460394	.	1000	.	30.3493	-1	-1	362	3.31963	4.28088	68459710	68460364	16.732	340	68459777	68460394	13.6173	317
1	113677036	113677722	.	1000	.	30.3484	-1	-1	341	3.48879	4.47425	113677036	113677722	16.0238	340	113677125	113677675	14.3247	254
20	51336286	51337095	.	1000	.	30.3233	-1	-1	366	3.32911	4.29483	51336286	51337095	16.6811	366	51336295	51337022	13.6422	358
CHR_HSCHR17_1_CTG2	1720564	1721195	.	1000	.	30.3099	-1	-1	357	3.58214	4.54897	1720564	1721141	14.85	343	1720609	1721195	15.4599	326
16	81006064	81007152	.	1000	.	30.3039	-1	-1	367	3.16314	4.12781	81006112	81007152	17.2638	335	81006064	81006949	13.0402	352
8	94799375	94800299	.	1000	.	30.2931	-1	-1	578	3.56249	4.53006	94799375	94800239	14.1548	597	94799619	94800299	16.1382	316
17	38897684	38899252	.	1000	.	30.2843	-1	-1	1179	2.96466	3.93374	38897684	38899252	17.7257	1187	38897814	38899231	12.5585	1042
2	238390432	238391129	.	1000	.	30.2843	-1	-1	349	2.94783	3.91767	238390501	238391129	17.7257	284	238390432	238390989	12.5585	346
14	68824537	68825244	.	1000	.	30.2834	-1	-1	423	2.79367	3.74748	68824718	68825244	11.8698	244	68824537	68825213	18.4136	421
12	5988576	5989368	.	1000	.	30.248	-1	-1	366	3.31828	4.27743	5988650	5989314	13.2294	272	5988576	5989368	17.0186	386
19	54096804	54097331	.	1000	.	30.2397	-1	-1	241	3.25606	4.21256	54096855	54097331	16.92	173	54096804	54097311	13.3197	258
3	43454868	43455648	.	1000	.	30.2354	-1	-1	296	3.33777	4.30721	43454936	43455623	13.2832	231	43454868	43455648	16.9522	293
10	123913697	123914580	.	1000	.	30.2346	-1	-1	472	3.55436	4.52624	123913737	123914554	14.3319	425	123913697	123914580	15.9026	479
9	94782887	94783659	.	1000	.	30.2279	-1	-1	372	3.53681	4.50906	94782887	94783544	15.5195	415	94782933	94783659	14.7083	283
13	110457940	110458684	.	1000	.	30.2136	-1	-1	387	3.54967	4.52242	110457940	110458678	14.3357	396	110458017	110458684	15.8779	301
22	48377790	48378874	.	1000	.	30.1851	-1	-1	510	3.04425	4.00247	48377790	48378671	17.4091	472	48378017	48378874	12.776	321
5	60843164	60844137	.	1000	.	30.183	-1	-1	568	2.58662	3.54375	60843164	60844098	11.5354	582	60843414	60844137	18.6475	305
20	45865337	45866836	.	1000	.	30.1802	-1	-1	270	3.26964	4.22599	45865342	45866803	16.8234	278	45865337	45866836	13.3568	258
7	73738415	73738930	.	1000	.	30.1728	-1	-1	228	3.5182	4.49761	73738415	73738858	15.7114	204	73738467	73738930	14.4613	200
CHR_HSCHR1_4_CTG3	23245461	23246222	.	1000	.	30.1728	-1	-1	345	3.50984	4.49181	23245516	23246222	15.7114	277	23245461	23246165	14.4613	358
6	36755356	36756103	.	1000	.	30.155	-1	-1	419	3.29012	4.25333	36755390	36756103	12.9923	384	36755356	36756099	17.1627	421
[truncated: 3,208 more rows]

## Sheet: annotated peaks IDR<0.05
Supplementary Table S1: Genes associated to ERRα ChIP-seq peaks in MDA-MB-231 cells.
The ChIP-seq peaks are significantly reproducible (IDR<0.05) over 2 ChIP-seq replicates. The annotation was obtained with the R Chipseeker package, using the transcript or the gene option.
seqnames	start	end	width	strand	peak_name	score	signalValue	p.value...log10.	q.value...log10.	peakPosition	-log10(localIDRvalue)	-log10(globalIDRvalue)	repl1 start	repl1 end	repl1 signalValue	repl1 summit	repl2 start	repl2 end	repl2 signalValue	repl2 summit	gene annotation	gene geneChr	gene geneStart	gene geneEnd	gene geneLength	gene geneStrand	gene geneId	gene distance ToTSS	gene ENSEMBL	gene SYMBOL	transcript annotation	transcript geneChr	transcript geneStart	transcript geneEnd	transcript geneLength	transcript geneStrand	transcript geneId	transcript transcriptId	transcript distance ToTSS	transcript ENSEMBL	transcript SYMBOL	transcript GENENAME	transcript flank_txIds	transcript flank_geneIds	transcript flank_gene_distances
chr11	64303980	64306377	2398	*	.	1000	1090.77	-1	-1	868	5	5	64303980	64306377	546.735	527	64304115	64306365	544.038	721	Promoter (<=1kb)	11	64305524	64316743	11220	1	2101	0	ENSG00000173153	ESRRA	Promoter (<=1kb)	11	64305524	64316743	11220	1	2101	ENST00000000442.11	0	ENSG00000173153	ESRRA	estrogen related receptor alpha	ENST00000539651.1;ENST00000539086.5;ENST00000000442.11;ENST00000406310.5;ENST00000539594.5;ENST00000405666.5;ENST00000468670.1;ENST00000467987.1;ENST00000545035.1;ENST00000265462.9;ENST00000352435.8;ENST00000347941.4;ENST00000328404.8;ENST00000539943.1;ENST00000535981.1;ENST00000538846.1;ENST00000422670.7;ENST00000538767.1;ENST00000453423.5;ENST00000541349.5;ENST00000545838.1;ENST00000394525.6;EN…	106780802;106780802;2101;2101;2101;2101;2101;2101;2101;25824;25824;25824;25858;25858;25858;50801;50801;50801;50801;50801;50801;50801;50801;50801;51504;51504;51504;51504;51504;51504;56834;56834;56834;56834;56834;56834;56834;56834;56834;56834;56834;56834;56834;56834;56834;56834;56834;56834;56834;572;572;572;572;572	12276;0;0;0;0;0;-69;-7394;-7907;0;0;0;0;0;0;12678;12678;12655;12560;12248;12238;11970;11321;7118;0;0;0;10964;0;0;0;28292;19641;19169;19100;18923;18726;18723;18503;18485;18281;18121;17870;17562;17560;17468;17459;15897;15617;0;0;0;0;-19276
chr5	142361593	142364683	3091	*	.	1000	633.316	-1	-1	1289	5	5	142361593	142364683	325.439	1288	142361968	142364614	307.877	509	Intron (ENST00000510311.5/101926941, intron 3 of 3)	5	142325293	142672001	346709	1	101926941	36300	ENSG00000231185	SPRY4-AS1	Intron (ENST00000510311.5/101926941, intron 3 of 3)	5	142353543	142375654	22112	1	101926941	ENST00000514303.1	8050	ENSG00000231185	SPRY4-AS1	SPRY4 antisense RNA 1	ENST00000510311.5;ENST00000515288.1;ENST00000514303.1;ENST00000668207.1	101926941;101926941;101926941;101926941	0;0;0;0
chr14	76955716	76957197	1482	*	.	1000	622.002	-1	-1	864	5	5	76955840	76957101	311.63	743	76955716	76957197	310.371	862	Promoter (2-3kb)	14	76959638	76965802	6165	1	105370578	-2441	ENSG00000258602	LINC01629	Promoter (2-3kb)	14	76959638	76965802	6165	1	105370578	ENST00000553613.1	-2441	ENSG00000258602	LINC01629	long intergenic non-protein coding RNA 1629	ENST00000553613.1	105370578	0
chr5	172909231	172911382	2152	*	.	1000	598.764	-1	-1	1695	5	5	172909231	172911382	283.842	1697	172909388	172911377	314.923	418	Exon (ENST00000393784.8/57222, exon 4 of 10)	5	172958729	172969771	11043	1	51121	-47347	ENSG00000037241	RPL26L1	Promoter (<=1kb)	5	172909667	172932478	22812	1	57222	ENST00000519796.5	0	ENSG00000113719	ERGIC1	endoplasmic reticulum-golgi intermediate compartment 1	ENST00000393784.8;ENST00000519860.3;ENST00000520326.5;ENST00000520642.5;ENST00000523291.5;ENST00000518247.5;ENST00000326654.6;ENST00000519567.5;ENST00000519796.5;ENST00000523650.5;ENST00000521392.5;ENST00000523366.1;ENST00000520399.1;ENST00000523215.1	57222;57222;57222;57222;57222;57222;57222;57222;57222;57222;57222;57222;57222;57222	0;0;0;0;0;0;0;0;0;0;-10763;-12721;-19711;-22280
chrX	1391206	1392962	1757	*	.	1000	584.873	-1	-1	1233	5	5	1391206	1392959	300.271	1242	1391278	1392962	284.602	1153	5' UTR	23	2752048	2816500	64453	1	7499	-1359086	ENSG00000124343	XG	Promoter (<=1kb)	23	1386152	1392113	5962	2	293	ENST00000381401.11	0	ENSG00000169100	SLC25A6	solute carrier family 25 member 6	ENST00000381401.11;ENST00000475167.6;ENST00000484026.6;ENST00000381469.7;ENST00000331035.10;ENST00000434938.7;ENST00000430235.7;ENST00000443929.6;ENST00000425740.7;ENST00000420411.7;ENST00000419737.7;ENST00000602357.6;ENST00000381317.9;ENST00000534940.6;ENST00000381333.9	293;293;293;3563;3563;751580;751580;80161;80161;80161;80161;80161;8623;8623;8623	0;0;0;54590;54421;-3465;-4063;-8807;-8849;-9081;-10497;-10548;59947;60800;59967
chr12	2811857	2813184	1328	*	.	1000	501.717	-1	-1	595	5	5	2811857	2813184	253.628	599	2811895	2813145	248.089	554	Promoter (<=1kb)	12	2695765	2812902	117138	2	283440	0	ENSG00000256150	ITFG2-AS1	Promoter (<=1kb)	12	2742626	2812902	70277	2	283440	ENST00000540093.2	0	ENSG00000256150	ITFG2-AS1	ITFG2 antisense RNA 1	ENST00000001008.6;ENST00000543769.1;ENST00000630279.1;ENST00000540260.1;ENST00000538622.1;ENST00000543037.1;ENST00000539181.1;ENST00000636122.1;ENST00000540093.2;ENST00000547834.1;ENST00000547794.2;ENST00000552469.1;ENST00000644123.1;ENST00000644517.1;ENST00000228799.7;ENST00000543029.1;ENST00000537851.5;ENST00000540929.5;ENST00000541659.1;ENST00000645513.1;ENST00000537183.1;ENST00000643039.1;ENS…	2288;2288;2288;2288;2288;2288;2288;283440;283440;283440;283440;283440;55846;55846;55846;55846;55846;55846;55846;55846;55846;55846;55846;55846;55846;55846;55846;83714;83714;83714	16887;16788;16717;16200;15176;13090;10679;-16837;0;0;0;0;0;0;0;0;0;0;0;-4046;-6474;-6904;-9610;-10658;-10692;-17241;-23627;21851;22360;22352
chr2	36438364	36439832	1469	*	.	1000	500.996	-1	-1	531	5	5	36438415	36439469	239.462	481	36438364	36439832	261.534	530	Intron (ENST00000280527.7/51232, intron 2 of 16)	2	36355778	36551135	195358	1	51232	82586	ENSG00000150938	CRIM1	Intron (ENST00000280527.7/51232, intron 2 of 16)	2	36479543	36499412	19870	1	51232	ENST00000481321.1	-39711	ENSG00000150938	CRIM1	cysteine rich transmembrane BMP regulator 1	ENST00000280527.7;ENST00000426856.1	51232;51232	0;0
chr14	75068855	75069966	1112	*	.	1000	494.368	-1	-1	625	5	5	75068877	75069956	274.674	625	75068855	75069966	219.693	604	Promoter (<=1kb)	14	75053237	75069483	16247	2	97	0	ENSG00000119640	ACYP1	Promoter (<=1kb)	14	75069577	75078423	8847	1	79696	ENST00000238686.8	0	ENSG00000119703	ZC2HC1C	zinc finger C2HC-type containing 1C	ENST00000355774.6;ENST00000380968.6;ENST00000553713.5;ENST00000556257.5;ENST00000556740.5;ENST00000556453.5;ENST00000555144.5;ENST00000555499.1;ENST00000555671.1;ENST00000553263.1;ENST00000557648.1;ENST00000534151.1;ENST00000238686.8;ENST00000554763.1;ENST00000439583.2;ENST00000524913.3;ENST00000526130.1;ENST00000526748.1;ENST00000525046.1;ENST00000532198.1;ENST00000238616.10;ENST00000555405.5;EN…	27030;27030;27030;27030;27030;27030;27030;27030;27030;27030;27030;79696;79696;79696;79696;79696;79696;79696;79696;79696;91754;91754;91754;91754;91754;91754;97;97;97;97;97;97	-17323;-17323;-22030;-17398;-19164;-22411;-22214;-22467;-21654;-17351;-17388;0;0;0;0;0;0;0;0;-1008;0;21719;47279;15129;0;31099;0;-4840;-4831;-4828;-4848;-4835
chr5	173201092	173202790	1699	*	.	1000	449.195	-1	-1	894	5	5	173201137	173202790	221.97	853	173201092	173202498	227.225	890	Distal Intergenic	5	173232109	173235311	3203	2	1482	32521	ENSG00000183072	NKX2-5	Distal Intergenic	5	173232109	173235206	3098	2	1482	ENST00000329198.5	32416	ENSG00000183072	NKX2-5	NK2 homeobox 5	ENST00000329198.5	1482	32416
chr2	96259740	96261235	1496	*	.	1000	448.172	-1	-1	855	5	5	96259740	96261227	215.408	861	96259848	96261235	232.763	742	5' UTR	2	96248516	96265994	17479	2	55654	4759	ENSG00000135956	TMEM127	Promoter (<=1kb)	2	96253800	96260595	6796	2	55654	ENST00000435268.1	0	ENSG00000135956	TMEM127	transmembrane protein 127	ENST00000323853.10;ENST00000497539.5;ENST00000429650.1;ENST00000480835.1;ENST00000484372.1;ENST00000493271.1;ENST00000480242.1;ENST00000480615.1;ENST00000652267.1;ENST00000659123.1;ENST00000665242.1;ENST00000446816.1;ENST00000666290.1;ENST00000432267.3;ENST00000258439.7;ENST00000432959.1;ENST00000435268.1;ENST00000469320.1;ENST00000488633.2;ENST00000272402.2;ENST00000491394.1	23020;23020;23020;23020;23020;23020;23020;23020;23020;285033;285033;285033;285033;285033;55654;55654;55654;9391;9391;9391;9391	44311;23488;24141;17124;18572;20790;23639;28620;0;0;0;0;0;0;0;0;0;-4924;-4990;-5006;-5011
chr12	67752026	67753176	1151	*	.	1000	446.112	-1	-1	496	5	5	67752096	67753176	210.085	427	67752026	67753054	236.027	496	Distal Intergenic	12	67709047	67729475	20429	2	101927901	-22551	ENSG00000255970	LINC02421	Distal Intergenic	12	67709047	67729475	20429	2	101927901	ENST00000542219.1	-22551	ENSG00000255970	LINC02421	long intergenic non-protein coding RNA 2421	ENST00000542219.1	101927901	-22551
chr10	97332416	97335139	2724	*	.	1000	438.013	-1	-1	792	5	5	97332416	97335139	197.739	793	97332575	97334302	240.274	632	Promoter (<=1kb)	10	97332497	97334729	2233	2	23401	0	ENSG00000181274	FRAT2	Promoter (<=1kb)	10	97332497	97334729	2233	2	23401	ENST00000371019.4	0	ENSG00000181274	FRAT2	FRAT regulator of WNT signaling pathway 2	ENST00000371021.5;ENST00000491313.5;ENST00000479481.5;ENST00000536831.5;ENST00000315563.10;ENST00000370992.8;ENST00000414986.5;ENST00000465394.1;ENST00000371019.4	10023;23223;23223;23223;23223;23223;23223;23223;23401	0;32237;38454;0;0;0;0;28728;0
chr6	2791391	2792877	1487	*	.	1000	415.982	-1	-1	1021	5	5	2791391	2792868	217.365	1021	2791816	2792877	198.617	597	Distal Intergenic	6	2765393	2786952	21560	1	56897	25998	ENSG00000124535	WRNIP1	Distal Intergenic	6	2768773	2785745	16973	1	56897	ENST00000380764.1	22618	ENSG00000124535	WRNIP1	WRN helicase interacting protein 1	ENST00000380773.9;ENST00000380771.8;ENST00000618555.4;ENST00000380769.8;ENST00000380764.1	56897;56897;56897;56897;56897	25998;25977;25959;25339;22618
chr3	53255850	53257185	1336	*	.	1000	406.808	-1	-1	514	5	5	53255874	53257019	189.414	489	53255850	53257185	217.394	515	Promoter (<=1kb)	3	53224712	53256052	31341	2	7086	0	ENSG00000163931	TKT	Promoter (<=1kb)	3	53224712	53256022	31311	2	7086	ENST00000462138.6	0	ENSG00000163931	TKT	transketolase	ENST00000610213.6;ENST00000462138.6;ENST00000423525.6;ENST00000460343.5;ENST00000461139.5;ENST00000423516.5;ENST00000450814.6;ENST00000296289.10;ENST00000469678.1;ENST00000460243.1;ENST00000472528.5;ENST00000494523.2;ENST00000466765.1;ENST00000487660.1;ENST00000483706.1	55802;7086;7086;7086;7086;7086;7086;7086;7086;7086;7086;7086;7086;7086;7086	0;0;0;-20243;-23551;0;0;0;0;-26413;0;-20831;-20690;-13651;0
chr5	38463836	38465528	1693	*	.	1000	403.434	-1	-1	595	5	5	38463949	38465044	194.118	482	38463836	38465528	209.317	595	3' UTR	5	38399814	38403471	3658	2	100506475	-60365	ENSG00000248572	EGFLAM-AS2	Promoter (1-2kb)	5	38462590	38464549	1960	1	133584	ENST00000513131.1	1246	ENSG00000164318	EGFLAM	EGF like, fibronectin type III and laminin G domains	ENST00000354891.7;ENST00000322350.10;ENST00000336740.10;ENST00000397202.6;ENST00000508868.5;ENST00000397210.7;ENST00000506135.5;ENST00000508131.5;ENST00000514476.1;ENST00000513131.1;ENST00000453190.7;ENST00000263409.8;ENST00000508477.5;ENST00000506003.5;ENST00000503088.1	133584;133584;133584;133584;133584;133584;133584;133584;133584;133584;3977;3977;3977;3977;3977	0;0;0;0;18316;0;0;0;0;0;0;0;23717;37147;0
chrX	26783284	26784554	1271	*	.	1000	395.496	-1	-1	443	5	5	26783284	26784375	187.329	447	26783305	26784554	208.167	418	Distal Intergenic	23	26558337	26561052	2716	1	139538	224947	ENSG00000259849	VENTXP1	Distal Intergenic	23	26558337	26561052	2716	1	139538	ENST00000569334.1	224947	ENSG00000259849	VENTXP1	VENT homeobox pseudogene 1	NA	NA	NA
chr1	92993185	92994727	1543	*	.	1000	386.279	-1	-1	1077	5	5	92993185	92994727	187.086	1077	92993272	92994727	199.193	990	Distal Intergenic	1	92832737	92961522	128786	2	388650	-31663	ENSG00000154511	DIPK1A	Distal Intergenic	1	92842160	92961522	119363	2	388650	ENST00000616709.4	-31663	ENSG00000154511	DIPK1A	divergent protein kinase domain 1A	NA	NA	NA
chr7	101687183	101688839	1657	*	.	1000	374.564	-1	-1	1080	5	5	101687437	101688827	194.177	830	101687183	101688839	180.386	1077	Distal Intergenic	7	101613330	101629296	15967	2	93408	-57887	ENSG00000106436	MYL10	Distal Intergenic	7	101613330	101629296	15967	2	93408	ENST00000223167.5	-57887	ENSG00000106436	MYL10	myosin light chain 10	NA	NA	NA
chr7	44795582	44797497	1916	*	.	1000	364.057	-1	-1	688	5	5	44795786	44797373	175.442	478	44795582	44797497	188.615	695	Promoter (<=1kb)	7	44796680	44824564	27885	1	5478	0	ENSG00000196262	PPIA	Promoter (<=1kb)	7	44796680	44799816	3137	1	5478	ENST00000481437.5	0	ENSG00000196262	PPIA	peptidylprolyl isomerase A	ENST00000481437.5;ENST00000451562.5;ENST00000489459.5;ENST00000355968.10;ENST00000620047.4;ENST00000468812.6;ENST00000479021.1;ENST00000415933.5;ENST00000494484.1;ENST00000480603.1;ENST00000413916.5;ENST00000309315.9;ENST00000441627.5;ENST00000433667.5;ENST00000265346.11;ENST00000615423.1;ENST00000478045.5;ENST00000463056.5;ENST00000480964.5;ENST00000463931.1;ENST00000482322.1;ENST00000222690.10	5478;5478;5478;5478;5478;5478;5478;5478;5478;5478;83637;83637;83637;83637;83637;83637;83637;83637;83637;83637;83637;94239	0;0;0;0;0;0;0;0;-476;-1317;47001;46735;39403;39394;39377;39332;35848;35631;33774;29871;29838;50580
chr20	346975	348464	1490	*	.	1000	335.984	-1	-1	1016	5	5	346975	348464	162.741	1027	347561	348447	173.243	419	Promoter (<=1kb)	20	316860	348490	31631	2	100507459	26	ENSG00000225377	NRSN2-AS1	Promoter (<=1kb)	20	320327	348224	27898	2	100507459	ENST00000442637.2	0	ENSG00000225377	NRSN2-AS1	NRSN2 antisense RNA 1	ENST00000657126.1;ENST00000414676.6;ENST00000442637.2;ENST00000662580.1;ENST00000615226.4;ENST00000342665.4;ENST00000609179.5;ENST00000492242.5;ENST00000382291.7;ENST00000609504.5;ENST00000382285.7;ENST00000608467.5;ENST00000470439.5;ENST00000608736.1;ENST00000621012.1;ENST00000608875.1	100507459;100507459;100507459;100507459;57761;6666;80023;80023;80023;80023;80023;80023;80023;80023;80023;80023	0;0;0;0;0;21380;0;0;0;0;0;0;0;-785;-1169;-1262
chr13	100392206	100393604	1399	*	.	1000	334.776	-1	-1	725	5	5	100392450	100393580	154.52	475	100392206	100393604	180.256	732	Intron (ENST00000376279.7/5095, intron 19 of 22)	13	100464440	100481205	16766	2	100885777	87601	NA	PCCA-AS1	Intron (ENST00000376279.7/5095, intron 19 of 22)	13	100368499	100491817	123319	1	5095	ENST00000413170.1	23707	ENSG00000175198	PCCA	propionyl-CoA carboxylase subunit alpha	ENST00000376279.7;ENST00000376286.8;ENST00000376285.6;ENST00000647303.1;ENST00000636366.1;ENST00000636475.1;ENST00000637657.1;ENST00000424527.5;ENST00000458283.5;ENST00000413170.1	5095;5095;5095;5095;5095;5095;5095;5095;5095;5095	0;0;0;0;0;0;0;0;0;0
chr16	56964330	56965366	1037	*	.	1000	311.85	-1	-1	479	5	5	56964355	56965366	140.597	461	56964330	56965351	171.253	472	Promoter (2-3kb)	16	56961923	56983845	21923	1	1071	2407	ENSG00000087237	CETP	Promoter (2-3kb)	16	56962107	56983845	21739	1	1071	ENST00000566128.1	2223	ENSG00000087237	CETP	cholesteryl ester transfer protein	ENST00000379780.6;ENST00000200676.8;ENST00000569082.1;ENST00000566128.1;ENST00000650358.1;ENST00000539881.5;ENST00000262510.10;ENST00000543141.5;ENST00000538273.5;ENST00000562914.1;ENST00000439977.7;ENST00000568676.5;ENST00000569569.5;ENST00000565966.5;ENST00000300302.9;ENST00000344114.8;ENST00000570273.5;ENST00000379792.6;ENST00000569429.5;ENST00000563343.5;ENST00000566550.1;ENST00000563781.5;EN…	1071;1071;1071;1071;1071;84166;84166;84166;84166;9709;9709;9709;9709;9709;9709;9709;9709;9709;9709;9709;9709;9709;9709;9709;9709;9709;9709;9709	0;0;0;0;-11346;0;0;-24197;0;0;0;0;0;0;0;0;0;0;31146;31122;29365;28952;28928;28379;27606;25186;25081;22319
chr2	20135223	20136467	1245	*	.	1000	309.383	-1	-1	589	5	5	20135342	20136401	154.048	469	20135223	20136467	155.335	590	Distal Intergenic	2	20032650	20051628	18979	2	9741	-83595	ENSG00000068697	LAPTM4A	Distal Intergenic	2	20032650	20051628	18979	2	9741	ENST00000175091.5	-83595	ENSG00000068697	LAPTM4A	lysosomal protein transmembrane 4 alpha	NA	NA	NA
chr17	6470419	6472087	1669	*	.	1000	308.164	-1	-1	510	5	5	6470440	6471929	158.393	482	6470419	6472087	149.771	518	Exon (ENST00000262483.13/83394, exon 12 of 20)	17	6444441	6451469	7029	1	54478	25978	ENSG00000129195	PIMREG	Promoter (1-2kb)	17	6455391	6473216	17826	2	83394	ENST00000576664.5	1129	ENSG00000091622	PITPNM3	PITPNM family member 3	ENST00000250056.12;ENST00000573557.5;ENST00000571373.5;ENST00000570337.6;ENST00000572595.6;ENST00000572447.6;ENST00000576056.5;ENST00000573385.1;ENST00000571572.2;ENST00000262483.13;ENST00000421306.7;ENST00000576664.5;ENST00000572795.1;ENST00000575201.2	54478;54478;54478;54478;54478;54478;54478;54478;54478;83394;83394;83394;83394;83394	25978;25977;25976;25976;25973;25964;25944;23072;22924;0;0;0;0;-6538
chr16	81514277	81520042	5766	*	.	1000	296.142	-1	-1	2974	5	5	81514335	81519998	168.815	1666	81514277	81520042	127.327	2961	Exon (ENST00000624318.1/ENST00000624318.1, exon 1 of 1)	16	81533902	81533966	65	1	102465840	-13860	ENSG00000277255	MIR7854	Exon (ENST00000624318.1/ENST00000624318.1, exon 1 of 1)	16	81533902	81533966	65	1	102465840	ENST00000620068.1	-13860	ENSG00000277255	MIR7854	microRNA 7854	ENST00000620068.1;ENST00000537098.7;ENST00000539778.6	102465840;80790;80790	-13860;0;0
chr8	38874336	38875772	1437	*	.	1000	290.134	-1	-1	669	5	5	38874360	38875671	147.043	638	38874336	38875772	143.091	677	Distal Intergenic	8	38901235	38973912	72678	1	59339	-25463	ENSG00000169499	PLEKHA2	Distal Intergenic	8	38901235	38971779	70545	1	59339	ENST00000521746.5	-25463	ENSG00000169499	PLEKHA2	pleckstrin homology domain containing A2	ENST00000521746.5;ENST00000616927.4;ENST00000519640.5;ENST00000617275.5;ENST00000616834.1;ENST00000519416.5;ENST00000520615.5;ENST00000518415.5;ENST00000317827.9;ENST00000276520.12;ENST00000520973.5;ENST00000521866.5;ENST00000518809.5;ENST00000520611.1;ENST00000519093.5;ENST00000522548.1	59339;59339;59339;59339;59339;6867;6867;6867;6867;6867;6867;6867;6867;6867;6867;6867	0;0;0;0;0;146150;146146;145696;87100;87073;86230;54415;54004;53789;35052;27867
chr2	16756110	16757776	1667	*	.	1000	289.822	-1	-1	1228	5	5	16756110	16757776	141.403	1228	16756137	16757723	148.419	1202	Intron (ENST00000423925.5/ENST00000423925.5, intron 1 of 2)	2	16549459	16666331	116873	2	81553	-89779	ENSG00000197872	FAM49A	Intron (ENST00000423925.5/ENST00000423925.5, intron 1 of 2)	2	16564024	16666331	102308	2	81553	ENST00000451689.1	-89779	ENSG00000197872	FAM49A	family with sequence similarity 49 member A	NA	NA	NA
chr21	43306698	43308044	1347	*	.	1000	277.018	-1	-1	544	5	5	43306698	43308044	136.972	549	43306766	43307809	140.047	471	Distal Intergenic	21	43322417	43332039	9623	2	100126693	23995	NA	LINC00322	Distal Intergenic	21	43322417	43332039	9623	2	100126693	ENST00000450205.1	23995	NA	LINC00322	long intergenic non-protein coding RNA 322	ENST00000450205.1	100126693	23995
chr5	154464791	154465737	947	*	.	1000	270.281	-1	-1	528	5	5	154464828	154465729	132.137	496	154464791	154465737	138.144	523	Distal Intergenic	5	154474972	154478227	3256	2	9421	12490	ENSG00000113196	HAND1	Distal Intergenic	5	154453078	154456268	3191	1	79685	ENST00000517926.1	11713	ENSG00000164576	SAP30L	SAP30 like	ENST00000658072.1;ENST00000519727.5;ENST00000652933.1;ENST00000524264.6;ENST00000652895.1;ENST00000501280.4;ENST00000522312.1;ENST00000297109.11;ENST00000523198.5;ENST00000426761.2;ENST00000440364.6;ENST00000520159.1;ENST00000519683.1;ENST00000523029.5;ENST00000520731.1;ENST00000517926.1;ENST00000231121.3	386627;386627;386627;386627;386627;386627;386627;79685;79685;79685;79685;79685;79685;79685;79685;79685;9421	-18972;-18972;-19009;-18978;-18978;-18941;-18969;18794;18246;18246;18246;18237;18169;12393;12348;11713;12490
chr9	127784312	127785376	1065	*	.	1000	269.342	-1	-1	521	5	5	127784312	127785376	128.914	525	127784394	127785287	140.427	435	Promoter (<=1kb)	9	127785679	127790792	5114	1	1025	-303	ENSG00000136807	CDK9	Promoter (<=1kb)	9	127785679	127787575	1897	1	1025	ENST00000421939.5	-303	ENSG00000136807	CDK9	cyclin dependent kinase 9	ENST00000636310.1;ENST00000373277.8;ENST00000314830.13;ENST00000420366.5;ENST00000429553.5;ENST00000373276.7;ENST00000629203.2;ENST00000468969.6;ENST00000471939.5;ENST00000440630.5;ENST00000464239.5;ENST00000488685.1;ENST00000414380.1;ENST00000583311.1;ENST00000421939.5;ENST00000373264.5;ENST00000480353.5;ENST00000491521.1;ENST00000498339.1;ENST00000373203.8;ENST00000480266.5;ENST00000344849.4;EN…	100422910;10044;10044;10044;10044;10044;10044;10044;10044;10044;10044;10044;10044;100616250;1025;1025;1025;1025;1025;2022;2022;2022;2356;2356;2356;2356;2356;2356;2356;2356;2356;2356;2356;2356;2356;2356;2356;2356;2356;2356;2356;2356;2356	-542;0;0;0;0;0;0;0;0;0;0;0;0;-457;-303;-658;-698;-2124;-3046;0;0;0;-9221;-9306;-17482;-17482;-17506;-17517;-17535;-17541;-17542;-17556;-17648;-17832;-17876;-17948;-18910;-21121;-22297;-22771;-22888;-23346;-24618
chr19	951988	953587	1600	*	.	1000	265.559	-1	-1	965	5	5	952466	953546	126.788	493	951988	953587	138.771	960	Intron (ENST00000263620.8/1820, intron 3 of 8)	19	925781	975939	50159	1	1820	26207	ENSG00000116017	ARID3A	Intron (ENST00000263620.8/1820, intron 3 of 8)	19	964289	965270	982	1	1820	ENST00000585733.2	-10702	ENSG00000116017	ARID3A	AT-rich interaction domain 3A	ENST00000585895.1;ENST00000263620.8;ENST00000592216.2;ENST00000587532.5;ENST00000457152.3;ENST00000585733.2;ENST00000590749.2	1820;1820;1820;1820;1820;1820;1820	26207;0;23310;0;0;-10702;-13200
chr16	28731003	28733244	2242	*	.	1000	252.514	-1	-1	1645	5	5	28731405	28733202	125.014	355	28731003	28733244	127.5	1643	Exon (ENST00000566501.5/8663, exon 16 of 21)	16	28751787	28772807	21021	1	100507607	-18543	ENSG00000196993	NPIPB9	Promoter (<=1kb)	16	28732173	28735445	3273	1	8663	ENST00000569005.5	0	ENSG00000184110	EIF3C	eukaryotic translation initiation factor 3 subunit C	ENST00000357796.7;ENST00000550983.1;ENST00000614755.1;ENST00000569690.5;ENST00000563139.5;ENST00000568426.1;ENST00000566501.5;ENST00000331666.10;ENST00000395587.5;ENST00000564243.5;ENST00000566866.5;ENST00000565099.1;ENST00000565932.5;ENST00000564839.1;ENST00000566519.1;ENST00000569005.5;ENST00000566086.1	100507607;100507607;102465520;728689;728689;728689;8663;8663;8663;8663;8663;8663;8663;8663;8663;8663;8663	-18543;-18543;6751;19540;18966;17744;0;0;0;0;0;10504;0;4741;4304;0;-1675
chr14	76957512	76958894	1383	*	.	1000	249.337	-1	-1	777	5	5	76957512	76958894	128.289	780	76957533	76958747	121.048	753	Promoter (<=1kb)	14	76959638	76965802	6165	1	105370578	-744	ENSG00000258602	LINC01629	Promoter (<=1kb)	14	76959638	76965802	6165	1	105370578	ENST00000553613.1	-744	ENSG00000258602	LINC01629	long intergenic non-protein coding RNA 1629	ENST00000553613.1	105370578	0
chr10	70132194	70133722	1529	*	.	1000	249.051	-1	-1	754	5	5	70132194	70133521	130.385	751	70132231	70133722	118.665	721	Promoter (<=1kb)	10	70098223	70132934	34712	2	84883	0	ENSG00000042286	AIFM2	Promoter (<=1kb)	10	70112270	70132934	20665	2	84883	ENST00000613322.4	0	ENSG00000042286	AIFM2	apoptosis inducing factor mitochondria associated 2	ENST00000494143.5;ENST00000335494.5;ENST00000287078.7;ENST00000479086.1;ENST00000373255.9;ENST00000455786.1;ENST00000373241.9;ENST00000373242.6;ENST00000373238.5;ENST00000431664.6;ENST00000452767.1;ENST00000373236.1;ENST00000477464.1;ENST00000373239.2;ENST00000373248.5;ENST00000613322.4;ENST00000307864.3;ENST00000482166.1	219743;219743;219743;219743;55506;55506;56681;56681;56681;56681;56681;56681;56681;56681;84883;84883;84883;84883	11113;0;0;0;0;0;0;0;29309;28193;24101;28193;28209;36790;-8092;0;0;-13843
chr8	77397914	77399294	1381	*	.	1000	248.888	-1	-1	557	5	5	77398006	77399294	113.578	467	77397914	77399220	135.31	556	Promoter (<=1kb)	8	77399072	77537290	138219	1	102724874	0	NA	LOC102724874	Promoter (<=1kb)	8	77399072	77537290	138219	1	102724874	ENST00000518706.6	0	NA	LOC102724874	uncharacterized LOC102724874	ENST00000518706.6	102724874	0
chr2	234146246	234147283	1038	*	.	1000	248.044	-1	-1	425	5	5	234146259	234147278	126.556	415	234146246	234147283	121.488	423	Distal Intergenic	2	234050679	234077134	26456	1	6694	95567	ENSG00000072080	SPP2	Distal Intergenic	2	234050837	234056278	5442	1	6694	ENST00000492481.1	95409	ENSG00000072080	SPP2	secreted phosphoprotein 2	NA	NA	NA
chr3	72269679	72270718	1040	*	.	1000	238.495	-1	-1	515	5	5	72269679	72270659	121.663	514	72269739	72270718	116.832	456	Intron (ENST00000626474.3/285286, intron 2 of 8)	3	71943592	72279503	335912	2	285286	8785	ENSG00000241163	LINC00877	Intron (ENST00000626474.3/285286, intron 2 of 8)	3	72035762	72279503	243742	2	285286	ENST00000626474.3	8785	ENSG00000241163	LINC00877	long intergenic non-protein coding RNA 877	ENST00000626474.3;ENST00000656335.1;ENST00000481148.5	285286;285286;285286	0;-27155;-27114
chr22	29726412	29728003	1592	*	.	1000	234.847	-1	-1	524	5	5	29726435	29727524	117.634	501	29726412	29728003	117.213	525	Exon (ENST00000216144.4/164633, exon 2 of 5)	22	29720003	29731833	11831	1	164633	6409	ENSG00000100314	CABP7	Exon (ENST00000216144.4/164633, exon 2 of 5)	22	29720003	29731833	11831	1	164633	ENST00000216144.4	6409	ENSG00000100314	CABP7	calcium binding protein 7	ENST00000216144.4;ENST00000413209.6;ENST00000672461.1;ENST00000361452.8;ENST00000338641.9;ENST00000672896.1;ENST00000344318.4;ENST00000489010.1	164633;4771;4771;4771;4771;4771;55954;55954	0;0;0;0;0;0;0;0
chr3	14616582	14618406	1825	*	.	1000	229.809	-1	-1	1006	5	5	14616871	14618275	106.596	700	14616582	14618406	123.213	1023	Intron (ENST00000635800.1/ENST00000635800.1, intron 1 of 2)	3	14651746	14672659	20914	1	51244	-33340	ENSG00000154781	CCDC174	Intron (ENST00000635800.1/ENST00000635800.1, intron 1 of 2)	3	14651746	14672653	20908	1	51244	ENST00000611584.4	-33340	ENSG00000154781	CCDC174	coiled-coil domain containing 174	NA	NA	NA
chr5	38382691	38383700	1010	*	.	1000	225.138	-1	-1	412	5	5	38382691	38383656	115.59	406	38382718	38383700	109.548	392	Intron (ENST00000354891.7/133584, intron 6 of 22)	5	38399814	38403471	3658	2	100506475	19771	ENSG00000248572	EGFLAM-AS2	Intron (ENST00000354891.7/133584, intron 6 of 22)	5	38401069	38403362	2294	2	100506475	ENST00000514377.1	19662	ENSG00000248572	EGFLAM-AS2	EGFLAM antisense RNA 2	ENST00000512603.5;ENST00000656982.1;ENST00000653716.1;ENST00000514377.1;ENST00000671615.1;ENST00000354891.7;ENST00000322350.10;ENST00000336740.10;ENST00000397202.6	100506475;100506475;100506475;100506475;100506475;133584;133584;133584;133584	19713;19744;19740;19662;19771;0;0;0;0
chr22	27669277	27671136	1860	*	.	1000	218.754	-1	-1	1060	5	5	27669373	27671136	108.772	978	27669277	27670828	109.982	1046	Distal Intergenic	22	27748277	27801756	53480	2	4330	130620	ENSG00000169184	MN1	Distal Intergenic	22	27750678	27791883	41206	2	4330	ENST00000497225.1	120747	ENSG00000169184	MN1	MN1 proto-oncogene, transcriptional regulator	NA	NA	NA
chr5	141691379	141692444	1066	*	.	1000	215.869	-1	-1	615	5	5	141691468	141692444	107.607	536	141691379	141692436	108.262	605	Distal Intergenic	5	141653401	141682230	28830	2	64411	-9149	ENSG00000120318	ARAP3	Distal Intergenic	5	141653402	141682230	28829	2	64411	ENST00000239440.9	-9149	ENSG00000120318	ARAP3	ArfGAP with RhoGAP domain, ankyrin repeat and PH domain 3	ENST00000508305.5;ENST00000239440.9;ENST00000626478.2;ENST00000512390.1;ENST00000513878.5;ENST00000504448.1;ENST00000524066.1	64411;64411;64411;64411;64411;64411;64411	0;0;0;0;0;-10548;-17992
chr10	79446350	79447430	1081	*	.	1000	211.417	-1	-1	573	5	5	79446509	79447337	105.475	417	79446350	79447430	105.942	571	Promoter (<=1kb)	10	79382325	79445624	63300	2	219654	-726	ENSG00000165424	ZCCHC24	Promoter (<=1kb)	10	79382325	79445624	63300	2	219654	ENST00000372336.4	-726	ENSG00000165424	ZCCHC24	zinc finger CCHC-type containing 24	ENST00000372336.4;ENST00000372333.3	219654;219654	0;0
chr2	41836642	41837670	1029	*	.	1000	210.362	-1	-1	516	5	5	41836735	41837559	94.8538	423	41836642	41837670	115.509	516	Distal Intergenic	2	41860155	41894050	33896	1	388942	-22485	ENSG00000214691	LINC01913	Distal Intergenic	2	41860155	41894050	33896	1	388942	ENST00000653206.1	-22485	ENSG00000214691	LINC01913	long intergenic non-protein coding RNA 1913	ENST00000653206.1;ENST00000657200.1	388942;388942	-22485;-22537
chr5	37272375	37273394	1020	*	.	1000	207.904	-1	-1	426	5	5	37272375	37273221	102.081	426	37272380	37273394	105.823	421	Distal Intergenic	5	37106228	37249428	143201	2	65250	-22947	ENSG00000197603	CPLANE1	Distal Intergenic	5	37291633	37293174	1542	2	9631	ENST00000508182.1	19780	ENSG00000113569	NUP155	nucleoporin 155	ENST00000650795.1;ENST00000659285.1;ENST00000651145.1;ENST00000508244.5;ENST00000425232.6;ENST00000651892.1;ENST00000231498.8;ENST00000508182.1;ENST00000502533.5;ENST00000381843.6;ENST00000513532.1;ENST00000515054.1	105374727;105374727;105374727;65250;65250;65250;9631;9631;9631;9631;9631;9631	23349;23349;23329;-24583;-22947;-22954;97712;19780;37274;97391;97687;30022
chr6	148454375	148455894	1520	*	.	1000	204.938	-1	-1	1025	5	5	148454751	148455879	101.553	652	148454375	148455894	103.385	1023	Intron (ENST00000367467.8/23328, intron 4 of 19)	6	148272304	148552048	279745	1	23328	182071	ENSG00000111961	SASH1	Intron (ENST00000367467.8/23328, intron 4 of 19)	6	148440377	148519762	79386	1	23328	ENST00000637469.1	13998	ENSG00000111961	SASH1	SAM and SH3 domain containing 1	ENST00000367469.5;ENST00000367467.8;ENST00000470750.1;ENST00000637469.1	23328;23328;23328;23328	0;0;0;0
chr12	110581366	110583288	1923	*	.	1000	203.831	-1	-1	1229	5	5	110581500	110583288	100.494	1090	110581366	110583191	103.338	1235	Promoter (<=1kb)	12	110533245	110583318	50074	2	160760	30	ENSG00000196850	PPTC7	Promoter (<=1kb)	12	110533245	110583318	50074	2	160760	ENST00000354300.5	30	ENSG00000196850	PPTC7	PTC7 protein phosphatase homolog	ENST00000354300.5	160760	0
chr15	51120782	51121688	907	*	.	1000	201.641	-1	-1	463	5	5	51120846	51121688	103.381	407	51120782	51121638	98.2596	455	Intron (ENST00000559909.1/109729174, intron 1 of 2)	15	51056598	51105276	48679	2	388121	-15506	ENSG00000183578	TNFAIP8L3	Intron (ENST00000559909.1/109729174, intron 1 of 2)	15	51056598	51105276	48679	2	388121	ENST00000327536.5	-15506	ENSG00000183578	TNFAIP8L3	TNF alpha induced protein 8 like 3	ENST00000559909.1;ENST00000327536.5;ENST00000637513.2;ENST00000649177.1	109729174;388121;388121;388121	0;-15506;-25876;-26281
chr17	43250500	43252278	1779	*	.	1000	200.667	-1	-1	1231	5	5	43250500	43252240	105.146	1244	43250920	43252278	95.521	798	Exon (ENST00000613119.1/6066, exon 1 of 1)	17	43211835	43220041	8207	1	113277	38665	ENSG00000184988	TMEM106A	Promoter (<=1kb)	17	43251829	43252019	191	2	6066	ENST00000613119.1	0	ENSG00000274585	RNU2-1	RNA, U2 small nuclear 1	ENST00000427995.5;ENST00000593624.5;ENST00000595400.5;ENST00000433702.7;ENST00000598568.5;ENST00000597948.5;ENST00000598128.5;ENST00000599491.5;ENST00000636331.1;ENST00000594691.6;ENST00000598934.5;ENST00000594857.1;ENST00000600764.2;ENST00000608223.6;ENST00000615433.2;ENST00000618664.1;ENST00000616345.1;ENST00000616535.1;ENST00000619465.1;ENST00000613119.1;ENST00000613778.1;ENST00000615427.1	100874261;100874261;100874261;100874261;100874261;100874261;100874261;100874261;100874261;100874261;100874261;100874261;100874261;100874261;100874261;6066;6066;6066;6066;6066;6066;6066	-25977;-26036;-26039;-21489;-26036;-26036;-26036;-26036;-21877;0;-26036;-26037;-21877;-20238;0;0;0;0;0;0;0;0
chr20	33708319	33709939	1621	*	.	1000	199.269	-1	-1	1243	5	5	33708579	33709915	99.4428	977	33708319	33709939	99.8261	1249	Intron (ENST00000409299.8/11264, intron 3 of 3)	20	33702758	33720319	17562	2	11264	10380	ENSG00000101417	PXMP4	Intron (ENST00000409299.8/11264, intron 3 of 3)	20	33702758	33720310	17553	2	11264	ENST00000409299.8	10371	ENSG00000101417	PXMP4	peroxisomal membrane protein 4	ENST00000409299.8;ENST00000344022.7;ENST00000217398.3;ENST00000343380.6;ENST00000342427.6;ENST00000375200.6;ENST00000497876.5;ENST00000483118.5	11264;11264;11264;1869;84905;84905;84905;84905	0;0;0;-21934;0;0;0;0
chr17	7466565	7467710	1146	*	.	1000	196.819	-1	-1	497	5	5	7466601	7467572	94.7816	458	7466565	7467710	102.038	500	5' UTR	17	7549058	7557890	8833	1	8742	-81348	ENSG00000239697	TNFSF12	5' UTR	17	7455594	7457329	1736	1	1140	ENST00000575379.1	10971	ENSG00000170175	CHRNB1	cholinergic receptor nicotinic beta 1 subunit	ENST00000306071.7;ENST00000572857.5;ENST00000574054.1;ENST00000570557.5;ENST00000536404.6;ENST00000576360.1;ENST00000573209.1;ENST00000575379.1;ENST00000575310.1;ENST00000575235.5;ENST00000575331.1;ENST00000293829.9;ENST00000572907.5;ENST00000575398.5;ENST00000575082.5;ENST00000576328.1;ENST00000323206.2;ENST00000396568.1;ENST00000617998.5;ENST00000653680.1;ENST00000572844.1;ENST00000311403.4;ENS…	1140;1140;1140;1140;1140;1140;1140;1140;2256;2256;2256;2256;2256;2256;2256;2256;284114;284114;5430;5430;5430;57659;57659;643664	0;0;0;0;0;0;0;10971;46462;28292;0;27053;26685;25823;25822;25792;31130;31111;0;0;0;0;0;0
chr20	51345201	51346990	1790	*	.	1000	195.783	-1	-1	757	5	5	51345318	51346940	88.5596	643	51345201	51346990	107.223	754	Distal Intergenic	20	51452905	51452977	73	2	100422889	105987	ENSG00000266761	MIR3194	Distal Intergenic	20	51391409	51399219	7811	2	4773	ENST00000496054.1	52229	ENSG00000101096	NFATC2	nuclear factor of activated T cells 2	NA	NA	NA
chr17	43529577	43531662	2086	*	.	1000	193.563	-1	-1	1419	5	5	43529582	43531504	99.3673	1412	43529577	43531662	94.196	1421	5' UTR	17	43483865	43590741	106877	1	1659	45712	ENSG00000067596	DHX8	Promoter (<=1kb)	17	43528499	43530434	1936	2	2118	ENST00000586826.1	0	ENSG00000175832	ETV4	ETS variant transcription factor 4	ENST00000650571.1;ENST00000540306.5;ENST00000262415.8;ENST00000587044.1;ENST00000589898.1;ENST00000587574.1;ENST00000538265.5;ENST00000393664.6;ENST00000319349.10;ENST00000545954.5;ENST00000545089.5;ENST00000591713.5;ENST00000586826.1;ENST00000590236.5;ENST00000585508.5;ENST00000587151.5;ENST00000586764.1	1659;1659;1659;1659;1659;1659;2118;2118;2118;2118;2118;2118;2118;2118;2118;2118;2118	0;45614;45602;38383;0;7425;0;0;0;0;0;0;0;13740;14653;14363;0
chr6	52543631	52545577	1947	*	.	1000	193.336	-1	-1	802	5	5	52543631	52544906	94.7843	819	52543739	52545577	98.5515	678	Intron (ENST00000182527.4/9697, intron 1 of 10)	6	52576787	52643058	66272	1	401264	-31210	ENSG00000225791	TRAM2-AS1	Intron (ENST00000182527.4/9697, intron 1 of 10)	6	52576787	52584001	7215	1	401264	ENST00000606558.6	-31210	ENSG00000225791	TRAM2-AS1	TRAM2 antisense RNA 1 (head to head)	ENST00000637353.1;ENST00000637602.1;ENST00000636343.1;ENST00000182527.4	114327;114327;114327;9697	0;0;105278;0
chr8	93836802	93838689	1888	*	.	1000	192.384	-1	-1	906	5	5	93836869	93838592	89.3068	844	93836802	93838689	103.077	901	Intron (ENST00000520962.1/ENST00000520962.1, intron 1 of 1)	8	93915734	93916682	949	2	100616169	77993	ENSG00000284288	MIR378D2	Intron (ENST00000520962.1/ENST00000520962.1, intron 1 of 1)	8	93816408	93818056	1649	1	91147	ENST00000463467.2	20394	ENSG00000164953	TMEM67	transmembrane protein 67	ENST00000453321.7;ENST00000409623.7;ENST00000474944.5;ENST00000323130.7;ENST00000519845.5;ENST00000518896.1;ENST00000463467.2	91147;91147;91147;91147;91147;91147;91147	0;0;0;0;41986;25520;20394
chr3	52237468	52239297	1830	*	.	1000	191.027	-1	-1	842	5	5	52237468	52239211	98.8436	842	52237567	52239297	92.1838	743	Promoter (<=1kb)	3	52239258	52241097	1840	1	101929054	0	ENSG00000243224	LOC101929054	Promoter (<=1kb)	3	52239258	52241097	1840	1	101929054	ENST00000483834.1	0	ENSG00000243224	LOC101929054	uncharacterized LOC101929054	ENST00000483834.1;ENST00000464958.1;ENST00000305533.10;ENST00000499914.2;ENST00000472755.1;ENST00000323588.9;ENST00000457454.5;ENST00000467471.5;ENST00000296487.8;ENST00000409502.7;ENST00000489606.5;ENST00000472955.1;ENST00000482724.1;ENST00000443681.1;ENST00000469224.5;ENST00000394965.6;ENST00000310271.6;ENST00000484952.6;ENST00000493402.1;ENST00000459884.1;ENST00000362280.3;ENST00000360658.2;EN…	101929054;101929054;11344;11344;11344;132160;132160;132160;132160;132160;132160;132160;132160;132160;211;211;211;211;211;211;406890;54106;54106;54106;80335;80335;80335;80335	0;-3;0;0;-5240;-6462;-6589;-6601;-6873;-6912;-7149;-8030;-9129;-9664;39382;39374;39336;39308;30836;26016;29064;-11305;-6278;-7695;0;28841;0;0
chr4	145935404	145937017	1614	*	.	1000	190.931	-1	-1	438	5	5	145935443	145937017	94.2687	407	145935404	145936931	96.6627	430	Promoter (1-2kb)	4	145757627	145938823	181197	2	152485	1806	ENSG00000151612	ZNF827	Promoter (<=1kb)	4	145902928	145936189	33262	2	152485	ENST00000671699.1	0	ENSG00000151612	ZNF827	zinc finger protein 827	ENST00000508784.6;ENST00000503462.3;ENST00000672795.1;ENST00000513320.5;ENST00000379448.9;ENST00000672532.1;ENST00000656985.1;ENST00000652097.1;ENST00000513840.2;ENST00000672123.1;ENST00000671699.1	152485;152485;152485;152485;152485;152485;152485;152485;152485;152485;152485	0;0;-23982;0;0;-22097;0;0;0;0;0
chr12	6451703	6453086	1384	*	.	1000	187.819	-1	-1	941	5	5	6451886	6453013	94.4311	752	6451703	6453086	93.388	947	Promoter (<=1kb)	12	6451690	6466517	14828	1	55080	13	ENSG00000139192	TAPBPL	Promoter (<=1kb)	12	6452042	6453673	1632	1	55080	ENST00000544826.5	0	ENSG00000139192	TAPBPL	TAP binding protein like	ENST00000539384.5;ENST00000544826.5;ENST00000266556.8;ENST00000544021.5;ENST00000545700.5;ENST00000543567.5;ENST00000542160.1;ENST00000544289.1;ENST00000535639.5;ENST00000669354.1;ENST00000545339.5;ENST00000417058.6;ENST00000659820.1;ENST00000655473.1;ENST00000670713.1;ENST00000537003.2;ENST00000653829.1;ENST00000399492.6;ENST00000667738.1;ENST00000659623.1;ENST00000504270.2;ENST00000536388.5;ENS…	55080;55080;55080;55080;55080;55080;55080;55080;678655;678655;678655;678655;678655;678655;678655;678655;678655;678655;678655;678655;678655;678655;678655;6843;6843;6843;6843;6843;6843;6843;6843;939;939	0;0;0;0;0;0;-4620;-7949;-186;-156;-136;-3930;-585;-184;-156;-184;-184;-201;-184;-184;-188;-169;-2918;17567;17901;17528;17559;17591;13186;17591;17591;0;0
chr22	37749148	37750907	1760	*	.	1000	186.338	-1	-1	842	5	5	37749319	37750638	94.7304	656	37749148	37750907	91.6072	858	Exon (ENST00000413051.2/11078, exon 2 of 7)	22	37805093	37807436	2344	1	3005	-54186	ENSG00000189060	H1-0	Promoter (<=1kb)	22	37750997	37757982	6986	1	11078	ENST00000418339.5	-90	ENSG00000100106	TRIOBP	TRIO and F-actin binding protein	ENST00000455236.4;ENST00000644935.1;ENST00000492485.5;ENST00000344404.10;ENST00000403663.6;ENST00000407319.7;ENST00000428075.5;ENST00000413051.2;ENST00000418339.5;ENST00000452519.5;ENST00000417857.1;ENST00000331103.5	11078;11078;11078;11078;11078;11078;11078;11078;11078;11078;11078;11078	0;0;0;0;0;0;0;0;0;0;0;-3975
chr4	37812014	37813199	1186	*	.	1000	177.864	-1	-1	821	5	5	37812014	37813197	84.6264	823	37812185	37813199	93.2372	648	Distal Intergenic	4	37826660	37862937	36278	1	55276	-13461	ENSG00000169299	PGM2	Distal Intergenic	4	37826660	37839663	13004	1	55276	ENST00000625312.2	-13461	ENSG00000169299	PGM2	phosphoglucomutase 2	ENST00000625312.2;ENST00000381967.9;ENST00000515668.5;ENST00000505986.5;ENST00000512556.1	55276;55276;55276;55276;55276	-13461;-13487;-13509;-13520;-13522
chr20	31695861	31697006	1146	*	.	1000	176.581	-1	-1	462	5	5	31695861	31697006	81.9197	464	31695920	31696926	94.6609	401	Intron (ENST00000412972.1/ENST00000412972.1, intron 1 of 1)	20	31721507	31723409	1903	1	103021294	-24501	ENSG00000281376	ABALON	Intron (ENST00000412972.1/ENST00000412972.1, intron 1 of 1)	20	31721507	31723409	1903	1	103021294	ENST00000629058.1	-24501	ENSG00000281376	ABALON	apoptotic BCL2L1-antisense long non-coding RNA	ENST00000629058.1;ENST00000376062.6;ENST00000376055.8;ENST00000307677.5;ENST00000450273.1;ENST00000422920.1;ENST00000456404.5;ENST00000420488.5;ENST00000439267.1;ENST00000434194.1	103021294;598;598;598;598;598;598;598;598;598	0;0;0;0;0;0;0;0;0;25542
chr16	29974897	29976239	1343	*	.	1000	176.012	-1	-1	462	5	5	29974897	29975803	81.7968	463	29974897	29976239	94.2152	462	Promoter (1-2kb)	16	29973868	29992261	18394	1	9344	1029	ENSG00000149930	TAOK2	Promoter (<=1kb)	16	29974281	29992261	17981	1	9344	ENST00000279394.7	616	ENSG00000149930	TAOK2	TAO kinase 2	ENST00000414689.6;ENST00000279396.11;ENST00000575829.6;ENST00000561899.6;ENST00000570255.6;ENST00000566848.5;ENST00000569445.2;ENST00000569481.1;ENST00000304516.11;ENST00000620599.4;ENST00000380503.7;ENST00000569957.5;ENST00000563197.6;ENST00000568043.5;ENST00000567254.5;ENST00000567065.5;ENST00000562441.5;ENST00000567705.5;ENST00000567987.5;ENST00000563040.5;ENST00000540562.1;ENST00000562291.2;E…	124446;124446;124446;124446;124446;124446;124446;124446;283899;283899;283899;283899;283899;283899;283899;283899;283899;283899;283899;283899;283899;283899;8448;8448;8448;8448;8448;8448;8448;8479;8479;8479;8479;8479;8479;8479;9344;9344;9344;9344;9344;9344	34012;12818;12810;12793;12786;12220;11497;11481;-19476;-19971;-19979;-19999;-20002;-20005;-20005;-20007;-20007;-20011;-20012;-20013;-20035;-24732;34788;35182;35483;31014;35182;36065;34788;19378;19404;19835;19353;19824;19369;19818;0;0;0;-4113;-8879;-13671
chr14	61337668	61339501	1834	*	.	1000	174.999	-1	-1	1009	5	5	61337668	61339501	81.577	998	61337981	61339246	93.4222	708	Intron (ENST00000555185.5/5583, intron 1 of 3)	14	61277370	61281338	3969	2	161291	-56330	ENSG00000182107	TMEM30B	Intron (ENST00000555185.5/5583, intron 1 of 3)	14	61344242	61450872	106631	1	5583	ENST00000553831.5	-4741	ENSG00000027075	PRKCH	protein kinase C eta	ENST00000555185.5;ENST00000556778.5;ENST00000555542.5;ENST00000555906.5;ENST00000332981.10;ENST00000555082.5;ENST00000553830.1;ENST00000553831.5;ENST00000553726.5;ENST00000553265.5;ENST00000556164.5	5583;5583;5583;5583;5583;5583;5583;5583;5583;5583;5583	0;0;0;0;0;0;0;0;0;0;-21573
chr5	176388417	176389615	1199	*	.	1000	173.978	-1	-1	375	5	5	176388417	176389493	76.9029	356	176388427	176389615	97.0747	384	Promoter (<=1kb)	5	176388751	176389761	1011	1	192286	0	ENSG00000146066	HIGD2A	Promoter (<=1kb)	5	176388751	176389761	1011	1	192286	ENST00000274787.3	0	ENSG00000146066	HIGD2A	HIG1 hypoxia inducible domain family member 2A	ENST00000408537.1;ENST00000310418.8;ENST00000345807.6;ENST00000508425.5;ENST00000510734.5;ENST00000502877.1;ENST00000507821.1;ENST00000509319.1;ENST00000651832.1;ENST00000274787.3;ENST00000310389.6;ENST00000507151.1;ENST00000514533.1;ENST00000503175.1;ENST00000619979.4;ENST00000621444.4;ENST00000614830.4;ENST00000616685.1;ENST00000618911.4;ENST00000502663.5;ENST00000503849.5;ENST00000504821.1;ENS…	100302203;1212;1212;1212;1212;1212;1212;1212;1212;192286;285598;285598;285598;285598;51491;51491;51491;51491;51491;51491;51491;51491;51491;51491;51491;57179;57179;57179;57179;57179;57179;57179;57179;57179;57179;57179;57179;57179	20471;0;0;0;0;0;16725;17976;26748;0;22930;21879;0;0;0;0;0;0;0;0;0;0;0;0;0;-26678;-26653;-26652;-26610;-26610;-26656;-26653;-26620;-26630;-26653;-26682;-26653;-26855
chr6	139708181	139710122	1942	*	.	1000	173.398	-1	-1	802	5	5	139708181	139710122	82.4841	797	139708359	139710118	90.9142	629	Intron (ENST00000644936.1/100132735, intron 1 of 2)	6	139677639	139860476	182838	1	100132735	30542	ENSG00000231426	FILNC1	Promoter (2-3kb)	6	139705620	139860476	154857	1	100132735	ENST00000647420.1	2561	ENSG00000231426	FILNC1	FOXO induced long non-coding RNA 1	ENST00000644936.1;ENST00000647189.1;ENST00000642381.1;ENST00000647420.1	100132735;100132735;100132735;100132735	0;0;0;0
chr16	3717306	3718469	1164	*	.	1000	173.335	-1	-1	454	5	5	3717306	3718273	82.3828	464	3717327	3718469	90.952	423	Promoter (<=1kb)	16	3651639	3717553	65915	2	10131	0	ENSG00000126602	TRAP1	Promoter (<=1kb)	16	3658037	3717524	59488	2	10131	ENST00000246957.10	0	ENSG00000126602	TRAP1	TNF receptor associated protein 1	ENST00000246957.10;ENST00000538171.5;ENST00000576335.5;ENST00000571804.5;ENST00000574941.5;ENST00000576106.5;ENST00000571538.5;ENST00000571011.1;ENST00000570403.1;ENST00000262367.9;ENST00000382070.7;ENST00000637492.1;ENST00000571763.5;ENST00000576720.1;ENST00000570939.2;ENST00000574740.1;ENST00000573517.6;ENST00000572569.1;ENST00000635919.1;ENST00000638158.1	10131;10131;10131;10131;10131;10131;10131;10131;10131;1387;1387;1387;1387;1387;1387;1387;1387;1387;1387;1387	0;0;-28231;0;0;0;-26173;0;0;0;0;12781;18530;24999;64392;26488;38822;27185;26454;31214
chr8	130482740	130483879	1140	*	.	1000	172.764	-1	-1	598	5	5	130482808	130483879	80.3488	541	130482740	130483663	92.4149	588	Distal Intergenic	8	130052104	130443674	391571	2	50807	-39066	ENSG00000153317	ASAP1	Distal Intergenic	8	130052104	130443674	391571	2	50807	ENST00000518721.6	-39066	ENSG00000153317	ASAP1	ArfGAP with SH3 domain, ankyrin repeat and PH domain 1	NA	NA	NA
chr16	75288356	75289706	1351	*	.	1000	170.848	-1	-1	946	5	5	75288356	75289705	86.5922	956	75288602	75289706	84.2562	691	Distal Intergenic	16	75228181	75268053	39873	2	9564	-20303	ENSG00000050820	BCAR1	Distal Intergenic	16	75293908	75305438	11531	2	10428	ENST00000562602.1	15732	ENSG00000153774	CFDP1	craniofacial development protein 1	ENST00000570103.5;ENST00000283882.4;ENST00000564793.1;ENST00000562602.1;ENST00000393422.6;ENST00000562556.5;ENST00000535626.6;ENST00000538440.6;ENST00000418647.7;ENST00000420641.7;ENST00000568864.1;ENST00000563323.1	10428;10428;10428;10428;9564;9564;9564;9564;9564;9564;9564;9564	16839;143797;73329;15732;-20303;-23141;-22408;-22349;-22349;-21575;-23940;-21974
chr2	175180658	175182238	1581	*	.	1000	170.117	-1	-1	1167	5	5	175180658	175182208	84.1868	1167	175180659	175182238	85.9301	1166	Promoter (2-3kb)	2	175176258	175184607	8350	2	518	2369	ENSG00000154518	ATP5MC3	Promoter (<=1kb)	2	175178067	175181710	3644	2	518	ENST00000409194.5	0	ENSG00000154518	ATP5MC3	ATP synthase membrane subunit c locus 3	ENST00000401154.1;ENST00000345739.9;ENST00000426833.7;ENST00000264110.7;ENST00000409437.5;ENST00000409635.5;ENST00000428760.5;ENST00000392544.5;ENST00000409499.5;ENST00000415955.5;ENST00000417080.5;ENST00000421438.5;ENST00000429579.5;ENST00000456655.5;ENST00000435231.6;ENST00000437522.5;ENST00000409833.5;ENST00000413123.5;ENST00000445349.1;ENST00000284727.8;ENST00000409194.5;ENST00000392541.3;ENS…	100126350;1386;1386;1386;1386;1386;1386;1386;1386;1386;1386;1386;1386;1386;1386;1386;1386;1386;1386;518;518;518;518;518	-12949;0;0;0;-29576;0;0;0;0;0;0;0;0;0;0;0;0;0;0;0;0;0;0;0
chr6	156885898	156886992	1095	*	.	1000	167.536	-1	-1	617	5	5	156885957	156886932	82.0207	570	156885898	156886992	85.515	605	Intron (ENST00000346085.10/57492, intron 4 of 20)	6	156779678	156779731	54	2	100616154	-106167	ENSG00000271899	MIR4466	Intron (ENST00000346085.10/57492, intron 4 of 20)	6	156901376	157186620	285245	1	57492	ENST00000319584.11	-14384	ENSG00000049618	ARID1B	AT-rich interaction domain 1B	ENST00000346085.10;ENST00000350026.10;ENST00000636930.1;ENST00000647938.1;ENST00000494260.2;ENST00000636748.1;ENST00000636607.1;ENST00000414678.7;ENST00000638000.1;ENST00000636205.1;ENST00000637532.1;ENST00000319584.11	57492;57492;57492;57492;57492;57492;57492;57492;57492;57492;57492;57492	0;0;0;0;106498;0;106480;0;0;0;0;0
chr17	3659025	3660912	1888	*	.	1000	167.285	-1	-1	694	5	5	3659071	3660865	85.1218	643	3659025	3660912	82.1628	700	3' UTR	17	3662895	3668679	5785	2	30851	7767	ENSG00000213977	TAX1BP3	3' UTR	17	3662895	3668578	5684	2	30851	ENST00000225525.4	7666	ENSG00000213977	TAX1BP3	Tax1 binding protein 3	ENST00000550383.1;ENST00000552276.5;ENST00000547933.1;ENST00000046640.7;ENST00000381870.7;ENST00000452111.5;ENST00000574776.5;ENST00000495445.5;ENST00000467663.5;ENST00000488623.5;ENST00000574218.1;ENST00000399306.6;ENST00000576979.1;ENST00000572919.1;ENST00000225519.4;ENST00000225525.4;ENST00000611779.4;ENST00000551178.5;ENST00000547178.5;ENST00000225328.10;ENST00000549063.1;ENST00000345901.7;EN…	100533970;100533970;100533970;1497;1497;1497;1497;1497;1497;1497;1497;1497;1497;23729;23729;30851;30851;5026;5026;5026;5026;5026;5026;5026;5026;5026;83460;83460	0;35184;35328;0;0;22300;22296;22278;22267;22265;22263;21921;18878;-22776;-22775;0;0;35121;35184;35243;21959;35304;27128;31090;30861;29737;-7900;-7910
chr20	57463628	57465699	2072	*	.	1000	165.523	-1	-1	1158	5	5	57463628	57465567	81.0185	1176	57463713	57465699	84.5044	1056	Distal Intergenic	20	57495966	57525652	29687	2	140690	59953	ENSG00000124092	CTCFL	Distal Intergenic	20	57499554	57524257	24704	2	140690	ENST00000608440.5	58558	ENSG00000124092	CTCFL	CCCTC-binding factor like	NA	NA	NA
chr16	28382096	28384013	1918	*	.	1000	165.098	-1	-1	565	5	5	28382104	28383448	88.0955	557	28382096	28384013	77.0023	566	Exon (ENST00000398944.7/728689, exon 16 of 21)	16	28342555	28363508	20954	2	728741	-18588	ENSG00000198156	NPIPB6	Exon (ENST00000398944.7/728689, exon 16 of 21)	16	28390982	28391051	70	2	102465520	ENST00000613016.1	7038	ENSG00000275429	MIR6862-1	microRNA 6862-1	ENST00000613016.1;ENST00000398944.7;ENST00000380876.4;ENST00000533640.5;ENST00000532254.1	102465520;728689;728689;728741;728741	7038;0;0;-25442;0
chr20	38093563	38094885	1323	*	.	1000	164.134	-1	-1	903	5	5	38093563	38094856	82.2846	883	38093564	38094885	81.8492	922	Intron (ENST00000618318.1/58490, intron 2 of 2)	20	38033725	38127780	94056	1	58490	59838	ENSG00000101413	RPRD1B	Intron (ENST00000618318.1/58490, intron 2 of 2)	20	38085376	38090008	4633	1	58490	ENST00000484683.1	8187	ENSG00000101413	RPRD1B	regulation of nuclear pre-mRNA domain containing 1B	ENST00000462548.6;ENST00000373433.9;ENST00000449186.2;ENST00000618318.1;ENST00000614670.1;ENST00000622494.1;ENST00000471511.1;ENST00000484683.1	58490;58490;58490;58490;58490;58490;58490;58490	0;0;0;0;0;27382;9667;8187
chr10	43105381	43106483	1103	*	.	1000	163.509	-1	-1	602	5	5	43105381	43106471	79.584	605	43105440	43106483	83.925	540	Exon (ENST00000340058.6/5979, exon 5 of 19)	10	43077064	43130351	53288	1	5979	28317	ENSG00000165731	RET	Promoter (<=1kb)	10	43104732	43106490	1759	1	5979	ENST00000479913.1	649	ENSG00000165731	RET	ret proto-oncogene	ENST00000671844.1;ENST00000672389.1;ENST00000340058.6;ENST00000615310.4;ENST00000355710.8;ENST00000498820.5;ENST00000638465.1;ENST00000640619.1;ENST00000479913.1	5979;5979;5979;5979;5979;5979;5979;5979;5979	0;0;0;0;0;0;4897;4897;0
chr8	133032986	133033861	876	*	.	1000	162.674	-1	-1	444	5	5	133032986	133033861	78.2821	457	133032992	133033861	84.3919	425	Intron (ENST00000220616.9/7038, intron 41 of 47)	8	133046481	133046581	101	2	102466865	12720	ENSG00000276961	MIR7848	Intron (ENST00000220616.9/7038, intron 41 of 47)	8	133038260	133040341	2082	2	6503	ENST00000517549.1	6480	ENSG00000155926	SLA	Src like adaptor	ENST00000664551.1;ENST00000617402.1;ENST00000338087.10;ENST00000427060.6;ENST00000395352.7;ENST00000517549.1;ENST00000524345.5;ENST00000517648.5;ENST00000522119.5;ENST00000523224.5;ENST00000521823.5;ENST00000519341.5;ENST00000522002.5;ENST00000518565.5;ENST00000520106.5;ENST00000522432.5;ENST00000519504.5;ENST00000518594.1;ENST00000521302.5;ENST00000523610.5;ENST00000519747.5;ENST00000519558.5;EN…	100302522;102466865;6503;6503;6503;6503;6503;6503;6503;6503;6503;6503;6503;6503;6503;6503;6503;6503;6503;6503;6503;6503;6503;7038;7038;7038;7038;7038;7038;7038;7038;7038	-21098;12720;68741;26497;69051;6480;68767;68751;68616;41098;68767;68802;41092;69015;41166;41174;26427;41161;68744;68681;68749;68744;68681;0;0;0;0;63528;61159;60725;60354;15287
chr17	19302552	19304857	2306	*	.	1000	162.654	-1	-1	1707	5	5	19302552	19304857	75.8534	1712	19302610	19304832	86.8006	1644	Promoter (1-2kb)	17	19296596	19306261	9666	2	100874018	1404	ENSG00000235397	EPN2-AS1	Promoter (1-2kb)	17	19296596	19306261	9666	2	100874018	ENST00000451099.1	1404	ENSG00000235397	EPN2-AS1	EPN2 antisense RNA 1	ENST00000451099.1;ENST00000441293.2;ENST00000582659.5;ENST00000582015.5;ENST00000584707.5;ENST00000584633.1;ENST00000314728.9;ENST00000347697.6;ENST00000583197.5;ENST00000577692.5;ENST00000580579.5;ENST00000395618.7;ENST00000395628.6;ENST00000582234.5;ENST00000494192.6;ENST00000575595.5;ENST00000581024.5;ENST00000577244.5;ENST00000582969.5;ENST00000584150.5;ENST00000577195.5;ENST00000495155.5;ENS…	100874018;100874309;100874309;22905;22905;22905;22905;22905;22905;22905;22905;22905;22905;22905;22905;22905;22905;22905;22905;22905;22905;22905;22905;22905;22905;22905;22905;27077	0;65464;65156;0;0;65476;0;0;65156;65156;0;0;0;65136;0;0;65133;65123;65055;54158;44632;0;0;0;0;-5117;-8055;57740
chr20	371595	373593	1999	*	.	1000	161.258	-1	-1	741	5	5	371595	372906	71.9533	721	371750	373593	89.3048	607	Intron (ENST00000615226.4/57761, intron 1 of 4)	20	362835	397559	34725	1	57761	8760	ENSG00000101255	TRIB3	Intron (ENST00000615226.4/57761, intron 1 of 4)	20	381021	397559	16539	1	57761	ENST00000217233.8	-7428	ENSG00000101255	TRIB3	tribbles pseudokinase 3	ENST00000442637.2;ENST00000662580.1;ENST00000615226.4;ENST00000217233.8;ENST00000449710.5;ENST00000422053.3;ENST00000609179.5;ENST00000492242.5;ENST00000382291.7;ENST00000609504.5;ENST00000382285.7;ENST00000608467.5;ENST00000470439.5;ENST00000608736.1;ENST00000621012.1;ENST00000608875.1	100507459;100507459;57761;57761;57761;57761;80023;80023;80023;80023;80023;80023;80023;80023;80023;80023	0;0;0;0;0;0;0;0;0;0;0;0;0;22346;21962;21869
chr19	38195483	38197369	1887	*	.	1000	161.195	-1	-1	883	5	5	38195483	38197369	72.5831	885	38195874	38197234	88.6117	490	Intron (ENST00000222345.11/23094, intron 18 of 21)	19	38211006	38229714	18709	2	8193	32345	ENSG00000011332	DPF1	Intron (ENST00000222345.11/23094, intron 18 of 21)	19	38203692	38206390	2699	1	23094	ENST00000596403.1	-6323	ENSG00000105738	SIPA1L3	signal induced proliferation associated 1 like 3	ENST00000222345.11;ENST00000595495.1;ENST00000601054.1;ENST00000596403.1;ENST00000420980.6;ENST00000614244.4;ENST00000412732.5;ENST00000416611.5;ENST00000418517.5;ENST00000414789.5;ENST00000355526.8;ENST00000473716.5;ENST00000456296.5;ENST00000472656.5;ENST00000471976.5;ENST00000494031.5;ENST00000488378.1;ENST00000438060.5;ENST00000475938.1;ENST00000438365.5;ENST00000586624.1	23094;23094;23094;23094;8193;8193;8193;8193;8193;8193;8193;8193;8193;8193;8193;8193;8193;8193;8193;8193;8193	0;30712;21857;-6323;26881;26881;0;0;0;25929;26881;22570;0;20283;26881;19141;16610;26592;0;25804;0
chr6	148146178	148147789	1612	*	.	1000	160.147	-1	-1	452	5	5	148146178	148147674	81.5798	468	148146269	148147789	78.567	346	Distal Intergenic	6	148272304	148552048	279745	1	23328	-124515	ENSG00000111961	SASH1	Distal Intergenic	6	148272304	148440694	168391	1	23328	ENST00000367469.5	-124515	ENSG00000111961	SASH1	SAM and SH3 domain containing 1	NA	NA	NA
chrX	136260835	136261791	957	*	.	1000	159.327	-1	-1	448	5	5	136260835	136261764	73.3201	422	136260853	136261791	86.0069	457	Distal Intergenic	23	136213220	136256482	43263	2	79649	-4353	ENSG00000129680	MAP7D3	Distal Intergenic	23	136216820	136256482	39663	2	79649	ENST00000370663.9	-4353	ENSG00000129680	MAP7D3	MAP7 domain containing 3	ENST00000370661.5;ENST00000316077.14;ENST00000370663.9;ENST00000370660.3;ENST00000477124.1	79649;79649;79649;79649;79649	0;0;0;0;-29680
chr17	79011421	79012573	1153	*	.	1000	159.307	-1	-1	434	5	5	79011429	79012419	75.6773	414	79011421	79012573	83.6292	447	Promoter (1-2kb)	17	78991716	79009867	18152	2	124583	-1554	ENSG00000171302	CANT1	Promoter (1-2kb)	17	78997507	79009867	12361	2	124583	ENST00000591811.1	-1554	ENSG00000171302	CANT1	calcium activated nucleotidase 1	ENST00000581579.2;ENST00000577521.1;ENST00000578229.5;ENST00000354124.7;ENST00000580454.5;ENST00000582295.1;ENST00000579760.6;ENST00000339142.6;ENST00000311661.4;ENST00000392445.6;ENST00000581774.5;ENST00000583904.5;ENST00000392446.10;ENST00000620915.4;ENST00000302345.6;ENST00000592228.1;ENST00000591773.5;ENST00000588096.1;ENST00000588611.5;ENST00000588075.5;ENST00000590370.5;ENST00000586916.6;EN…	100507410;100507410;114897;114897;114897;114897;114897;114897;114897;114897;114897;114897;124583;124583;124583;124583;124583;124583;124583;124583;124583;124583;124583;124583;124583;124583;124583;124583	0;0;0;0;0;-11596;0;0;0;0;-21612;-29153;-1657;-13128;-1604;-1654;-1643;-16172;-1641;-1619;-1657;-1628;-1628;-1554;-1656;-5208;-1628;-1628
chr14	49999932	50001709	1778	*	.	1000	158.721	-1	-1	911	5	5	50000025	50001602	80.1163	817	49999932	50001709	78.6049	913	Exon (ENST00000655269.1/283551, exon 1 of 4)	14	49981712	50007520	25809	2	283551	5811	ENSG00000214900	LINC01588	Promoter (<=1kb)	14	49991553	50001288	9736	2	283551	ENST00000655269.1	0	ENSG00000214900	LINC01588	long intergenic non-protein coding RNA 1588	ENST00000635379.1;ENST00000557142.6;ENST00000603474.1;ENST00000553463.1;ENST00000553914.6;ENST00000399206.4;ENST00000530176.5;ENST00000658223.1;ENST00000533506.5;ENST00000528300.5;ENST00000655269.1;ENST00000529902.2	196913;196913;196913;196913;196913;283551;283551;283551;283551;283551;283551;283551	0;89846;37379;9680;38175;0;0;-6811;-6798;0;0;0
chr1	85319948	85321749	1802	*	.	1000	158.45	-1	-1	966	5	5	85319948	85321470	73.2383	964	85320072	85321749	85.2117	845	3' UTR	1	85265776	85276632	10857	2	8915	-43316	ENSG00000142867	BCL10	3' UTR	1	85276715	85399963	123249	1	646626	ENST00000427819.5	43233	NA	LOC646626	uncharacterized LOC646626	ENST00000535924.6;ENST00000284031.13;ENST00000483110.5;ENST00000426972.7;ENST00000633113.1;ENST00000654182.1;ENST00000427819.5	23576;23576;23576;23576;23576;646626;646626	0;0;0;0;0;0;0
chr22	30204794	30206086	1293	*	.	1000	158.05	-1	-1	435	5	5	30204794	30205919	77.7515	438	30204818	30206086	80.2985	409	Intron (ENST00000432360.2/ENST00000432360.2, intron 1 of 2)	22	30239194	30240538	1345	1	110806283	-33108	ENSG00000232530	LIF-AS1	Intron (ENST00000432360.2/ENST00000432360.2, intron 1 of 2)	22	30239194	30240538	1345	1	110806283	ENST00000447565.1	-33108	ENSG00000232530	LIF-AS1	LIF antisense RNA 1	ENST00000336726.10;ENST00000403975.1	150280;150280	124620;123783
chr15	44198986	44200098	1113	*	.	1000	157.776	-1	-1	584	5	5	44198986	44200098	83.2848	589	44199096	44200013	74.4914	469	Distal Intergenic	15	43870761	44195271	324511	2	84978	-3715	ENSG00000171877	FRMD5	Distal Intergenic	15	43870764	44195271	324508	2	84978	ENST00000417257.6	-3715	ENSG00000171877	FRMD5	FERM domain containing 5	ENST00000417257.6;ENST00000402883.5;ENST00000484674.5;ENST00000458630.5;ENST00000421674.5;ENST00000451277.5	84978;84978;84978;84978;84978;84978	0;0;0;0;0;0
chr1	29688397	29689259	863	*	.	1000	157.579	-1	-1	378	5	5	29688397	29689245	82.9887	381	29688404	29689259	74.5901	368	Distal Intergenic	1	29329620	29350114	20495	2	101928460	-338283	ENSG00000230523	LINC01756	Distal Intergenic	1	29329620	29350114	20495	2	101928460	ENST00000417651.1	-338283	ENSG00000230523	LINC01756	long intergenic non-protein coding RNA 1756	NA	NA	NA
chr2	72277875	72279263	1389	*	.	1000	156.424	-1	-1	426	5	5	72277875	72279263	75.1021	420	72277880	72279210	81.3222	427	Intron (ENST00000272427.10/23233, intron 20 of 21)	2	72129238	72148038	18801	2	56603	-129837	ENSG00000003137	CYP26B1	Intron (ENST00000272427.10/23233, intron 20 of 21)	2	72179173	72263437	84265	2	23233	ENST00000492257.1	-14438	ENSG00000144036	EXOC6B	exocyst complex component 6B	ENST00000272427.10;ENST00000490919.5;ENST00000471335.5;ENST00000492257.1;ENST00000634650.1	23233;23233;23233;23233;23233	0;0;0;-14438;0
chr15	67177823	67178996	1174	*	.	1000	155.811	-1	-1	733	5	5	67177823	67178957	78.5573	725	67177882	67178996	77.254	683	Intron (ENST00000327367.9/4088, intron 5 of 8)	15	67254786	67502260	247475	1	64799	-75790	ENSG00000103599	IQCH	Intron (ENST00000327367.9/4088, intron 5 of 8)	15	67184775	67190841	6067	1	4088	ENST00000560424.1	-5779	ENSG00000166949	SMAD3	SMAD family member 3	ENST00000559460.5;ENST00000327367.9;ENST00000559937.1;ENST00000559092.1;ENST00000560175.5;ENST00000540846.6;ENST00000558894.5;ENST00000439724.7;ENST00000558739.1;ENST00000537194.6;ENST00000558428.5;ENST00000558827.1;ENST00000560424.1;ENST00000558763.1;ENST00000261880.10;ENST00000538028.1;ENST00000561452.5;ENST00000542650.5	4088;4088;4088;4088;4088;4088;4088;4088;4088;4088;4088;4088;4088;4088;79719;79719;79719;79719	0;0;0;0;0;0;0;0;39588;0;0;0;-5779;-7666;75665;42206;75679;76199
chr12	75975076	75977146	2071	*	.	1000	155.76	-1	-1	778	5	5	75975100	75976704	76.7583	749	75975076	75977146	79.0019	784	Intron (ENST00000552856.1/ENST00000552856.1, intron 1 of 4)	12	76025447	76033932	8486	2	22822	56786	ENSG00000139289	PHLDA1	Intron (ENST00000552856.1/ENST00000552856.1, intron 1 of 4)	12	76025447	76031604	6158	2	22822	ENST00000602540.5	54458	ENSG00000139289	PHLDA1	pleckstrin homology like domain family A member 1	NA	NA	NA
chr17	72243778	72245047	1270	*	.	1000	153.865	-1	-1	858	5	5	72243778	72245047	70.903	857	72243795	72245029	82.9624	842	Distal Intergenic	17	72040714	72173583	132870	2	400618	-70195	ENSG00000234899	SOX9-AS1	Distal Intergenic	17	72040732	72173583	132852	2	400618	ENST00000628742.2	-70195	ENSG00000234899	SOX9-AS1	SOX9 antisense RNA 1	NA	NA	NA
chr6	42725979	42727167	1189	*	.	1000	153.609	-1	-1	740	5	5	42725979	42727152	73.4573	739	42726013	42727167	80.1521	708	Promoter (<=1kb)	6	42727234	42727700	467	1	442211	-67	NA	ATP6V0CP3	Promoter (<=1kb)	6	42727234	42727700	467	1	442211	ENST00000417255.1	-67	NA	ATP6V0CP3	ATPase H+ transporting V0 subunit c pseudogene 3	ENST00000614467.4;ENST00000417255.1;ENST00000230381.7;ENST00000372876.2	23506;442211;5961;6903	-19791;-67;0;18936
chr20	49711351	49712786	1436	*	.	1000	152.665	-1	-1	968	5	5	49711351	49712785	78.1735	965	49711446	49712786	74.4914	876	Promoter (1-2kb)	20	49632945	49713878	80934	2	9334	1092	ENSG00000158470	B4GALT5	Promoter (1-2kb)	20	49632945	49713878	80934	2	9334	ENST00000371711.4	1092	ENSG00000158470	B4GALT5	beta-1,4-galactosyltransferase 5	ENST00000371711.4	9334	0
chr18	11500212	11501057	846	*	.	1000	152.544	-1	-1	394	5	5	11500212	11501013	74.5287	399	11500240	11501057	78.0151	361	Intron (ENST00000659512.1/101927433, intron 3 of 6)	18	11486205	11523087	36883	1	101927433	14007	ENSG00000267252	LINC01255	Intron (ENST00000659512.1/101927433, intron 3 of 6)	18	11505779	11506968	1190	1	101927433	ENST00000586145.1	-4722	ENSG00000267252	LINC01255	long intergenic non-protein coding RNA 1255	ENST00000659512.1;ENST00000668070.1;ENST00000656361.1;ENST00000669406.1;ENST00000587189.5;ENST00000586947.6;ENST00000661687.1;ENST00000665603.1;ENST00000660965.1;ENST00000668120.1;ENST00000659316.1;ENST00000655334.1;ENST00000658156.1;ENST00000670553.1;ENST00000654376.1;ENST00000655487.1;ENST00000654285.1;ENST00000591318.1;ENST00000657252.1;ENST00000661251.1;ENST00000656057.1;ENST00000665083.1;ENS…	101927433;101927433;101927433;101927433;101927433;101927433;101927433;101927433;101927433;101927433;101927433;101927433;101927433;101927433;101927433;101927433;101927433;101927433;101927433;101927433;101927433;101927433;101927433;101927433;101927433;101927433;101927433;101927433;101927433;101927433;101927433;101927433;101927433;101927433;101927433;101927433;101927433;101927433;101927433;101927433	0;0;12850;0;0;0;0;10183;0;0;0;0;0;0;0;0;0;10164;10160;0;0;10159;10147;0;0;10144;0;0;0;10135;0;0;0;0;0;0;10038;10005;9988;-4722
chr7	44639173	44640813	1641	*	.	1000	149.663	-1	-1	932	5	5	44639278	44640712	65.7847	823	44639173	44640813	83.8785	936	Intron (ENST00000439616.6/4967, intron 2 of 19)	7	44606572	44709066	102495	1	4967	32601	ENSG00000105953	OGDH	Intron (ENST00000439616.6/4967, intron 2 of 19)	7	44666621	44675245	8625	1	4967	ENST00000459672.5	-25808	ENSG00000105953	OGDH	oxoglutarate dehydrogenase	ENST00000439616.6;ENST00000443864.6;ENST00000447398.5;ENST00000449767.5;ENST00000419661.5;ENST00000222673.6;ENST00000444676.5;ENST00000631326.2;ENST00000459672.5;ENST00000497326.1	4967;4967;4967;4967;4967;4967;4967;4967;4967;4967	0;0;0;0;0;0;0;0;-25808;-25982
chr12	120444124	120446560	2437	*	.	1000	149.552	-1	-1	729	5	5	120444242	120446560	70.4981	607	120444124	120446535	79.0543	467	Promoter (<=1kb)	12	120443964	120446384	2421	2	51499	0	ENSG00000170855	TRIAP1	Promoter (<=1kb)	12	120446444	120460344	13901	1	283459	ENST00000548171.1	0	ENSG00000257218	GATC	glutamyl-tRNA amidotransferase subunit C	ENST00000550009.1;ENST00000229379.3;ENST00000551806.1;ENST00000548171.1;ENST00000551765.6;ENST00000229384.5;ENST00000546954.2;ENST00000302432.3;ENST00000392509.6;ENST00000549649.5;ENST00000548342.5;ENST00000229390.8;ENST00000548792.1;ENST00000603963.1;ENST00000550458.1;ENST00000546942.1	1337;1337;283459;283459;283459;283459;51499;51499;8655;8655;8655;8683;8683;8683;8683;8683	0;0;0;0;0;-17;0;0;-23290;-23297;-23323;23188;18383;23079;23011;23158
chr1	102433584	102435042	1459	*	.	1000	149.284	-1	-1	1028	5	5	102433707	102435042	66.5165	916	102433584	102435026	82.7671	1017	Distal Intergenic	1	101802574	101997030	194457	2	118427	-436554	ENSG00000118733	OLFM3	Distal Intergenic	1	101802574	101997030	194457	2	118427	ENST00000370103.8	-436554	ENSG00000118733	OLFM3	olfactomedin 3	NA	NA	NA
chr10	18311843	18313274	1432	*	.	1000	149.104	-1	-1	1053	5	5	18311843	18313274	74.1407	1052	18312187	18313265	74.9636	710	Intron (ENST00000324631.12/783, intron 2 of 13)	10	18140677	18543557	402881	1	783	171166	ENSG00000165995	CACNB2	Intron (ENST00000324631.12/783, intron 2 of 13)	10	18340685	18541109	200425	1	783	ENST00000377329.9	-27411	ENSG00000165995	CACNB2	calcium voltage-gated channel auxiliary subunit beta 2	ENST00000324631.12;ENST00000352115.10;ENST00000377328.5;ENST00000643096.2;ENST00000645287.1;ENST00000644004.1;ENST00000282343.13;ENST00000615785.4;ENST00000617363.4;ENST00000396576.6;ENST00000377319.8;ENST00000651896.1;ENST00000377331.8;ENST00000377329.9;ENST00000498816.1;ENST00000612743.1;ENST00000612134.4	783;783;783;783;783;783;783;783;783;783;783;783;783;783;783;783;783	0;0;0;0;0;0;0;0;0;0;0;0;0;-27411;-27443;-27648;-27653
chr12	105485246	105486586	1341	*	.	1000	148.947	-1	-1	824	5	5	105485246	105486524	70.0484	834	105485286	105486586	78.899	775	Distal Intergenic	12	105304867	105327017	22151	2	105369954	-158229	ENSG00000257642	KCCAT198	Distal Intergenic	12	105353509	105371203	17695	1	387882	ENST00000548336.1	131737	ENSG00000235162	C12orf75	chromosome 12 open reading frame 75	NA	NA	NA
chr19	1248082	1249412	1331	*	.	1000	145.85	-1	-1	835	5	5	1248170	1249412	77.3487	743	1248082	1249253	68.5011	840	Promoter (<=1kb)	19	1248553	1259140	10588	1	90007	0	ENSG00000167470	MIDN	Promoter (<=1kb)	19	1248553	1254430	5878	1	90007	ENST00000586757.5	0	ENSG00000167470	MIDN	midnolin	ENST00000588030.5;ENST00000588411.5;ENST00000592051.1;ENST00000586472.5;ENST00000589266.5;ENST00000588090.5;ENST00000592815.5;ENST00000591935.5;ENST00000586548.5;ENST00000585913.5;ENST00000585630.5;ENST00000589710.5;ENST00000628979.2;ENST00000586773.5;ENST00000587323.5;ENST00000589686.5;ENST00000592412.5;ENST00000593128.5;ENST00000593283.5;ENST00000588230.5;ENST00000591097.5;ENST00000590704.5;ENS…	1153;1153;1153;1153;1153;1153;1153;1153;1153;1153;1153;1153;1153;1153;1153;1153;1153;1153;1153;1153;1153;1153;1153;1153;1153;1153;1153;1153;1153;1153;1153;1153;1153;1153;1153;1153;1153;1153;1153;1153;1153;1153;1153;148046;255057;255057;255057;255057;255057;255057;255057;513;513;513;513;513;513;513;513;55009;55009;55009;55009;55009;6794;6794;6794;6794;6794;6794;6794;6794;6794;6794;90007;90007;9000…	0;0;0;-17241;-17386;-17676;-17742;-17817;-17927;-18000;-19854;-19854;-19856;-19915;-19918;-19919;-19919;-19919;-19920;-19920;-19920;-19920;-19920;-19920;-19920;-19921;-19923;-19924;-19925;-19935;-19936;-19936;-19938;-19939;-19940;-19944;-21531;-21618;-22570;-23505;-23513;-24092;-24142;20848;0;0;0;0;0;-10236;-10262;0;0;0;0;0;0;0;0;0;-26609;-26681;-26688;-27464;0;0;0;0;0;0;0;0;28069;24934;0;0;0;0;0…
chr20	50675724	50676728	1005	*	.	1000	145.688	-1	-1	500	5	5	50675815	50676720	72.5379	408	50675724	50676728	73.1499	502	Intron (ENST00000327979.8/140876, intron 1 of 21)	20	50586108	50691542	105435	2	140876	14814	ENSG00000042062	RIPOR3	Intron (ENST00000327979.8/140876, intron 1 of 21)	20	50586108	50691542	105435	2	140876	ENST00000327979.8	14814	ENSG00000042062	RIPOR3	RIPOR family member 3	ENST00000452336.1;ENST00000435177.1;ENST00000327979.8	100506175;100506175;140876	30253;22522;0
chr22	36544258	36545978	1721	*	.	1000	145.683	-1	-1	833	5	5	36544328	36545915	69.8616	763	36544258	36545978	75.821	834	Distal Intergenic	22	36510855	36529184	18330	2	8664	-15074	ENSG00000100353	EIF3D	Distal Intergenic	22	36523115	36529184	6070	2	8664	ENST00000432675.4	-15074	ENSG00000100353	EIF3D	eukaryotic translation initiation factor 3 subunit D	ENST00000300105.6;ENST00000216190.13;ENST00000405442.5;ENST00000426531.5;ENST00000458572.1;ENST00000462794.1;ENST00000455547.5;ENST00000457241.5;ENST00000432675.4;ENST00000402116.2;ENST00000496875.1	10369;8664;8664;8664;8664;8664;8664;8664;8664;8664;8664	157580;0;0;-27327;-24757;-27335;0;0;0;0;0
chr19	4077525	4079119	1595	*	.	1000	145.407	-1	-1	845	5	5	4077622	4078963	72.7082	745	4077525	4079119	72.6989	848	Distal Intergenic	19	4043303	4066899	23597	2	51341	-10626	ENSG00000178951	ZBTB7A	Distal Intergenic	19	4043303	4066899	23597	2	51341	ENST00000322357.9	-10626	ENSG00000178951	ZBTB7A	zinc finger and BTB domain containing 7A	ENST00000322357.9;ENST00000601588.1;ENST00000262948.9;ENST00000600584.5;ENST00000601786.5;ENST00000394867.8;ENST00000597263.5;ENST00000599021.1;ENST00000595715.1;ENST00000593364.5;ENST00000602167.5;ENST00000597008.5;ENST00000599345.1	51341;51341;5605;5605;5605;5605;5605;5605;5605;5605;5605;5605;5605	0;0;45010;21560;24085;44998;22153;21928;20953;24094;25673;23385;44953
chr16	28862706	28863958	1253	*	.	1000	144.122	-1	-1	681	5	5	28862706	28863890	65.3187	688	28862790	28863958	78.8031	590	5' UTR	16	28878405	28904509	26105	1	487	-14447	ENSG00000196296	ATP2A1	Promoter (<=1kb)	16	28862804	28874201	11398	1	25970	ENST00000337120.9	0	ENSG00000178188	SH2B1	SH2B adaptor protein 1	ENST00000561547.5;ENST00000566956.1;ENST00000577590.1;ENST00000563314.5;ENST00000340394.12;ENST00000325215.10;ENST00000336783.8;ENST00000382686.8;ENST00000395547.6;ENST00000564304.5;ENST00000570200.5;ENST00000565971.5;ENST00000565845.5;ENST00000564035.5;ENST00000566946.5;ENST00000562583.5;ENST00000561732.1;ENST00000562686.1;ENST00000569318.1;ENST00000566007.5;ENST00000564162.1;ENST00000563591.5;E…	100289092;100289092;100616256;11273;11273;11273;11273;11273;11273;11273;11273;11273;11273;11273;11273;11273;11273;11273;11273;11273;11273;25970;25970;25970;25970;25970;25970;25970;25970;25970;25970;25970;25970;25970;25970;25970;25970;487;487;487;487;487;487;487;487;7284;7284;7284;7284	15937;15962;-18699;39671;39658;39613;39613;39613;39613;39611;39454;36936;29510;28850;28641;28641;28377;27854;27607;27111;27037;0;0;0;0;0;0;0;0;0;0;-17;-2677;-3196;-5136;-8295;-8382;-14447;-14530;-14903;-15285;-16095;-23705;-24939;-24939;0;-18374;0;-17699
chr1	218360480	218362385	1906	*	.	1000	144.054	-1	-1	966	5	5	218360480	218361899	70.9575	956	218360548	218362385	73.0964	909	Intron (ENST00000366930.9/7042, intron 1 of 6)	1	218344196	218345678	1483	2	728463	-14802	ENSG00000232480	TGFB2-AS1	Intron (ENST00000366930.9/7042, intron 1 of 6)	1	218347038	218434312	87275	1	7042	ENST00000488793.1	13442	ENSG00000092969	TGFB2	transforming growth factor beta 2	ENST00000366932.4;ENST00000366930.9;ENST00000366929.4;ENST00000488793.1;ENST00000414452.1	51018;7042;7042;7042;728463	75187;0;0;0;-14802
chr6	165048989	165049961	973	*	.	1000	143.738	-1	-1	570	5	5	165048989	165049930	68.0837	565	165049073	165049961	75.6543	491	Intron (ENST00000667740.1/ENST00000667740.1, intron 3 of 3)	6	164791288	164827683	36396	2	105378111	-221306	NA	MEAT6	Intron (ENST00000667740.1/ENST00000667740.1, intron 3 of 3)	6	164792886	164827683	34798	2	105378111	ENST00000663349.1	-221306	NA	MEAT6	melanoma-associated transcript 6	NA	NA	NA
chr10	103503827	103505320	1494	*	.	1000	143.07	-1	-1	735	5	5	103504071	103505109	70.1878	500	103503827	103505320	72.8822	727	Intron (ENST00000369780.8/9148, intron 1 of 5)	10	103493979	103592552	98574	1	9148	9848	ENSG00000107954	NEURL1	Intron (ENST00000369780.8/9148, intron 1 of 5)	10	103493979	103592552	98574	1	9148	ENST00000369780.8	9848	ENSG00000107954	NEURL1	neuralized E3 ubiquitin protein ligase 1	ENST00000453753.5;ENST00000447820.1;ENST00000369783.4;ENST00000369780.8	102724341;102724341;119395;9148	0;10082;-24587;0
chr14	50815834	50817354	1521	*	.	1000	142.956	-1	-1	784	5	5	50815951	50817273	72.3631	680	50815834	50817354	70.5929	772	Intron (ENST00000245441.9/51199, intron 3 of 30)	14	50821880	50823501	1622	1	105370489	-4526	ENSG00000258843	LOC105370489	Intron (ENST00000245441.9/51199, intron 3 of 30)	14	50821880	50823501	1622	1	105370489	ENST00000555966.1	-4526	ENSG00000258843	LOC105370489	uncharacterized LOC105370489	ENST00000555966.1;ENST00000245441.9;ENST00000476352.5;ENST00000530997.6;ENST00000382043.8;ENST00000324330.13;ENST00000382041.7;ENST00000453196.5;ENST00000453401.6;ENST00000486950.5;ENST00000486200.1;ENST00000496749.1;ENST00000463419.1	105370489;51199;51199;51199;51199;51199;51199;51199;51199;51199;51199;51199;51199	-4526;0;0;0;0;0;0;0;0;0;-21316;0;0
chr1	234683906	234684883	978	*	.	1000	142.606	-1	-1	539	5	5	234683913	234684810	66.8744	545	234683906	234684883	75.7318	526	Intron (ENST00000442382.1/ENST00000442382.1, intron 1 of 1)	1	234646289	234683176	36888	1	101927787	37617	ENSG00000228044	LOC101927787	Intron (ENST00000442382.1/ENST00000442382.1, intron 1 of 1)	1	234656125	234681122	24998	1	101927787	ENST00000449012.1	27781	ENSG00000228044	LOC101927787	uncharacterized LOC101927787	ENST00000417805.1;ENST00000665192.1;ENST00000664534.1;ENST00000449012.1	101927787;101927787;101927787;101927787	37617;28122;27854;27781
chr10	119164483	119165909	1427	*	.	1000	141.501	-1	-1	966	5	5	119165038	119165909	70.1662	410	119164483	119165906	71.3344	968	Promoter (<=1kb)	10	119140767	119165714	24948	2	119559	0	ENSG00000183605	SFXN4	Promoter (<=1kb)	10	119140767	119165714	24948	2	119559	ENST00000355697.7	0	ENSG00000183605	SFXN4	sideroflexin 4	ENST00000298510.4;ENST00000494433.1;ENST00000463322.1;ENST00000490417.6;ENST00000355697.7;ENST00000484960.5;ENST00000461438.5;ENST00000369131.8;ENST00000466218.5;ENST00000419372.5;ENST00000462913.1;ENST00000361432.3;ENST00000648560.1;ENST00000489988.5;ENST00000498549.2;ENST00000462327.1	10935;10935;10935;119559;119559;119559;119559;119559;119559;119559;119559;404636;404636;404636;404636;404636	12903;5079;8863;-7727;0;-9360;0;0;0;0;-287;60370;60366;50378;44101;35008
chr2	29392453	29393650	1198	*	.	1000	140.025	-1	-1	548	5	5	29392453	29393650	64.0961	529	29392453	29393623	75.9284	567	Intron (ENST00000389048.8/238, intron 4 of 28)	2	29097705	29189643	91939	1	79745	294748	ENSG00000115295	CLIP4	Intron (ENST00000389048.8/238, intron 4 of 28)	2	29286410	29319211	32802	2	238	ENST00000498037.1	-73242	ENSG00000171094	ALK	ALK receptor tyrosine kinase	ENST00000389048.8;ENST00000618119.4	238;238	0;0
chr1	94672604	94673678	1075	*	.	1000	139.541	-1	-1	549	5	5	94672753	94673542	67.7011	405	94672604	94673678	71.8398	545	Exon (ENST00000432162.6/101928079, exon 6 of 6)	1	94745860	94745900	41	2	100616321	72222	ENSG00000263526	MIR378G	Exon (ENST00000432162.6/101928079, exon 6 of 6)	1	94657925	94658250	326	2	101928079	ENST00000456551.1	-14354	ENSG00000224081	SLC44A3-AS1	SLC44A3 antisense RNA 1	ENST00000634870.1;ENST00000635440.1;ENST00000635184.1;ENST00000635408.1;ENST00000634937.1;ENST00000634339.1;ENST00000442418.5;ENST00000452922.5;ENST00000456551.1;ENST00000432162.6;ENST00000421997.5;ENST00000414374.1;ENST00000418366.2	101928079;101928079;101928079;101928079;101928079;101928079;101928079;101928079;101928079;101928079;101928079;101928079;101928079	0;0;0;0;0;0;0;0;-14354;0;0;0;0
chr3	188289882	188291138	1257	*	.	1000	139.406	-1	-1	806	5	5	188289978	188291083	64.0544	723	188289882	188291138	75.3512	793	Intron (ENST00000448637.5/4026, intron 1 of 6)	3	188178543	188180812	2270	1	401105	111339	ENSG00000279891	FLJ42393	Intron (ENST00000448637.5/4026, intron 1 of 6)	3	188239864	188406291	166428	1	4026	ENST00000457242.1	50018	ENSG00000145012	LPP	LIM domain containing preferred translocation partner in lipoma	ENST00000448637.5;ENST00000416784.5;ENST00000430340.5;ENST00000414139.5;ENST00000454789.5;ENST00000426274.5;ENST00000420410.5;ENST00000443217.5;ENST00000618621.4;ENST00000640853.1;ENST00000617246.4;ENST00000457242.1	4026;4026;4026;4026;4026;4026;4026;4026;4026;4026;4026;4026	0;0;0;0;0;0;0;0;0;0;0;0
chr20	41004491	41005724	1234	*	.	1000	138.074	-1	-1	683	5	5	41004491	41005698	68.5812	676	41004514	41005724	69.4924	667	Distal Intergenic	20	41028822	41124487	95666	1	7150	-23098	ENSG00000198900	TOP1	Distal Intergenic	20	41028822	41124487	95666	1	7150	ENST00000361337.3	-23098	ENSG00000198900	TOP1	DNA topoisomerase I	ENST00000361337.3	7150	0
chr3	192443577	192444886	1310	*	.	1000	137.525	-1	-1	662	5	5	192443577	192444763	64.4572	661	192443704	192444886	73.0678	536	Intron (ENST00000445105.6/2257, intron 2 of 5)	3	192515022	192516573	1552	1	100873987	-70136	ENSG00000230126	FGF12-AS2	Intron (ENST00000445105.6/2257, intron 2 of 5)	3	192142509	192409049	266541	2	2257	ENST00000454309.6	-34528	ENSG00000114279	FGF12	fibroblast growth factor 12	ENST00000445105.6;ENST00000450716.5;ENST00000430714.5;ENST00000448795.5;ENST00000418610.1	2257;2257;2257;2257;2257	0;0;0;0;0
chr16	57016934	57017801	868	*	.	1000	137.294	-1	-1	499	5	5	57016934	57017801	73.723	501	57017006	57017776	63.5708	425	5' UTR	16	56989485	57083531	94047	1	84166	27449	ENSG00000140853	NLRC5	Promoter (<=1kb)	16	57017074	57083524	66451	1	84166	ENST00000436936.5	0	ENSG00000140853	NLRC5	NLR family CARD domain containing 5	ENST00000539881.5;ENST00000262510.10;ENST00000543141.5;ENST00000538273.5;ENST00000544641.5;ENST00000538059.5;ENST00000436936.5;ENST00000539144.5;ENST00000538805.5;ENST00000545081.5;ENST00000538110.5;ENST00000536231.1;ENST00000543030.5;ENST00000538453.5;ENST00000540182.5;ENST00000538930.5;ENST00000538778.5;ENST00000541020.1;ENST00000537056.5;ENST00000534931.1	84166;84166;84166;84166;84166;84166;84166;84166;84166;84166;84166;84166;84166;84166;84166;84166;84166;84166;84166;84166	0;0;27371;0;0;0;0;-2912;-7886;-7961;-8622;-8838;-9078;-16371;-22887;-23520;-23607;-23687;-25780;-27496
chr10	119380588	119381869	1282	*	.	1000	137.186	-1	-1	520	5	5	119380621	119381869	66.528	485	119380588	119381693	70.6577	522	Promoter (2-3kb)	10	119377972	119378043	72	1	100616398	2616	ENSG00000265719	MIR4681	Promoter (2-3kb)	10	119377972	119378043	72	1	100616398	ENST00000580598.1	2616	ENSG00000265719	MIR4681	microRNA 4681	ENST00000580598.1;ENST00000392870.3	100616398;2869	2616;0
chr11	47220179	47221713	1535	*	.	1000	137.054	-1	-1	607	5	5	47220314	47221713	69.2156	486	47220179	47221699	67.8387	594	Exon (ENST00000540410.1/ENST00000540410.1, exon 1 of 2)	11	47214465	47239240	24776	1	1643	5714	ENSG00000134574	DDB2	Exon (ENST00000540410.1/ENST00000540410.1, exon 1 of 2)	11	47216913	47239191	22279	1	1643	ENST00000617847.4	3266	ENSG00000134574	DDB2	damage specific DNA binding protein 2	ENST00000495866.5;ENST00000527464.5;ENST00000616973.4;ENST00000529540.5;ENST00000395397.7;ENST00000405576.5;ENST00000481020.5;ENST00000481889.6;ENST00000436778.5;ENST00000487913.5;ENST00000531660.5;ENST00000532630.1;ENST00000407404.5;ENST00000622878.4;ENST00000614825.4;ENST00000256996.8;ENST00000378601.7;ENST00000622090.4;ENST00000615695.1;ENST00000610805.4;ENST00000612309.4;ENST00000617022.4;ENS…	10062;10062;10062;10062;10062;10062;10062;10062;10062;10062;10062;10062;10062;1643;1643;1643;1643;1643;1643;1643;1643;1643;1643;1643;1643;1643;1643;1643;1643;53;53;53;53;53;53;53;53;53;53;53;53;53;53;53;53	0;0;0;0;0;0;0;0;0;0;0;0;0;5714;0;0;0;0;5121;0;0;0;0;0;0;0;-12868;-12914;-16093;27101;27101;0;23863;27089;27103;27106;27101;26915;23247;27101;0;23665;27092;27103;27101
chr17	78882606	78884102	1497	*	.	1000	136.847	-1	-1	668	5	5	78882688	78883905	68.3099	589	78882606	78884102	68.537	665	Intron (ENST00000536189.6/7077, intron 1 of 4)	17	78870910	78903217	32308	2	100653515	19115	ENSG00000178404	CEP295NL	Intron (ENST00000536189.6/7077, intron 1 of 4)	17	78852977	78874150	21174	2	7077	ENST00000585421.5	-8456	ENSG00000035862	TIMP2	TIMP metallopeptidase inhibitor 2	ENST00000586713.5;ENST00000322630.3;ENST00000619342.1;ENST00000590267.5;ENST00000587052.1;ENST00000585421.5;ENST00000536189.6;ENST00000262768.11;ENST00000586057.5;ENST00000592761.2	100653515;100653515;100653515;100653515;100653515;7077;7077;7077;7077;7077	0;19099;17726;19115;19097;0;0;0;0;0
chr19	56148033	56150094	2062	*	.	1000	136.652	-1	-1	978	5	5	56148562	56150094	62.443	463	56148033	56150074	74.2095	964	Exon (ENST00000623020.1/ENST00000623020.1, exon 1 of 1)	19	56132599	56160893	28295	1	55311	15434	ENSG00000167685	ZNF444	Promoter (1-2kb)	19	56146088	56147142	1055	1	55311	ENST00000591564.1	1945	ENSG00000167685	ZNF444	zinc finger protein 444	ENST00000610935.2;ENST00000587279.1;ENST00000587467.5;ENST00000588358.5;ENST00000587195.5;ENST00000337080.8;ENST00000586123.5;ENST00000587664.5;ENST00000592949.5;ENST00000593100.5;ENST00000588203.1;ENST00000591564.1;ENST00000587236.1;ENST00000592171.1;ENST00000357330.7;ENST00000440823.1;ENST00000590002.1	126208;126208;55311;55311;55311;55311;55311;55311;55311;55311;55311;55311;55311;55311;85569;85569;85569	0;0;15434;7082;0;0;6730;0;0;6306;4696;1945;-4207;-7215;-25914;-25926;-27015
chr17	19187709	19190516	2808	*	.	1000	136.215	-1	-1	410	5	5	19187745	19190464	70.664	377	19187709	19190516	65.5508	407	Promoter (<=1kb)	17	19188016	19188714	699	1	780851	0	ENSG00000263934	SNORD3A	Promoter (<=1kb)	17	19188016	19188232	217	1	780851	ENST00000625876.1	0	ENSG00000263934	SNORD3A	small nucleolar RNA, C/D box 3A	ENST00000582015.5;ENST00000344415.9;ENST00000574324.1;ENST00000583540.1;ENST00000625876.1;ENST00000620232.1;ENST00000584923.1;ENST00000580533.1;ENST00000620446.1;ENST00000625845.1;ENST00000631194.1;ENST00000628484.1;ENST00000399087.2;ENST00000399083.1	22905;400581;400581;400581;780851;780851;780851;780853;780853;780853;79999;79999;79999;79999	0;0;0;0;0;0;0;0;0;0;0;0;0;0
chr3	127770194	127771989	1796	*	.	1000	136.208	-1	-1	675	5	5	127770291	127771516	69.0508	608	127770194	127771989	67.1569	645	Intron (ENST00000265052.9/11343, intron 3 of 7)	3	127672935	127680926	7992	1	80325	97259	ENSG00000114626	ABTB1	Intron (ENST00000265052.9/11343, intron 3 of 7)	3	127721076	127784008	62933	2	11343	ENST00000493611.1	12019	ENSG00000074416	MGLL	monoglyceride lipase	ENST00000265052.9;ENST00000453507.6;ENST00000398104.5;ENST00000434178.6;ENST00000648300.1;ENST00000465597.5;ENST00000479967.5;ENST00000493611.1;ENST00000476654.1;ENST00000494830.1	11343;11343;11343;11343;11343;11343;11343;11343;11343;11343	0;0;0;0;0;0;0;0;0;50154
chr11	43937539	43938707	1169	*	.	1000	135.375	-1	-1	682	5	5	43937745	43938671	66.8744	490	43937539	43938707	68.5011	669	Intron (ENST00000526408.1/ENST00000526408.1, intron 2 of 6)	11	43942637	43943878	1242	1	387763	-3930	ENSG00000187479	C11orf96	Intron (ENST00000526408.1/ENST00000526408.1, intron 2 of 6)	11	43942637	43943878	1242	1	387763	ENST00000617612.3	-3930	ENSG00000187479	C11orf96	chromosome 11 open reading frame 96	ENST00000664150.1;ENST00000499194.5;ENST00000527960.2;ENST00000528285.5;ENST00000534287.1;ENST00000532962.5;ENST00000302708.9;ENST00000530803.5;ENST00000529366.5;ENST00000532410.1;ENST00000532129.1;ENST00000529434.1;ENST00000617612.3	100507300;100507300;100507300;100507300;100507300;221120;221120;221120;221120;221120;221120;221120;387763	-16641;-16613;-16641;-16595;-16680;56728;56708;56665;54962;54456;47777;18735;-3930
chr19	10543817	10545107	1291	*	.	1000	134.928	-1	-1	745	5	5	10543861	10545097	65.6658	705	10543817	10545107	69.2622	742	Promoter (<=1kb)	19	10543895	10553418	9524	1	84971	0	ENSG00000130734	ATG4D	Promoter (<=1kb)	19	10543895	10553124	9230	1	84971	ENST00000586417.5	0	ENSG00000130734	ATG4D	autophagy related 4D cysteine peptidase	ENST00000408483.1;ENST00000587069.5;ENST00000590923.5;ENST00000250244.10;ENST00000589348.1;ENST00000592285.1;ENST00000393599.3;ENST00000335766.2;ENST00000333430.6;ENST00000439028.3;ENST00000590601.1;ENST00000536689.5;ENST00000312962.12;ENST00000652042.1;ENST00000537363.5;ENST00000478863.5;ENST00000612875.4;ENST00000537433.5;ENST00000543842.1;ENST00000539027.5;ENST00000536714.1;ENST00000432197.5;E…	100302226;10053;10053;10053;10053;10053;1032;1032;53637;53637;53637;65095;65095;65095;65095;65095;65095;65095;65095;65095;65095;65095;65095;65095;65095;65095;84971;84971;84971;84971;84971;84971;84971;84971;84971;84971;84971;84971	-7015;32207;42208;42207;32124;32165;23872;23952;-26370;-25886;-26390;20890;20903;20919;14829;20864;20913;14369;13114;20883;14723;20924;20903;20901;20903;20901;0;0;0;0;0;0;0;0;0;-13;-3922;-6829
chr18	12376328	12377389	1062	*	.	1000	134.565	-1	-1	549	5	5	12376328	12377347	67.0488	555	12376335	12377389	67.5165	537	Promoter (<=1kb)	18	12328944	12377314	48371	2	10939	0	ENSG00000141385	AFG3L2	Promoter (<=1kb)	18	12328944	12377314	48371	2	10939	ENST00000269143.7	0	ENSG00000141385	AFG3L2	AFG3 like matrix AAA peptidase subunit 2	ENST00000269143.7;ENST00000588893.1;ENST00000590811.1;ENST00000591848.1	10939;10939;10939;10939	0;-28000;0;-16095
chr14	53390945	53393240	2296	*	.	1000	134.461	-1	-1	480	5	5	53390945	53393176	64.8948	487	53391027	53393240	69.5664	361	Exon (ENST00000652780.1/ENST00000652780.1, exon 1 of 2)	14	53153354	53157528	4175	1	101927620	237591	ENSG00000258731	LOC101927620	Exon (ENST00000652780.1/ENST00000652780.1, exon 1 of 2)	14	53153354	53157528	4175	1	101927620	ENST00000554235.1	237591	ENSG00000258731	LOC101927620	uncharacterized LOC101927620	NA	NA	NA
chr2	152096777	152098351	1575	*	.	1000	132.615	-1	-1	584	5	5	152096777	152098351	60.5919	571	152096863	152098205	72.0231	512	Promoter (1-2kb)	2	151802827	152099475	296649	2	785	1124	ENSG00000182389	CACNB4	Promoter (<=1kb)	2	151838633	152098461	259829	2	785	ENST00000637913.1	110	ENSG00000182389	CACNB4	calcium voltage-gated channel auxiliary subunit beta 4	ENST00000263904.5;ENST00000489389.1;ENST00000482997.5;ENST00000539935.6;ENST00000637309.1;ENST00000638005.1;ENST00000636442.1;ENST00000636785.1;ENST00000636762.1;ENST00000637913.1;ENST00000427385.6;ENST00000201943.10;ENST00000470066.2;ENST00000636129.1;ENST00000636496.1	10254;10254;10254;785;785;785;785;785;785;785;785;785;785;785;785	77412;26335;77378;0;0;0;0;0;0;0;0;0;0;0;0
chr18	13629275	13630498	1224	*	.	1000	131.593	-1	-1	619	5	5	13629275	13630498	66.0666	635	13629390	13630455	65.5268	489	Intron (ENST00000399848.7/753, intron 5 of 5)	18	13611114	13611200	87	1	100616130	18161	ENSG00000263527	MIR4526	Intron (ENST00000399848.7/753, intron 5 of 5)	18	13620868	13652754	31887	1	753	ENST00000435606.1	8407	ENSG00000168675	LDLRAD4	low density lipoprotein receptor class A domain containing 4	ENST00000583168.1;ENST00000587905.5;ENST00000399848.7;ENST00000359446.9;ENST00000593236.1;ENST00000586207.5;ENST00000587757.5;ENST00000585931.5;ENST00000586765.1;ENST00000592812.1;ENST00000361303.7;ENST00000435606.1;ENST00000592991.1	100616130;753;753;753;753;753;753;753;753;753;753;753;753	18161;0;0;0;164260;0;0;0;0;16650;0;0;-11260
chr12	45727352	45729173	1822	*	.	1000	131.253	-1	-1	730	5	5	45727352	45729173	59.5321	730	45727382	45729066	71.7209	701	Promoter (<=1kb)	12	45718046	45727775	9730	2	400027	0	NA	LINC00938	Promoter (<=1kb)	12	45718046	45727775	9730	2	400027	ENST00000609803.2	0	NA	LINC00938	long intergenic non-protein coding RNA 938	ENST00000334344.11;ENST00000427628.5;ENST00000426776.5;ENST00000422737.6;ENST00000609803.2	196528;196528;196528;196528;400027	-533;-700;-713;-743;0
chr17	79921207	79922171	965	*	.	1000	131.234	-1	-1	396	5	5	79921207	79922016	66.7869	393	79921207	79922171	64.4476	400	Promoter (1-2kb)	17	79919357	79925999	6643	1	101928738	1850	ENSG00000262188	LINC01978	Promoter (1-2kb)	17	79919415	79925999	6585	1	101928738	ENST00000655170.1	1792	ENSG00000262188	LINC01978	long intergenic non-protein coding RNA 1978	ENST00000574526.1;ENST00000572353.1;ENST00000655170.1;ENST00000576738.1;ENST00000310924.7;ENST00000576768.5;ENST00000340848.11;ENST00000572862.5;ENST00000570373.5;ENST00000574241.6;ENST00000573782.5;ENST00000574427.1;ENST00000571872.1	101928738;101928738;101928738;101928766;125058;125058;125058;125058;125058;125058;125058;125058;125058	0;0;0;0;113701;28686;28665;28657;28663;29842;28659;28662;71463
chr1	60972642	60973397	756	*	.	1000	131.227	-1	-1	392	5	5	60972642	60973386	61.5995	392	60972643	60973397	69.6271	391	Promoter (1-2kb)	1	60912675	60970776	58102	2	100996570	-1866	ENSG00000237928	NFIA-AS2	Promoter (1-2kb)	1	60940239	60970776	30538	2	100996570	ENST00000438559.5	-1866	ENSG00000237928	NFIA-AS2	NFIA antisense RNA 2	ENST00000665665.1;ENST00000438559.5;ENST00000418662.1;ENST00000421455.2;ENST00000371191.5;ENST00000664495.1	100996570;100996570;100996570;100996570;4774;4774	-1897;-1866;-19793;-1949;0;0
chr20	51360443	51361341	899	*	.	1000	130.154	-1	-1	465	5	5	51360444	51361308	60.2277	478	51360443	51361341	69.9267	452	Distal Intergenic	20	51452905	51452977	73	2	100422889	91636	ENSG00000266761	MIR3194	Distal Intergenic	20	51391409	51399219	7811	2	4773	ENST00000496054.1	37878	ENSG00000101096	NFATC2	nuclear factor of activated T cells 2	ENST00000396009.7;ENST00000371564.8;ENST00000609943.5;ENST00000610033.5;ENST00000414705.5;ENST00000609507.1	4773;4773;4773;4773;4773;4773	0;0;0;0;0;0
chr11	6694662	6696333	1672	*	.	1000	130.061	-1	-1	960	5	5	6694662	6696120	67.3957	987	6694907	6696333	62.6655	688	Distal Intergenic	11	6680385	6683340	2956	2	63875	-11322	ENSG00000158042	MRPL17	Distal Intergenic	11	6680385	6683340	2956	2	63875	ENST00000288937.7	-11322	ENSG00000158042	MRPL17	mitochondrial ribosomal protein L17	ENST00000531871.3;ENST00000288937.7;ENST00000529958.1;ENST00000532203.1	387751;63875;63875;63875	25547;-11322;-11366;-11346
chr17	82912571	82913966	1396	*	.	1000	129.561	-1	-1	723	5	5	82912681	82913944	59.9929	616	82912571	82913966	69.5677	720	3' UTR	17	82829434	82840022	10589	2	79755	-72549	ENSG00000141579	ZNF750	3' UTR	17	82908277	82927311	19035	1	6904	ENST00000571618.5	4294	ENSG00000141556	TBCD	tubulin folding cofactor D	ENST00000572977.5;ENST00000572267.1;ENST00000573363.5;ENST00000570947.5;ENST00000576599.5;ENST00000320865.3;ENST00000571301.1;ENST00000355528.9;ENST00000539345.6;ENST00000576160.6;ENST00000571712.5;ENST00000576996.5;ENST00000574801.5;ENST00000571316.5;ENST00000576760.5;ENST00000572984.5;ENST00000574975.5;ENST00000572953.5;ENST00000571796.5;ENST00000574422.1;ENST00000571618.5;ENST00000574818.5;ENS…	146712;146712;146712;146712;146712;146712;146712;6904;6904;6904;6904;6904;6904;6904;6904;6904;6904;6904;6904;6904;6904;6904;6904;6904;6904;6904;6904;6904;6904;6904;6904;6904;6904	93022;30083;42835;134816;135200;137844;35982;0;0;0;0;0;48280;0;0;26487;0;0;0;0;0;-6494;-7050;-12900;-15172;-15459;-16492;-17983;-18721;-23250;-23604;-25076;-25435
chr8	28378978	28380405	1428	*	.	1000	129.556	-1	-1	749	5	5	28378978	28380405	64.8601	770	28379125	28380397	64.6955	582	Intron (ENST00000344423.10/55893, intron 1 of 9)	8	28316986	28343355	26370	1	5368	61992	ENSG00000168081	PNOC	Intron (ENST00000344423.10/55893, intron 1 of 9)	8	28356690	28375379	18690	2	55893	ENST00000521912.1	-3599	ENSG00000186918	ZNF395	zinc finger protein 395	ENST00000344423.10;ENST00000520535.1;ENST00000521548.5;ENST00000523202.5;ENST00000523095.5;ENST00000517372.1;ENST00000521912.1;ENST00000520290.5;ENST00000521185.5;ENST00000522795.1	55893;55893;55893;55893;55893;55893;55893;55893;55893;55893	0;-27412;0;0;0;-25724;-3599;0;0;0
chr3	25426973	25429026	2054	*	.	1000	129.393	-1	-1	1225	5	5	25427164	25429026	66.8374	220	25426973	25429010	62.5557	1227	5' UTR	3	25597905	25664907	67003	2	7155	235881	ENSG00000077097	TOP2B	Promoter (<=1kb)	3	25428263	25597932	169670	1	5915	ENST00000330688.9	0	ENSG00000077092	RARB	retinoic acid receptor beta	ENST00000383772.8;ENST00000330688.9;ENST00000437042.6;ENST00000489694.5;ENST00000462272.5;ENST00000479097.5;ENST00000480001.5;ENST00000458646.1	5915;5915;5915;5915;5915;5915;5915;5915	0;0;0;0;0;0;0;0
chr19	43634663	43635702	1040	*	.	1000	129.32	-1	-1	514	5	5	43634688	43635702	67.675	492	43634663	43635702	61.6453	512	Intron (ENST00000222374.3/199731, intron 1 of 8)	19	43622368	43639850	17483	2	199731	4148	ENSG00000105767	CADM4	Intron (ENST00000222374.3/199731, intron 1 of 8)	19	43622368	43639850	17483	2	199731	ENST00000222374.3	4148	ENSG00000105767	CADM4	cell adhesion molecule 4	ENST00000417606.3;ENST00000300811.8;ENST00000598676.1;ENST00000595304.1;ENST00000222374.3;ENST00000593506.1;ENST00000339082.7;ENST00000593447.5;ENST00000601723.5;ENST00000340093.8;ENST00000221264.8;ENST00000595038.5;ENST00000594364.1;ENST00000593714.5;ENST00000599892.5;ENST00000597107.1;ENST00000602141.5;ENST00000593939.5;ENST00000593396.1;ENST00000598875.1;ENST00000599546.1;ENST00000607544.1	100170229;126299;126299;126299;199731;199731;5329;5329;5329;5329;5329;5329;5329;5329;5329;5329;5329;5329;5329;5329;5329;79177	22575;-15034;-15064;-15035;0;-8692;34464;20914;34451;34467;34845;20871;21100;31989;32618;34439;32542;32554;25846;34465;32602;0
chr11	106022031	106023176	1146	*	.	1000	129.309	-1	-1	526	5	5	106022146	106023176	67.2772	388	106022031	106022995	62.0316	550	Promoter (<=1kb)	11	106007899	106022403	14505	2	84437	0	ENSG00000170903	MSANTD4	Promoter (<=1kb)	11	106007899	106022240	14342	2	84437	ENST00000301919.9	0	ENSG00000170903	MSANTD4	Myb/SANT DNA binding domain containing 4 with coiled-coils	ENST00000531837.2;ENST00000534815.1;ENST00000526793.5;ENST00000301919.9;ENST00000617528.1;ENST00000530788.1;ENST00000534458.1;ENST00000530108.1	143879;143879;143879;84437;84437;84437;84437;84437	54171;54173;54283;0;-11446;0;0;0
chr4	14855829	14856960	1132	*	.	1000	129.221	-1	-1	735	5	5	14855897	14856900	58.8172	668	14855829	14856960	70.4039	735	Intron (ENST00000505089.6/201853, intron 2 of 6)	4	14470465	14888169	417705	2	201853	31209	ENSG00000248360	LINC00504	Intron (ENST00000505089.6/201853, intron 2 of 6)	4	14474085	14888167	414083	2	201853	ENST00000509654.5	31207	ENSG00000248360	LINC00504	long intergenic non-protein coding RNA 504	ENST00000505089.6;ENST00000509654.5;ENST00000515031.5	201853;201853;201853	0;0;0
chr2	64858711	64860176	1466	*	.	1000	128.524	-1	-1	779	5	5	64858711	64860142	58.8044	768	64858783	64860176	69.7191	719	Intron (ENST00000445865.1/101927438, intron 1 of 4)	2	64846130	64863626	17497	2	101927438	3450	ENSG00000234572	LINC01800	Intron (ENST00000445865.1/101927438, intron 1 of 4)	2	64846130	64863626	17497	2	101927438	ENST00000445865.1	3450	ENSG00000234572	LINC01800	long intergenic non-protein coding RNA 1800	ENST00000445865.1	101927438	0
chr12	116358489	116359583	1095	*	.	1000	128.156	-1	-1	564	5	5	116358489	116359583	61.7003	557	116358579	116359317	66.4561	481	Exon (ENST00000666828.1/ENST00000666828.1, exon 1 of 2)	12	116428252	116428318	67	2	100616309	68735	ENSG00000264037	MIR4472-2	Exon (ENST00000666828.1/ENST00000666828.1, exon 1 of 2)	12	116428252	116428318	67	2	100616309	ENST00000582069.1	68735	ENSG00000264037	MIR4472-2	microRNA 4472-2	NA	NA	NA
chr19	47225982	47228513	2532	*	.	1000	127.836	-1	-1	1116	5	5	47225997	47228513	67.8131	1120	47225982	47228145	60.0232	1097	Promoter (<=1kb)	19	47226944	47227019	76	2	100422832	0	ENSG00000284411	MIR3191	Promoter (<=1kb)	19	47226944	47227019	76	2	100422832	ENST00000636300.1	0	ENSG00000284411	MIR3191	microRNA 3191	ENST00000636300.1;ENST00000577414.1;ENST00000413379.7;ENST00000270225.12;ENST00000598840.5;ENST00000414294.6;ENST00000660039.1;ENST00000596995.1;ENST00000664120.1;ENST00000392776.3;ENST00000659110.1;ENST00000643617.1;ENST00000221922.11;ENST00000599398.5;ENST00000595659.5;ENST00000596938.1;ENST00000300880.11;ENST00000341983.8;ENST00000449228.5;ENST00000439096.2;ENST00000598636.1	100422832;100422899;10055;10055;10055;10055;10055;10055;10055;10055;10055;26093;26093;26093;26093;26093;27113;27113;27113;27113;27113	0;0;0;0;0;0;0;0;0;0;0;-28010;-28012;-29019;-29027;-29576;0;0;0;0;0
chr16	80613333	80614682	1350	*	.	1000	127.626	-1	-1	529	5	5	80613416	80614682	66.0824	446	80613333	80614615	61.5434	530	Intron (ENST00000570137.7/124359, intron 4 of 6)	16	80553256	80572808	19553	2	101928276	-40525	ENSG00000260737	LINC01227	Intron (ENST00000570137.7/124359, intron 4 of 6)	16	80632637	80633180	544	2	124359	ENST00000567924.1	18498	ENSG00000166446	CDYL2	chromodomain Y like 2	ENST00000570137.7;ENST00000562812.5;ENST00000563890.5;ENST00000566173.3;ENST00000561616.2;ENST00000567924.1	124359;124359;124359;124359;124359;124359	0;0;0;0;0;18498
chr16	67959341	67961413	2073	*	.	1000	127.375	-1	-1	439	5	5	67959341	67961413	61.5224	266	67959351	67961405	65.8528	419	Intron (ENST00000316341.8/6560, intron 3 of 23)	16	67943474	67969601	26128	2	6560	8188	ENSG00000124067	SLC12A4	Promoter (2-3kb)	16	67944593	67964065	19473	2	6560	ENST00000537830.6	2652	ENSG00000124067	SLC12A4	solute carrier family 12 member 4	ENST00000574481.6;ENST00000572144.5;ENST00000575231.1;ENST00000576915.1;ENST00000571044.5;ENST00000571605.1;ENST00000576408.1;ENST00000575302.1;ENST00000264005.10;ENST00000573538.5;ENST00000570369.5;ENST00000570980.1;ENST00000575467.5;ENST00000576450.1;ENST00000570396.1;ENST00000573846.1;ENST00000575277.1;ENST00000571081.6;ENST00000570709.6;ENST00000291041.6;ENST00000573493.1;ENST00000570985.1;EN…	1506;1506;1506;1506;1506;1506;1506;1506;3931;3931;3931;3931;3931;3931;3931;3931;3931;54920;54920;5681;5699;5699;5699;5699;5699;5699;64174;64174;64174;64174;64174;64180;64180;64180;6560;6560;6560;6560;6560;6560;6560;6560;6560;6560;6560;6560;6560;6560;6560;6560;6560;6560	-27479;-26976;0;-27856;-27479;-27479;-27228;-27667;-15221;-16411;-16247;-15716;-15210;-16764;-16883;-16440;-16197;0;0;0;0;0;0;0;0;0;38071;39173;32450;39151;38099;19086;19136;19095;0;0;0;0;0;0;0;-13936;-12236;0;-9229;-7807;-7874;-7412;0;0;0;0
chr5	141807896	141809319	1424	*	.	1000	127.35	-1	-1	643	5	5	141807896	141809319	61.1862	639	141808010	141809240	66.164	534	Distal Intergenic	5	141853111	141879246	26136	2	5097	69927	ENSG00000156453	PCDH1	Distal Intergenic	5	141862885	141866202	3318	2	5097	ENST00000511044.1	56883	ENSG00000156453	PCDH1	protocadherin 1	NA	NA	NA
chrX	119040606	119041858	1253	*	.	1000	127.072	-1	-1	768	5	5	119040606	119041858	61.2344	773	119040665	119041764	65.8372	704	Distal Intergenic	23	118974614	119018355	43742	1	79836	65992	ENSG00000175556	LONRF3	Distal Intergenic	23	118976332	119018355	42024	1	79836	ENST00000422289.3	64274	ENSG00000175556	LONRF3	LON peptidase N-terminal domain and ring finger 3	ENST00000304778.11;ENST00000481285.5;ENST00000371628.8;ENST00000439603.5;ENST00000472173.5;ENST00000422289.3	79836;79836;79836;79836;79836;79836	0;0;0;0;0;0
chr13	46288280	46289485	1206	*	.	1000	126.854	-1	-1	745	5	5	46288280	46289485	62.3255	738	46288493	46289447	64.5287	539	Distal Intergenic	13	46296445	46297844	1400	2	100861554	8359	ENSG00000261097	LINC00563	Distal Intergenic	13	46296445	46297844	1400	2	100861554	ENST00000566370.1	8359	ENSG00000261097	LINC00563	long intergenic non-protein coding RNA 563	ENST00000566370.1;ENST00000446175.5;ENST00000378805.7;ENST00000595396.1	100861554;220416;220416;220416	8359;76337;76332;75245
chr9	130197944	130199085	1142	*	.	1000	126.624	-1	-1	515	5	5	130197944	130199085	60.0258	529	130197999	130198999	66.5983	446	Intron (ENST00000372398.6/23413, intron 1 of 7)	9	130172404	130237303	64900	1	23413	25540	ENSG00000107130	NCS1	Promoter (1-2kb)	9	130200432	130233375	32944	1	23413	ENST00000630865.1	-1347	ENSG00000107130	NCS1	neuronal calcium sensor 1	ENST00000372398.6;ENST00000493042.1;ENST00000630865.1	23413;23413;23413	0;0;0
chr1	152516864	152518124	1261	*	.	1000	126.154	-1	-1	532	5	5	152516864	152517797	58.4144	532	152516992	152518124	67.74	404	Promoter (2-3kb)	1	152514482	152516008	1527	1	54544	2382	ENSG00000169509	CRCT1	Promoter (2-3kb)	1	152514482	152516008	1527	1	54544	ENST00000368790.4	2382	ENSG00000169509	CRCT1	cysteine rich C-terminal 1	ENST00000334269.3;ENST00000368790.4	254910;54544	6061;2382
chr16	85368079	85369455	1377	*	.	1000	126.139	-1	-1	766	5	5	85368079	85369374	66.0337	766	85368187	85369455	60.1048	659	Intron (ENST00000637419.1/23199, intron 2 of 2)	16	85306226	85306325	100	2	100847022	-61754	ENSG00000266307	MIR5093	Intron (ENST00000637419.1/23199, intron 2 of 2)	16	85306226	85306325	100	2	100847022	ENST00000583199.1	-61754	ENSG00000266307	MIR5093	microRNA 5093	ENST00000637419.1	23199	0
chr4	57163903	57164804	902	*	.	1000	126.11	-1	-1	391	5	5	57163935	57164723	57.6086	389	57163903	57164804	68.5011	362	Intron (ENST00000499667.6/255130, intron 1 of 4)	4	57030773	57110385	79613	2	3490	-53518	ENSG00000163453	IGFBP7	Intron (ENST00000499667.6/255130, intron 1 of 4)	4	57179145	57205510	26366	1	255130	ENST00000515865.1	-14341	ENSG00000245067	IGFBP7-AS1	IGFBP7 antisense RNA 1	ENST00000499667.6;ENST00000508328.6;ENST00000515865.1	255130;255130;255130	0;0;-14341
chr12	56645027	56646555	1529	*	.	1000	125.9	-1	-1	758	5	5	56645027	56646555	65.263	749	56645147	56646341	60.6368	648	Promoter (<=1kb)	12	56645027	56645101	75	2	26789	0	ENSG00000207031	SNORD59A	Promoter (<=1kb)	12	56645027	56645101	75	2	26789	ENST00000384304.1	0	ENSG00000207031	SNORD59A	small nucleolar RNA, C/D box 59A	ENST00000537473.2;ENST00000614328.4;ENST00000262033.11;ENST00000414274.7;ENST00000436399.6;ENST00000448157.6;ENST00000456859.2;ENST00000379441.7;ENST00000551812.5;ENST00000549884.5;ENST00000551959.1;ENST00000546695.5;ENST00000549506.5;ENST00000550730.1;ENST00000384304.1;ENST00000548474.2;ENST00000262030.8;ENST00000551182.1;ENST00000547808.5;ENST00000547250.5;ENST00000551020.5;ENST00000550162.1;EN…	10728;10728;10728;10728;10728;10728;10728;11176;11176;11176;11176;11176;11176;11176;26789;506;506;506;506;506;506;506;506;506;506;506	41442;41853;41729;41732;41607;41729;41820;-8661;-8648;-14816;-14719;-14730;-8709;-8211;0;0;0;-5609;0;-1094;0;-1849;0;-1454;0;0
chr16	30064907	30067658	2752	*	.	1000	125.612	-1	-1	1728	5	5	30064922	30067655	57.8404	1717	30064907	30067658	67.7716	1725	Promoter (<=1kb)	16	30064274	30070457	6184	1	226	633	ENSG00000149925	ALDOA	Promoter (<=1kb)	16	30065760	30070420	4661	1	226	ENST00000642816.2	0	ENSG00000149925	ALDOA	aldolase, fructose-bisphosphate A	ENST00000515455.2;ENST00000338110.10;ENST00000627059.2;ENST00000395248.6;ENST00000575627.5;ENST00000566897.6;ENST00000568435.6;ENST00000562240.1;ENST00000566280.1;ENST00000567249.1;ENST00000562302.1;ENST00000562168.5;ENST00000569545.5;ENST00000563060.6;ENST00000564521.6;ENST00000412304.6;ENST00000563987.5;ENST00000642816.2;ENST00000643777.2;ENST00000567555.1;ENST00000569798.5;ENST00000395240.7;EN…	101928595;112694756;112694756;112694756;112694756;112694756;112694756;112694756;112694756;112694756;112694756;112694756;112694756;226;226;226;226;226;226;226;226;226;226;226;226;226;226;226;226;5531;5531;5531;5531;5531;5531;5531;5531;5531;5531;5531;5531;5531;5531;6911;6911;6911;6911;6911;83719;83719;83719;83719;83719;83719;83719;83719;83719;83719;83719;83719;83723;83723;83723;83723	-28772;0;0;0;11780;0;0;11747;11569;10332;743;0;0;0;0;0;0;0;0;0;0;0;0;0;0;0;-1179;-1604;-1920;-8320;-8336;-8342;-8343;-8347;-8349;-8349;-8359;-8360;-8365;-8366;-8371;-8374;-8567;0;0;0;0;0;0;0;0;0;0;0;0;0;0;27930;28354;28583;-28377;-11929;-28377;-11984
chr2	23548503	23550386	1884	*	.	1000	124.787	-1	-1	604	5	5	23548503	23550386	68.0829	607	23548544	23550330	56.7037	560	Intron (ENST00000486442.6/114818, intron 2 of 13)	2	23385179	23708611	323433	1	114818	163324	ENSG00000119771	KLHL29	Intron (ENST00000486442.6/114818, intron 2 of 13)	2	23532585	23644285	111701	1	114818	ENST00000489446.1	15918	ENSG00000119771	KLHL29	kelch like family member 29	ENST00000486442.6;ENST00000489446.1	114818;114818	0;0
chr5	17746521	17748086	1566	*	.	1000	124.396	-1	-1	891	5	5	17746524	17748078	61.5129	874	17746521	17748086	62.8831	905	Intron (ENST00000511596.5/646241, intron 1 of 4)	5	17684584	17955857	271274	1	646241	61937	NA	LINC02223	Promoter (2-3kb)	5	17743797	17933581	189785	1	646241	ENST00000650405.1	2724	NA	LINC02223	long intergenic non-protein coding RNA 2223	ENST00000511596.5;ENST00000650405.1	646241;646241	0;0
chr9	114221440	114222604	1165	*	.	1000	124.24	-1	-1	471	5	5	114221509	114222450	69.9198	409	114221440	114222604	54.3203	464	Exon (ENST00000356083.8/85301, exon 14 of 61)	9	114209434	114209529	96	1	619556	12006	ENSG00000207726	MIR455	Exon (ENST00000356083.8/85301, exon 14 of 61)	9	114209434	114209529	96	1	619556	ENST00000384993.3	12006	ENSG00000207726	MIR455	microRNA 455	ENST00000384993.3;ENST00000356083.8;ENST00000451716.5;ENST00000494090.6;ENST00000485397.1	619556;85301;85301;85301;85301	12006;0;0;0;0
chr10	75234761	75236225	1465	*	.	1000	124.065	-1	-1	801	5	5	75234945	75236131	62.4513	606	75234761	75236225	61.6137	812	Promoter (<=1kb)	10	75233641	75236030	2390	2	118881	0	ENSG00000165644	COMTD1	Promoter (<=1kb)	10	75233641	75235957	2317	2	118881	ENST00000372538.8	0	ENSG00000165644	COMTD1	catechol-O-methyltransferase domain containing 1	ENST00000372538.8;ENST00000460899.5;ENST00000494596.5;ENST00000470947.5;ENST00000469299.1;ENST00000490521.1;ENST00000491270.1;ENST00000666247.1;ENST00000298468.9;ENST00000543351.5;ENST00000344036.8;ENST00000332211.10;ENST00000472137.5;ENST00000470745.5;ENST00000475142.5;ENST00000481876.5;ENST00000313132.8;ENST00000498394.5;ENST00000468285.1;ENST00000447677.5;ENST00000413289.1;ENST00000460044.1	118881;118881;118881;118881;118881;118881;118881;253264;7417;7417;7417;7417;7417;7417;7417;7417;7417;7417;7417;7417;7417;7417	0;0;0;0;0;0;0;0;0;0;0;0;0;0;0;0;0;0;0;0;0;5451
chr22	41468869	41470482	1614	*	.	1000	123.624	-1	-1	524	5	5	41468869	41470228	60.8315	505	41468878	41470482	62.7927	535	Promoter (<=1kb)	22	41469117	41528989	59873	1	50	0	ENSG00000100412	ACO2	Promoter (<=1kb)	22	41469117	41528974	59858	1	50	ENST00000216254.9	0	ENSG00000100412	ACO2	aconitase 2	ENST00000327492.4;ENST00000434408.1;ENST00000216254.9;ENST00000396512.3;ENST00000471094.1;ENST00000216252.4;ENST00000459687.5;ENST00000491254.1	10766;10766;50;50;50;84844;84844;84844	0;0;0;0;0;-177;-244;-370
chr12	62732137	62733664	1528	*	.	1000	123.198	-1	-1	1013	5	5	62732137	62733579	66.8744	1014	62732190	62733664	56.3231	960	Intron (ENST00000228705.7/57460, intron 5 of 9)	12	62601751	62603690	1940	2	283416	-128447	ENSG00000221949	LINC01465	Intron (ENST00000228705.7/57460, intron 5 of 9)	12	62648574	62721020	72447	2	57460	ENST00000551214.5	-11117	ENSG00000111110	PPM1H	protein phosphatase, Mg2+/Mn2+ dependent 1H	ENST00000228705.7;ENST00000551214.5;ENST00000551519.1	57460;57460;57460	0;0;0
chr22	39299339	39300482	1144	*	.	1000	123.177	-1	-1	613	5	5	39299480	39300353	59.6229	460	39299339	39300482	63.5538	626	Distal Intergenic	22	39313819	39313911	93	2	116938	13429	ENSG00000209480	SNORD83B	Distal Intergenic	22	39312884	39313705	822	2	6122	ENST00000464182.5	13223	ENSG00000100316	RPL3	ribosomal protein L3	ENST00000386747.1;ENST00000386745.1;ENST00000583861.1;ENST00000401609.5;ENST00000216146.9;ENST00000464182.5;ENST00000473638.5;ENST00000465618.5;ENST00000467105.1;ENST00000402527.5;ENST00000481985.5;ENST00000471290.1;ENST00000453303.5;ENST00000484358.1;ENST00000427905.5;ENST00000420536.1;ENST00000484615.5;ENST00000460589.5;ENST00000461967.1;ENST00000498462.1;ENST00000459859.1	116937;116938;26807;6122;6122;6122;6122;6122;6122;6122;6122;6122;6122;6122;6122;6122;6122;6122;6122;6122;6122	14825;13429;18631;18132;0;13223;13247;0;14483;0;15004;14947;18629;16586;0;0;0;0;0;0;0
chr18	10192969	10195090	2122	*	.	1000	123.108	-1	-1	1087	5	5	10192969	10194610	52.4338	1090	10193165	10195090	70.6737	888	Distal Intergenic	18	10405133	10414370	9238	2	101927350	219280	ENSG00000260913	LINC01254	Distal Intergenic	18	10405133	10414370	9238	2	101927350	ENST00000567609.1	219280	ENSG00000260913	LINC01254	long intergenic non-protein coding RNA 1254	NA	NA	NA
chr2	20182361	20183461	1101	*	.	1000	122.065	-1	-1	536	5	5	20182361	20183367	56.1769	556	20182461	20183461	65.8885	417	Distal Intergenic	2	20200797	20225433	24637	2	6382	41972	ENSG00000115884	SDC1	Distal Intergenic	2	20204002	20223388	19387	2	6382	ENST00000482879.5	39927	ENSG00000115884	SDC1	syndecan 1	ENST00000254351.9;ENST00000381150.5;ENST00000403076.5;ENST00000429035.1;ENST00000482879.5;ENST00000447124.1	6382;6382;6382;6382;6382;6382	41669;41972;41635;40819;39927;41633
chr3	36362639	36363608	970	*	.	1000	121.992	-1	-1	388	5	5	36362657	36363608	56.1919	368	36362639	36363577	65.8002	391	Distal Intergenic	3	36380344	36548007	167664	1	6769	-16736	ENSG00000144681	STAC	Distal Intergenic	3	36380344	36548007	167664	1	6769	ENST00000273183.7	-16736	ENSG00000144681	STAC	SH3 and cysteine rich domain	ENST00000273183.7;ENST00000457375.6;ENST00000427486.5;ENST00000434649.1;ENST00000476388.5;ENST00000486143.1	6769;6769;6769;6769;6769;6769	-16736;-16895;-16920;-16965;-17061;-17077
chr2	239475648	239477817	2170	*	.	1000	121.901	-1	-1	1156	5	5	239475877	239477403	57.2058	918	239475648	239477817	64.6955	1166	Intron (ENST00000659636.1/ENST00000659636.1, intron 1 of 1)	2	239048168	239401654	353487	2	9759	-73994	ENSG00000068024	HDAC4	Intron (ENST00000659636.1/ENST00000659636.1, intron 1 of 1)	2	239401805	239402364	560	1	101928111	ENST00000413029.1	73843	ENSG00000222020	HDAC4-AS1	HDAC4 antisense RNA 1	NA	NA	NA
chr1	109655659	109656558	900	*	.	1000	121.57	-1	-1	533	5	5	109655718	109656554	59.4176	482	109655659	109656558	62.1528	526	Promoter (<=1kb)	1	109656390	109709549	53160	1	2946	0	ENSG00000213366	GSTM2	Promoter (<=1kb)	1	109656390	109674836	18447	1	2946	ENST00000638994.1	0	ENSG00000213366	GSTM2	glutathione S-transferase mu 2	ENST00000531734.5;ENST00000655992.1;ENST00000667949.1;ENST00000342115.8;ENST00000528667.7;ENST00000474459.5;ENST00000531203.5;ENST00000256578.8;ENST00000358729.8;ENST00000652975.1;ENST00000369840.7;ENST00000486282.6;ENST00000528270.6;ENST00000663749.1;ENST00000668421.1;ENST00000526301.6;ENST00000527846.6;ENST00000528454.5;ENST00000459643.2;ENST00000654851.1;ENST00000534144.1;ENST00000525415.1;ENS…	271;271;271;271;271;271;271;271;271;271;271;271;271;271;271;271;271;271;271;271;271;271;271;271;271;271;271;271;271;271;271;2946;2946;2946;2946;2946;2946;2946;2946;2946;2946;2946;2946;2946;2946;2946;2948;2948;2948;2948;2948;2948;2948;2948;2948;2948;2948;2948	39555;36155;35846;35822;35822;35812;35051;35005;34585;34577;34556;34544;34541;34518;34507;34390;34313;31845;31820;30061;29588;29461;28736;28230;27885;27280;27125;26945;26566;26449;25021;0;-11464;-11464;-11478;-11493;-11496;-11499;-11499;-11503;-11525;-11530;-11534;-11555;-12989;-14101;0;0;0;0;0;0;0;0;0;-163;-1716;-2256
chr19	6457863	6460290	2428	*	.	1000	121.385	-1	-1	716	5	5	6457893	6460290	61.6372	701	6457863	6459988	59.7482	701	5' UTR	19	6463777	6467221	3445	1	92359	-3487	ENSG00000130545	CRB3	Promoter (<=1kb)	19	6436081	6459751	23671	2	79085	ENST00000264088.8	0	ENSG00000125648	SLC25A23	solute carrier family 25 member 23	ENST00000321510.7;ENST00000597558.5;ENST00000458275.6;ENST00000598704.5;ENST00000595810.5;ENST00000598908.5;ENST00000264088.8;ENST00000601322.5;ENST00000601760.1;ENST00000301454.9;ENST00000593600.5;ENST00000600682.5;ENST00000597039.1;ENST00000334510.9;ENST00000595267.1;ENST00000597307.1;ENST00000590444.5;ENST00000381480.7;ENST00000590818.5;ENST00000590867.5;ENST00000543576.5;ENST00000591795.1;ENS…	284427;284427;284427;79085;79085;79085;79085;79085;79085;79085;79085;79085;79085;79085;79085;79085;79958;79958;79958;79958;79958;79958;79958;79958;79958;79958;79958;79958;79958;79958;92359;92359;92359;92359	-24100;-24084;-24101;-5475;-3854;-3193;0;-3487;-13584;0;-3458;-3193;-5262;0;0;0;15956;21497;15925;19999;21497;9361;18510;21484;17298;21497;21508;21508;22267;21463;-3487;-3981;-3993;-4241
chr16	85799413	85800501	1089	*	.	1000	120.986	-1	-1	587	5	5	85799415	85800416	57.1208	586	85799413	85800501	63.8655	586	Promoter (<=1kb)	16	85771758	85799608	27851	2	10328	0	ENSG00000131148	EMC8	Promoter (<=1kb)	16	85778624	85799544	20921	2	10328	ENST00000253457.8	0	ENSG00000131148	EMC8	ER membrane protein complex subunit 8	ENST00000602617.1;ENST00000595980.5;ENST00000253457.8;ENST00000435200.2;ENST00000600807.1;ENST00000596852.1;ENST00000565078.5;ENST00000570123.5;ENST00000568339.5;ENST00000566115.5;ENST00000567241.5;ENST00000568794.5;ENST00000562336.5;ENST00000253452.7;ENST00000563774.1;ENST00000567266.5;ENST00000561569.5;ENST00000566405.5;ENST00000564544.1;ENST00000566617.1;ENST00000564648.1;ENST00000564903.1;ENS…	101928557;10328;10328;10328;10328;10328;1327;1327;1327;1327;1327;1327;1327;1327;1327;1327;1327;1327;1327;1327;1327;1327;1327	6998;-18155;0;0;-17653;-17;0;0;0;0;0;0;0;0;0;0;0;0;0;0;-701;-701;-4568
chr14	73633407	73634608	1202	*	.	1000	120.943	-1	-1	548	5	5	73633531	73634538	52.9353	429	73633407	73634608	68.0081	543	Exon (ENST00000664243.1/ENST00000664243.1, exon 1 of 2)	14	73644875	73703732	58858	1	83544	-10267	ENSG00000119661	DNAL1	Exon (ENST00000664243.1/ENST00000664243.1, exon 1 of 2)	14	73644875	73689493	44619	1	83544	ENST00000554113.5	-10267	ENSG00000119661	DNAL1	dynein axonemal light chain 1	ENST00000554229.1;ENST00000645972.2;ENST00000381139.1;ENST00000554113.5;ENST00000553645.7;ENST00000555631.6;ENST00000311089.7;ENST00000555919.7;ENST00000554339.5;ENST00000554871.5;ENST00000559993.1;ENST00000554159.1	641372;641372;641372;83544;83544;83544;83544;83544;83544;83544;83544;83544	22462;20890;16563;0;0;0;0;0;0;0;0;0
chr10	78256008	78257190	1183	*	.	1000	120.902	-1	-1	388	5	5	78256008	78257190	61.4047	404	78256013	78256996	59.4974	367	Intron (ENST00000634930.1/ENST00000634930.1, intron 1 of 3)	10	78248601	78551355	302755	1	100132987	7407	ENSG00000230417	LINC00856	Intron (ENST00000634930.1/ENST00000634930.1, intron 1 of 3)	10	78248837	78525204	276368	1	100132987	ENST00000667413.1	7171	ENSG00000230417	LINC00856	long intergenic non-protein coding RNA 856	ENST00000670962.1;ENST00000659477.1;ENST00000653428.1;ENST00000423770.6;ENST00000624665.3;ENST00000434974.1;ENST00000432742.1;ENST00000667413.1;ENST00000634735.1;ENST00000415959.1;ENST00000634452.1;ENST00000461034.1;ENST00000476909.1;ENST00000459633.1	100132987;100132987;100132987;100132987;100132987;100132987;100132987;100132987;414243;414243;414243;414243;414243;414243	0;0;0;7328;0;7260;0;0;-10120;-10138;-10152;-10189;-10220;-10252
chr19	29810558	29811671	1114	*	.	1000	120.064	-1	-1	820	5	5	29810558	29811671	58.4423	821	29810750	29811664	61.6215	627	Promoter (<=1kb)	19	29811991	29824312	12322	1	898	-320	ENSG00000105173	CCNE1	Promoter (<=1kb)	19	29811991	29824312	12322	1	898	ENST00000262643.8	-320	ENSG00000105173	CCNE1	cyclin E1	ENST00000262643.8;ENST00000575243.5;ENST00000444983.6;ENST00000357943.9;ENST00000586912.1;ENST00000576532.1;ENST00000574121.1	898;898;898;898;898;898;898	-320;-333;-983;-983;-1054;-5532;-10061
chr17	41704893	41706413	1521	*	.	1000	119.906	-1	-1	714	5	5	41704893	41706413	64.9441	714	41704980	41706130	54.9618	628	Distal Intergenic	17	41712331	41715969	3639	1	2520	-5918	ENSG00000184502	GAST	Distal Intergenic	17	41712331	41715969	3639	1	2520	ENST00000329402.4	-5918	ENSG00000184502	GAST	gastrin	ENST00000462917.1;ENST00000469257.2;ENST00000591776.5;ENST00000482111.1;ENST00000310837.8;ENST00000469308.1;ENST00000586699.1;ENST00000329402.4;ENST00000458656.5;ENST00000442364.1;ENST00000455021.5;ENST00000393939.6;ENST00000310778.5;ENST00000341193.9;ENST00000347901.8	10209;10209;10209;10209;10209;10209;10209;2520;9001;9001;9001;9001;9001;9001;9001	0;0;0;0;0;0;14990;-5918;18668;18728;19484;28231;28231;28231;28231
chr6	44338363	44340205	1843	*	.	1000	119.642	-1	-1	432	5	5	44338420	44340205	59.1759	394	44338363	44340066	60.4665	414	Intron (ENST00000505802.1/221409, intron 3 of 9)	6	44298731	44313347	14617	2	57505	-25016	ENSG00000124608	AARS2	Promoter (2-3kb)	6	44342660	44360512	17853	1	221409	ENST00000515220.5	-2455	ENSG00000249481	SPATS1	spermatogenesis associated serine rich 1	ENST00000505802.1;ENST00000515220.5;ENST00000323108.12;ENST00000288390.2;ENST00000506468.1;ENST00000244571.5	221409;221409;221409;221409;221409;57505	0;-2455;-2455;-2544;-2735;-25016
chr3	57962110	57963040	931	*	.	1000	119.277	-1	-1	503	5	5	57962110	57963040	56.2248	506	57962142	57963026	63.0526	468	Distal Intergenic	3	58008400	58172251	163852	1	2317	-45360	ENSG00000136068	FLNB	Distal Intergenic	3	57916981	57926290	9310	1	7871	ENST00000497084.1	45129	ENSG00000163681	SLMAP	sarcolemma associated protein	NA	NA	NA
chr19	55460940	55462117	1178	*	.	1000	118.681	-1	-1	352	5	5	55460940	55462040	61.2807	357	55460972	55462117	57.4008	316	Promoter (<=1kb)	19	55452985	55462343	9359	2	79763	226	ENSG00000063241	ISOC2	Promoter (<=1kb)	19	55452985	55461642	8658	2	79763	ENST00000425675.7	0	ENSG00000063241	ISOC2	isochorismatase domain containing 2	ENST00000594321.5;ENST00000389623.11;ENST00000588254.1;ENST00000587166.5;ENST00000205194.5;ENST00000591590.1;ENST00000592719.1;ENST00000587400.1;ENST00000376325.8;ENST00000416792.1;ENST00000425675.7;ENST00000438389.6;ENST00000085068.7;ENST00000587226.5;ENST00000589080.1;ENST00000591718.1;ENST00000589108.1;ENST00000598519.2;ENST00000591164.1	284297;284297;284297;284297;57106;57106;57106;57106;729956;729956;79763;79763;79763;79763;79763;79763;79763;89887;89887	-26287;0;-26380;-26450;-23071;-23078;-23106;-23117;-18077;-18603;0;0;0;-909;0;0;0;-14500;-14529
chr21	26587424	26588571	1148	*	.	1000	118.656	-1	-1	648	5	5	26587509	26588515	53.5801	571	26587424	26588571	65.076	640	Distal Intergenic	21	26466209	26573286	107078	2	116159	-14138	ENSG00000166265	CYYR1	Distal Intergenic	21	26466216	26573286	107071	2	116159	ENST00000652641.2	-14138	ENSG00000166265	CYYR1	cysteine and tyrosine rich 1	ENST00000357401.3;ENST00000299340.9;ENST00000652641.2;ENST00000400043.3	100996571;116159;116159;116159	181481;-14169;-14138;-14248
chr11	64145301	64146579	1279	*	.	1000	116.999	-1	-1	867	5	5	64145301	64146579	57.709	870	64145318	64146569	59.2895	847	Intron (ENST00000255681.7/28992, intron 3 of 10)	11	63998558	64166113	167556	2	28992	19534	ENSG00000133315	MACROD1	Intron (ENST00000255681.7/28992, intron 3 of 10)	11	63999383	64126934	127552	2	28992	ENST00000543422.5	-18367	ENSG00000133315	MACROD1	mono-ADP ribosylhydrolase 1	ENST00000246841.3;ENST00000255681.7;ENST00000543422.5;ENST00000545464.5;ENST00000542359.5;ENST00000538595.1	23769;28992;28992;28992;28992;28992	42113;0;0;0;0;0
chrX	40867243	40868297	1055	*	.	1000	116.843	-1	-1	359	5	5	40867256	40868124	55.1915	357	40867243	40868297	61.651	349	Distal Intergenic	23	40831844	40832562	719	2	100132831	-34681	NA	LOC100132831	Distal Intergenic	23	40831844	40832562	719	2	100132831	ENST00000424288.1	-34681	NA	LOC100132831	A20-binding inhibitor of NF-kappaB activation 2 pseudogene	NA	NA	NA
chr19	1383354	1384316	963	*	.	1000	116.831	-1	-1	516	5	5	1383517	1384316	54.889	357	1383354	1384280	61.9416	513	Promoter (<=1kb)	19	1383527	1395589	12063	1	374291	0	ENSG00000115286	NDUFS7	Promoter (<=1kb)	19	1383527	1393545	10019	1	374291	ENST00000546283.5	0	ENSG00000115286	NDUFS7	NADH:ubiquinone oxidoreductase core subunit S7	ENST00000252288.8;ENST00000640762.1;ENST00000640164.1;ENST00000447102.8;ENST00000591788.3;ENST00000336761.10;ENST00000233078.8;ENST00000592522.5;ENST00000586579.5;ENST00000587079.5;ENST00000592453.2;ENST00000590419.5;ENST00000546283.5;ENST00000545446.5;ENST00000618074.4;ENST00000543289.5;ENST00000538662.5;ENST00000539480.5;ENST00000436115.6;ENST00000313408.11;ENST00000534853.5;ENST00000233627.14;…	2593;2593;2593;2593;2593;26528;26528;26528;26528;26528;26528;26528;374291;374291;374291;374291;374291;374291;374291;374291;374291;374291;374291;374291;374291;374291;374291;374291;374291;374291;374291;84939;84939;84939;84939;84939;84939;84939;84939;84939;84939;84939;84939;84939;84939;84939;84939;84939	17226;17178;15431;17254;15486;0;0;0;0;0;0;-25508;0;0;0;0;0;0;0;0;0;0;0;0;0;0;-2312;-3423;-3488;-3684;-3709;28643;28432;28382;28377;27064;27040;27037;27031;26990;26990;26964;21458;14250;12031;11255;9847;9847
chr20	25583939	25585535	1597	*	.	1000	116.756	-1	-1	634	5	5	25583939	25585535	51.6037	651	25584009	25585483	65.1523	548	Promoter (<=1kb)	20	25452697	25585531	132835	2	22981	0	ENSG00000101004	NINL	Promoter (<=1kb)	20	25452697	25585531	132835	2	22981	ENST00000278886.11	0	ENSG00000101004	NINL	ninein like	ENST00000304788.4;ENST00000278886.11;ENST00000422516.5	140838;22981;22981	38479;0;0
chr1	170910183	170911155	973	*	.	1000	115.97	-1	-1	396	5	5	170910186	170911077	53.1772	391	170910183	170911155	62.7927	398	Intron (ENST00000669750.1/ENST00000669750.1, intron 3 of 4)	1	170935471	171064765	129295	1	80133	-24316	ENSG00000117501	MROH9	Intron (ENST00000669750.1/ENST00000669750.1, intron 3 of 4)	1	170935471	171064765	129295	1	80133	ENST00000367759.8	-24316	ENSG00000117501	MROH9	maestro heat like repeat family member 9	ENST00000367759.8;ENST00000367758.7	80133;80133	-24316;-24371
chr22	37302097	37306433	4337	*	.	1000	115.829	-1	-1	2713	5	5	37302097	37306433	60.9607	1625	37302152	37306409	54.8686	711	Exon (ENST00000248901.11/27128, exon 8 of 13)	22	37282027	37315341	33315	1	27128	20070	ENSG00000100055	CYTH4	Promoter (1-2kb)	22	37300882	37303295	2414	1	27128	ENST00000447919.1	1215	ENSG00000100055	CYTH4	cytohesin 4	ENST00000457992.5;ENST00000402997.5;ENST00000405206.3;ENST00000248901.11;ENST00000469886.5;ENST00000462927.5;ENST00000480510.5;ENST00000439667.1;ENST00000467664.1;ENST00000447919.1;ENST00000446506.1	27128;27128;27128;27128;27128;27128;27128;27128;27128;27128;27128	20070;19622;19610;0;19582;0;19570;19566;9953;0;-3535
chr1	235069765	235070730	966	*	.	1000	114.983	-1	-1	459	5	5	235069765	235070657	62.8458	486	235069766	235070730	52.1369	432	Exon (ENST00000628622.1/ENST00000628622.1, exon 2 of 3)	1	235127803	235127937	135	2	677802	57207	ENSG00000207181	SNORA14B	Exon (ENST00000628622.1/ENST00000628622.1, exon 2 of 3)	1	235112025	235119899	7875	2	9804	ENST00000467767.5	49169	ENSG00000173726	TOMM20	translocase of outer mitochondrial membrane 20	NA	NA	NA
chr9	130450968	130452211	1244	*	.	1000	114.981	-1	-1	677	5	5	130450968	130452189	57.2058	665	130451224	130452211	57.7754	433	5' UTR	9	130444961	130501274	56314	1	445	6007	ENSG00000130707	ASS1	Promoter (<=1kb)	9	130452223	130471514	19292	1	445	ENST00000443588.1	-12	ENSG00000130707	ASS1	argininosuccinate synthase 1	ENST00000624552.3;ENST00000428715.2;ENST00000623487.1;ENST00000352480.10;ENST00000372394.5;ENST00000372393.7;ENST00000422569.5;ENST00000443588.1;ENST00000467695.5;ENST00000493984.6;ENST00000492400.5;ENST00000470849.4;ENST00000372386.6	256158;256158;256158;445;445;445;445;445;445;445;445;445;445	0;25252;21802;0;0;0;0;0;0;-14263;-24073;-24338;0
chr11	27391457	27392494	1038	*	.	1000	114.891	-1	-1	446	5	5	27391512	27392384	43.3453	402	27391457	27392494	71.5456	436	Exon (ENST00000389858.4/55366, exon 2 of 17)	11	27330827	27363234	32408	2	91057	-28223	ENSG00000109881	CCDC34	Exon (ENST00000389858.4/55366, exon 2 of 17)	11	27384268	27385532	1265	2	55366	ENST00000527773.1	-5925	ENSG00000205213	LGR4	leucine rich repeat containing G protein-coupled receptor 4	ENST00000389858.4;ENST00000379214.9;ENST00000489910.1;ENST00000530658.1;ENST00000527773.1;ENST00000480977.2;ENST00000328697.11;ENST00000317945.6	55366;55366;55366;55366;55366;55366;91057;91057	0;0;-17457;-12274;-5925;0;-28242;-28223
chr14	59277579	59278637	1059	*	.	1000	114.556	-1	-1	672	5	5	59277579	59278595	50.7861	656	59277635	59278637	63.7702	633	Intron (ENST00000360909.7/23002, intron 2 of 24)	14	59188646	59371405	182760	1	23002	88933	ENSG00000100592	DAAM1	Intron (ENST00000360909.7/23002, intron 2 of 24)	14	59263455	59371405	107951	1	23002	ENST00000395125.1	14124	ENSG00000100592	DAAM1	dishevelled associated activator of morphogenesis 1	ENST00000556596.1;ENST00000360909.7;ENST00000556135.1;ENST00000395125.1;ENST00000557327.1	23002;23002;23002;23002;23002	88933;0;0;0;-21078
chr8	144094790	144096164	1375	*	.	1000	114.494	-1	-1	495	5	5	144094790	144096164	59.5321	501	144094801	144095885	54.9618	479	Promoter (<=1kb)	8	144095039	144097525	2487	1	1537	0	ENSG00000179091	CYC1	Promoter (<=1kb)	8	144095039	144097525	2487	1	1537	ENST00000533444.1	0	ENSG00000179091	CYC1	cytochrome c1	ENST00000618235.1;ENST00000533444.1;ENST00000318911.5;ENST00000528618.1;ENST00000525122.1;ENST00000534167.5;ENST00000323662.9;ENST00000525150.5;ENST00000533108.1;ENST00000528691.5;ENST00000529209.1;ENST00000525936.1;ENST00000316052.6;ENST00000527954.1;ENST00000532536.5;ENST00000398712.7;ENST00000359551.6;ENST00000530216.5;ENST00000534242.5;ENST00000525275.5;ENST00000533948.1;ENST00000534435.1;ENS…	102465510;1537;1537;1537;1537;340390;340390;340390;340390;340390;340390;54512;54512;54512;81858;81858;81858;81858;81858;81858;81858;81858;81858;81858;84232;84232;84232;84232;84232;84232;8733;8733;8733;8733;8733;8733;8733;8733;8733;8733;8733;8733;8733;8733;8733;8733;8733;8733	14916;0;0;0;-181;-11562;-11575;-13535;-13563;-13563;-16305;16142;16118;15367;3158;0;0;0;0;3825;0;0;0;0;-8297;-8348;-8811;-8814;-8919;-10437;12200;12198;12176;12168;12164;12156;12122;12104;12102;11885;11575;11537;10801;10662;10599;10053;9997;9938
chr12	13093412	13094814	1403	*	.	1000	113.929	-1	-1	1031	5	5	13093698	13094814	54.8807	726	13093412	13094802	59.0478	1050	Intron (ENST00000537625.1/57613, intron 8 of 8)	12	13083532	13103683	20152	2	83445	8869	ENSG00000111305	GSG1	Promoter (<=1kb)	12	13084587	13095648	11062	2	83445	ENST00000457134.6	834	ENSG00000111305	GSG1	germ cell associated 1	ENST00000197268.13;ENST00000416494.6;ENST00000537625.1;ENST00000541950.1;ENST00000540455.1;ENST00000651961.1;ENST00000337630.10;ENST00000396302.7;ENST00000457134.6;ENST00000432710.6;ENST00000537302.5;ENST00000351606.10;ENST00000545401.5;ENST00000542415.5;ENST00000545699.1	57613;57613;57613;57613;57613;83445;83445;83445;83445;83445;83445;83445;83445;83445;83445	49031;49031;0;30656;26583;0;0;0;0;0;0;0;0;0;0
chr12	110199380	110200634	1255	*	.	1000	113.654	-1	-1	465	5	5	110199380	110200634	59.515	473	110199430	110200347	54.1394	407	Intron (ENST00000552912.5/28981, intron 14 of 18)	12	110124335	110218793	94459	1	28981	75045	ENSG00000122970	IFT81	Promoter (2-3kb)	12	110203335	110218560	15226	1	28981	ENST00000550748.1	-2701	ENSG00000122970	IFT81	intraflagellar transport 81	ENST00000552912.5;ENST00000242591.10;ENST00000550156.5;ENST00000551055.1;ENST00000550748.1	28981;28981;28981;28981;28981	0;0;0;27485;-2701
chr10	49761521	49762698	1178	*	.	1000	113.341	-1	-1	548	5	5	49761533	49762637	54.9449	538	49761521	49762698	58.3963	546	Promoter (<=1kb)	10	49734641	49762379	27739	2	55753	0	ENSG00000197444	OGDHL	Promoter (<=1kb)	10	49734641	49762323	27683	2	55753	ENST00000374103.9	0	ENSG00000197444	OGDHL	oxoglutarate dehydrogenase like	ENST00000374103.9;ENST00000419399.4;ENST00000432695.2;ENST00000490844.1;ENST00000496884.1;ENST00000471460.1	55753;55753;55753;55753;55753;55753	0;0;0;-22022;-16164;-2945
chr3	69218890	69219905	1016	*	.	1000	113.262	-1	-1	561	5	5	69218936	69219905	57.2247	511	69218890	69219824	56.0376	565	Intron (ENST00000398540.8/23150, intron 9 of 22)	3	69106872	69123032	16161	2	56203	-95858	ENSG00000163380	LMOD3	Intron (ENST00000398540.8/23150, intron 9 of 22)	3	69195249	69200898	5650	2	23150	ENST00000462512.1	-17992	ENSG00000114541	FRMD4B	FERM domain containing 4B	ENST00000398540.8;ENST00000478263.5;ENST00000462512.1;ENST00000497475.5;ENST00000489817.1;ENST00000470070.6;ENST00000483668.5;ENST00000487751.1;ENST00000493880.5;ENST00000473029.5;ENST00000460709.5	23150;23150;23150;23150;23150;23150;23150;23150;23150;23150;23150	0;-18042;-17992;-18369;-19620;0;0;0;0;0;0
chr11	788772	790286	1515	*	.	1000	113.013	-1	-1	906	5	5	789114	790286	61.6372	563	788772	789989	51.3758	907	Promoter (<=1kb)	11	787115	790113	2999	2	51286	0	ENSG00000184524	CEND1	Promoter (<=1kb)	11	787115	790090	2976	2	51286	ENST00000330106.5	0	ENSG00000184524	CEND1	cell cycle exit and neuronal differentiation 1	ENST00000620120.3;ENST00000526588.1;ENST00000655766.1;ENST00000530083.1;ENST00000525941.1;ENST00000465313.6;ENST00000528309.5;ENST00000397472.6;ENST00000319863.13;ENST00000354286.8;ENST00000526650.5;ENST00000526325.5;ENST00000524550.5;ENST00000532320.5;ENST00000530209.5;ENST00000529966.5;ENST00000534603.5;ENST00000533960.1;ENST00000532839.5;ENST00000528602.1;ENST00000529362.1;ENST00000330106.5;EN…	101927423;171391;171391;171391;171391;347862;347862;347862;347862;347862;347862;347862;347862;347862;347862;347862;347862;347862;347862;347862;347862;51286;51286;55367;55367;55367;55367;55367;55367;55367;55367;55367;55367;57104;6181;6181;6181;6181;6181;6181;6181;6181;619565;6888;6888;6888;6888;6888;6888;6888;6888;79751;79751;79751;79751;79751;79751;79751;79751;79751;79751;79751;79751;79751;79751;…	-7225;11194;11190;11190;11164;-17345;-14704;0;0;0;-14746;0;0;0;-16158;0;0;-17402;0;0;0;0;0;14389;14817;14183;14945;12464;14944;0;11800;12863;0;-28628;0;0;0;0;0;-20112;-21086;-21793;-21395;41357;41344;41318;41308;41308;33028;24790;24402;5977;7995;7709;4889
chr1	117068470	117070315	1846	*	.	1000	112.899	-1	-1	963	5	5	117068470	117070315	56.7363	977	117068639	117070148	56.1629	781	Intron (ENST00000369466.9/8458, intron 3 of 22)	1	117060326	117107453	47128	1	8458	8144	ENSG00000116830	TTF2	Intron (ENST00000369466.9/8458, intron 3 of 22)	1	117075295	117076389	1095	1	8458	ENST00000469638.1	-4980	ENSG00000116830	TTF2	transcription termination factor 2	ENST00000401111.1;ENST00000445523.1;ENST00000369466.9;ENST00000470935.1;ENST00000469638.1;ENST00000492682.5;ENST00000463696.1;ENST00000427271.1;ENST00000480701.1	100126331;101929099;8458;8458;8458;8458;8458;8458;8458	-24328;0;0;0;-4980;0;-25010;-25856;-27931
chr12	62701943	62703235	1293	*	.	1000	111.758	-1	-1	609	5	5	62702093	62703235	44.7994	463	62701943	62703076	66.9585	606	Intron (ENST00000228705.7/57460, intron 6 of 9)	12	62601751	62603690	1940	2	283416	-98253	ENSG00000221949	LINC01465	Intron (ENST00000228705.7/57460, intron 6 of 9)	12	62648574	62721020	72447	2	57460	ENST00000551214.5	17785	ENSG00000111110	PPM1H	protein phosphatase, Mg2+/Mn2+ dependent 1H	ENST00000228705.7;ENST00000551214.5;ENST00000551519.1	57460;57460;57460	0;0;0
chr10	73997790	73999071	1282	*	.	1000	111.655	-1	-1	760	5	5	73997857	73999065	57.4663	697	73997790	73999071	54.189	756	Promoter (2-3kb)	10	73995193	74121363	126171	1	7414	2597	ENSG00000035403	VCL	Promoter (<=1kb)	10	73998114	74118048	119935	1	7414	ENST00000624354.3	0	ENSG00000035403	VCL	vinculin	ENST00000623461.3;ENST00000624354.3;ENST00000211998.9;ENST00000372755.7;ENST00000478896.2	7414;7414;7414;7414;7414	0;0;0;0;0
chr14	34546466	34548182	1717	*	.	1000	111.169	-1	-1	489	5	5	34546466	34548182	56.4001	481	34546491	34548167	54.7687	472	Exon (ENST00000383869.1/26863, exon 1 of 1)	14	34515938	34539711	23774	2	55837	-6755	ENSG00000129518	EAPP	Promoter (<=1kb)	14	34546714	34546877	164	1	26863	ENST00000383869.1	0	ENSG00000206737	RNVU1-18	RNA, variant U1 small nuclear 18	ENST00000383869.1;ENST00000383861.1;ENST00000250454.8;ENST00000618169.4;ENST00000554792.1;ENST00000555705.1;ENST00000555683.1;ENST00000362031.10;ENST00000396526.7;ENST00000652385.1;ENST00000556162.6;ENST00000555416.6;ENST00000555541.1	26863;26863;55837;55837;55837;55837;55837;58533;58533;58533;58533;58533;58533	0;0;-6765;-6755;-10021;-6768;-6762;0;0;0;0;0;38134
chr8	142291836	142293556	1721	*	.	1000	110.976	-1	-1	821	5	5	142292035	142293274	59.2201	615	142291836	142293556	51.7564	829	Intron (ENST00000524325.6/203062, intron 10 of 13)	8	142198356	142209003	10648	1	619434	93480	ENSG00000254008	LINC00051	Intron (ENST00000524325.6/203062, intron 10 of 13)	8	142271567	142279997	8431	2	203062	ENST00000521825.1	-11839	ENSG00000171045	TSNARE1	t-SNARE domain containing 1	ENST00000524325.6;ENST00000307180.4;ENST00000520166.5;ENST00000519651.5;ENST00000521825.1;ENST00000662555.1;ENST00000518928.1	203062;203062;203062;203062;203062;203062;203062	0;0;0;0;-11839;0;32669
chr14	102509774	102511018	1245	*	.	1000	110.548	-1	-1	418	5	5	102509784	102511018	49.9108	422	102509774	102510905	60.6368	404	Promoter (<=1kb)	14	102501767	102509799	8033	2	122416	0	ENSG00000156381	ANKRD9	Promoter (<=1kb)	14	102501767	102509776	8010	2	122416	ENST00000286918.9	0	ENSG00000156381	ANKRD9	ankyrin repeat domain 9	ENST00000582498.1;ENST00000286918.9;ENST00000559651.1;ENST00000560748.5;ENST00000559404.5;ENST00000557902.1;ENST00000359520.12;ENST00000561099.1;ENST00000559124.1	100422954;122416;122416;122416;122416;122416;9895;9895;9895	-28626;0;0;0;0;0;146833;12893;12235
chr9	129283635	129285033	1399	*	.	1000	110.434	-1	-1	812	5	5	129283635	129285033	48.1067	803	129283830	129285002	62.3272	627	Promoter (1-2kb)	9	129282458	129312665	30208	1	101929331	1177	ENSG00000224307	LOC101929331	Promoter (1-2kb)	9	129282496	129312665	30170	1	101929331	ENST00000664782.1	1139	ENSG00000224307	LOC101929331	uncharacterized LOC101929331	ENST00000455981.1;ENST00000664782.1	101929331;101929331	0;0
chr19	48553501	48554390	890	*	.	1000	110.273	-1	-1	542	5	5	48553594	48554390	49.2878	453	48553501	48554387	60.985	539	Promoter (1-2kb)	19	48552075	48599425	47351	1	6820	1426	ENSG00000088002	SULT2B1	Promoter (1-2kb)	19	48552075	48599425	47351	1	6820	ENST00000201586.6	1426	ENSG00000088002	SULT2B1	sulfotransferase family 2B member 1	ENST00000201586.6;ENST00000323090.4	6820;6820	0;0
chr11	36235166	36236342	1177	*	.	1000	109.79	-1	-1	722	5	5	36235370	36236342	58.4144	519	36235166	36236308	51.3758	722	Distal Intergenic	11	36272292	36289449	17158	2	29099	53107	ENSG00000110442	COMMD9	Distal Intergenic	11	36274473	36276416	1944	2	29099	ENST00000533643.1	40074	ENSG00000110442	COMMD9	COMM domain containing 9	ENST00000524419.5;ENST00000528989.5;ENST00000315571.6;ENST00000532490.1;ENST00000534091.1;ENST00000529759.1	143458;143458;143458;143458;143458;143458	0;0;0;0;125241;71867
chr6	134516720	134518030	1311	*	.	1000	109.136	-1	-1	615	5	5	134516853	134518030	55.6234	465	134516720	134517903	53.5125	633	Promoter (2-3kb)	6	134428239	134520585	92347	2	101928231	2555	ENSG00000231971	CT69	Promoter (2-3kb)	6	134428240	134520585	92346	2	101928231	ENST00000417483.5	2555	ENSG00000231971	CT69	cancer/testis associated transcript 69	ENST00000417483.5;ENST00000650393.1;ENST00000665080.1;ENST00000655921.1;ENST00000607531.6;ENST00000668477.1;ENST00000668030.1;ENST00000665479.1;ENST00000423028.2;ENST00000666071.1;ENST00000668248.1;ENST00000434593.1;ENST00000418837.6;ENST00000661776.1;ENST00000606039.1;ENST00000660399.1;ENST00000431422.2;ENST00000653261.1;ENST00000656789.1;ENST00000440090.5;ENST00000655975.1;ENST00000656596.1;ENS…	101928231;101928304;101928304;101928304;101928304;101928304;101928304;101928304;101928304;101928304;101928304;101928304;101928304;101928304;101928304;154092;154092;154092;154092;154092;154092;154092;154092;154092;154092;154092;154092;154092;154092;154092;154092	0;0;22314;0;21952;21964;21988;0;12976;16937;21962;0;22595;0;21962;0;79042;78483;51790;51743;41461;41187;41122;41122;41122;41106;40090;20684;20684;20582;19842
chr9	113650230	113651205	976	*	.	1000	108.774	-1	-1	539	5	5	113650230	113651205	54.5737	546	113650243	113651187	54.2002	519	Exon (ENST00000428292.1/ENST00000428292.1, exon 1 of 3)	9	113444731	113597743	153013	1	5998	205499	ENSG00000138835	RGS3	Exon (ENST00000428292.1/ENST00000428292.1, exon 1 of 3)	9	113595472	113597738	2267	1	5998	ENST00000490241.1	54758	ENSG00000138835	RGS3	regulator of G protein signaling 3	NA	NA	NA
chr15	59303920	59305700	1781	*	.	1000	108.381	-1	-1	413	5	5	59303920	59305537	53.5801	400	59303929	59305700	54.8009	417	Intron (ENST00000288235.9/4643, intron 1 of 27)	15	59372693	59523555	150863	1	145773	-66993	ENSG00000157470	FAM81A	Intron (ENST00000288235.9/4643, intron 1 of 27)	15	59223059	59264997	41939	2	4643	ENST00000558814.1	-38923	ENSG00000157483	MYO1E	myosin IE	ENST00000288235.9;ENST00000558571.1;ENST00000558646.1	4643;4643;4643	0;0;0
chr2	19982017	19983080	1064	*	.	1000	108.373	-1	-1	474	5	5	19982035	19982913	49.8533	468	19982017	19983080	58.5199	462	Exon (ENST00000281405.8/57539, exon 3 of 27)	2	19910260	19990131	79872	2	57539	7051	ENSG00000118965	WDR35	Exon (ENST00000281405.8/57539, exon 3 of 27)	2	19913242	19975636	62395	2	57539	ENST00000445063.5	-6381	ENSG00000118965	WDR35	WD repeat domain 35	ENST00000658200.1;ENST00000416575.2;ENST00000407540.8;ENST00000421259.2;ENST00000478482.1;ENST00000281405.8;ENST00000345530.7;ENST00000445063.5;ENST00000414212.5;ENST00000453014.1	101928222;101928222;4148;4148;4148;57539;57539;57539;57539;57539	-7129;-7131;29588;29585;14773;0;0;-6381;0;-28146
chr6	35487396	35488379	984	*	.	1000	108.323	-1	-1	431	5	5	35487396	35488379	55.9201	439	35487425	35488353	52.4033	395	Intron (ENST00000402886.8/7005, intron 1 of 10)	6	35473597	35497079	23483	2	7005	8700	ENSG00000007866	TEAD3	Intron (ENST00000402886.8/7005, intron 1 of 10)	6	35473597	35496950	23354	2	7005	ENST00000402886.8	8571	ENSG00000007866	TEAD3	TEA domain transcription factor 3	ENST00000619751.1;ENST00000648059.1;ENST00000229769.2;ENST00000322203.7;ENST00000467020.5;ENST00000490335.4;ENST00000464112.5;ENST00000478340.2;ENST00000402886.8;ENST00000338863.12;ENST00000639578.2;ENST00000322263.8;ENST00000229771.11;ENST00000614066.4;ENST00000495781.1;ENST00000496434.5;ENST00000373892.4;ENST00000428978.1;ENST00000448446.2	102465668;2178;2178;4736;4736;4736;4736;4736;7005;7005;7005;7287;7287;7287;7287;7287;7287;7287;7287	16888;35040;35035;0;0;0;0;0;0;0;0;0;0;0;15757;17639;0;0;0
chr18	9016449	9017745	1297	*	.	1000	108.105	-1	-1	543	5	5	9016451	9017645	52.7548	538	9016449	9017745	55.3501	547	Distal Intergenic	18	9102630	9182524	79895	1	4729	-84885	ENSG00000178127	NDUFV2	Distal Intergenic	18	9102630	9117887	15258	1	4729	ENST00000577703.1	-84885	ENSG00000178127	NDUFV2	NADH:ubiquinone oxidoreductase core subunit V2	NA	NA	NA
chr6	107657003	107658360	1358	*	.	1000	107.978	-1	-1	649	5	5	107657217	107658315	53.1772	428	107657003	107658360	54.8009	656	3' UTR	6	107702154	107824317	122164	2	256380	165957	ENSG00000146285	SCML4	3' UTR	6	107634990	107636316	1327	1	55084	ENST00000494935.1	22013	ENSG00000112320	SOBP	sine oculis binding protein homolog	ENST00000317357.10;ENST00000494935.1	55084;55084	0;22013
chr22	37569950	37571058	1109	*	.	1000	107.664	-1	-1	602	5	5	37569952	37571058	54.3858	597	37569950	37571049	53.2786	605	3' UTR	22	37560480	37569405	8926	1	11135	9470	ENSG00000128283	CDC42EP1	3' UTR	22	37564406	37566495	2090	1	11135	ENST00000434728.1	5544	ENSG00000128283	CDC42EP1	CDC42 effector protein 1	ENST00000430687.1;ENST00000249014.5;ENST00000415670.1;ENST00000434728.1;ENST00000215886.6;ENST00000416480.1	11135;11135;11135;11135;3957;3957	0;0;0;5544;0;0
chr9	93109021	93110066	1046	*	.	1000	107.529	-1	-1	383	5	5	93109041	93109877	58.8172	369	93109021	93110066	48.7119	378	Exon (ENST00000466929.5/84270, exon 3 of 4)	9	93096217	93113283	17067	1	84270	12804	ENSG00000165233	CARD19	Promoter (<=1kb)	9	93109892	93113283	3392	1	84270	ENST00000488630.1	0	ENSG00000165233	CARD19	caspase recruitment domain family member 19	ENST00000617293.4;ENST00000375472.8;ENST00000465709.5;ENST00000375469.5;ENST00000471462.2;ENST00000375446.5;ENST00000489274.1;ENST00000470314.5;ENST00000461162.5;ENST00000490564.1;ENST00000375464.7;ENST00000466409.1;ENST00000495641.5;ENST00000466929.5;ENST00000468781.5;ENST00000490488.5;ENST00000498243.1;ENST00000475574.1;ENST00000488630.1	203328;203328;203328;203328;203328;4814;4814;4814;4814;4814;84270;84270;84270;84270;84270;84270;84270;84270;84270	0;0;0;39921;31175;24185;16124;24172;24153;24153;0;0;0;0;0;0;0;0;0
chr11	63974025	63975215	1191	*	.	1000	106.205	-1	-1	610	5	5	63974256	63975215	56.9781	381	63974025	63975175	49.2266	609	Promoter (<=1kb)	11	63974620	63976543	1924	1	1351	0	ENSG00000176340	COX8A	Promoter (<=1kb)	11	63974620	63976543	1924	1	1351	ENST00000314133.4	0	ENSG00000176340	COX8A	cytochrome c oxidase subunit 8A	ENST00000314133.4;ENST00000255681.7;ENST00000542105.5;ENST00000538042.1;ENST00000541041.1;ENST00000543422.5;ENST00000545464.5;ENST00000535431.1;ENST00000301453.7;ENST00000422031.6;ENST00000541478.5;ENST00000535715.5;ENST00000428192.6;ENST00000538426.5;ENST00000543004.5;ENST00000447683.2;ENST00000536443.1;ENST00000543988.1;ENST00000535140.1;ENST00000338447.10;ENST00000536939.1;ENST00000534965.5;EN…	1351;28992;28992;28992;28992;28992;28992;55611;55611;55611;55611;55611;55611;55611;55611;55611;55611;55611;55611;79829;79829;79829;79829;79829;79829;79829;79829;79829;79829	0;0;24007;24175;24146;0;0;0;-10638;-10638;-10782;0;-10797;-11198;-11231;-11234;-11254;-11627;-11629;35066;35031;35029;35023;35023;35023;34777;21877;21656;21622
chr15	92900894	92902300	1407	*	.	1000	105.622	-1	-1	559	5	5	92900979	92902300	54.4394	492	92900894	92902268	51.1826	541	Promoter (2-3kb)	15	92904399	92904475	77	1	100422995	-2099	ENSG00000284324	MIR3175	Promoter (<=1kb)	15	92900342	92937541	37200	1	1106	ENST00000625990.2	552	ENSG00000173575	CHD2	chromodomain helicase DNA binding protein 2	ENST00000577670.1;ENST00000653163.1;ENST00000557682.6;ENST00000553829.1;ENST00000556895.5;ENST00000554669.6;ENST00000554894.5;ENST00000557147.1;ENST00000554133.5;ENST00000555227.1;ENST00000555520.1;ENST00000629685.2;ENST00000630790.1;ENST00000626874.2;ENST00000627622.1;ENST00000629346.2;ENST00000628375.2;ENST00000635856.1;ENST00000394196.9;ENST00000420239.6;ENST00000625990.2;ENST00000626782.2;ENS…	100422995;100507217;100507217;100507217;100507217;100507217;100507217;100507217;100507217;100507217;100507217;1106;1106;1106;1106;1106;1106;1106;1106;1106;1106;1106;1106;1106;1106	-2099;0;0;0;0;0;0;0;16523;15570;13138;0;0;0;0;0;0;0;0;0;0;-2173;-12674;-19077;0
chr17	64459295	64460082	788	*	.	1000	104.997	-1	-1	382	5	5	64459295	64460033	49.7474	375	64459342	64460082	55.2492	342	Intron (ENST00000615220.4/284021, intron 4 of 8)	17	64449037	64468643	19607	1	284021	10258	ENSG00000271605	MILR1	Intron (ENST00000615220.4/284021, intron 4 of 8)	17	64465452	64467935	2484	1	284021	ENST00000620304.4	-5370	ENSG00000271605	MILR1	mast cell immunoglobulin like receptor 1	ENST00000539111.7;ENST00000581355.1;ENST00000671755.1;ENST00000673460.1;ENST00000585104.2;ENST00000582501.5;ENST00000577506.5;ENST00000580490.1;ENST00000585141.5;ENST00000578687.5;ENST00000615220.4;ENST00000619286.5;ENST00000617071.4;ENST00000612535.4;ENST00000616498.4;ENST00000620304.4;ENST00000605096.1	11232;11232;11232;11232;11232;11232;11232;11232;11232;11232;284021;284021;284021;284021;284021;284021;284021	36972;32638;36857;36857;36857;27392;30887;24148;36937;32828;0;0;0;0;0;-5370;-5370
chr3	193767818	193769191	1374	*	.	1000	104.935	-1	-1	473	5	5	193767870	193768930	52.6659	431	193767818	193769191	52.2691	464	Distal Intergenic	3	193842560	193844024	1465	2	105374285	74833	NA	LINC02038	Distal Intergenic	3	193842560	193844009	1450	2	105374285	ENST00000439074.1	74818	NA	LINC02038	long intergenic non-protein coding RNA 2038	NA	NA	NA
chr5	153619421	153620509	1089	*	.	1000	104.935	-1	-1	484	5	5	153619455	153620360	52.2929	464	153619421	153620509	52.6417	470	Intron (ENST00000481559.6/2890, intron 2 of 10)	5	153489615	153813869	324255	1	2890	129806	ENSG00000155511	GRIA1	Intron (ENST00000481559.6/2890, intron 2 of 10)	5	153573228	153655865	82638	1	2890	ENST00000520966.1	46193	ENSG00000155511	GRIA1	glutamate ionotropic receptor AMPA type subunit 1	ENST00000481559.6;ENST00000518862.5;ENST00000518142.5;ENST00000285900.10;ENST00000340592.9;ENST00000521843.6;ENST00000448073.8;ENST00000518783.1;ENST00000520966.1	2890;2890;2890;2890;2890;2890;2890;2890;2890	0;0;0;0;0;0;0;0;0
chr11	10327668	10329170	1503	*	.	1000	104.083	-1	-1	895	5	5	10327668	10329099	51.5658	899	10327893	10329170	52.5175	667	Intron (ENST00000527261.5/100130460, intron 1 of 2)	11	10317671	10507579	189909	1	272	9997	ENSG00000133805	AMPD3	Promoter (1-2kb)	11	10330660	10410838	80179	1	100130460	ENST00000295663.9	-1490	NA	CAND1.11	uncharacterized LOC100130460	ENST00000527261.5;ENST00000295663.9;ENST00000532966.1;ENST00000534464.1;ENST00000278175.10;ENST00000530439.1;ENST00000524948.5;ENST00000528655.5;ENST00000526492.4;ENST00000525063.2;ENST00000528544.1;ENST00000532250.5	100130460;100130460;100130460;133;133;133;133;133;133;133;133;272	0;0;-28103;22595;22595;22594;22591;22584;22580;22580;22291;0
chr20	38159266	38160305	1040	*	.	1000	103.677	-1	-1	495	5	5	38159368	38160201	49.3571	392	38159266	38160305	54.3194	496	Intron (ENST00000361475.7/7052, intron 2 of 12)	20	38127385	38166578	39194	2	7052	6273	ENSG00000198959	TGM2	Intron (ENST00000361475.7/7052, intron 2 of 12)	20	38145350	38165259	19910	2	7052	ENST00000474777.1	4954	ENSG00000198959	TGM2	transglutaminase 2	ENST00000361475.7;ENST00000469269.1;ENST00000468262.5;ENST00000474777.1;ENST00000373403.7;ENST00000453095.1	7052;7052;7052;7052;7052;7052	0;-25506;0;0;0;0
chr13	97400303	97401270	968	*	.	1000	103.52	-1	-1	526	5	5	97400303	97401270	56.088	521	97400396	97401254	47.4316	439	Distal Intergenic	13	97434169	97469128	34960	1	5911	-32899	ENSG00000125249	RAP2A	Distal Intergenic	13	97434169	97469128	34960	1	5911	ENST00000245304.5	-32899	ENSG00000125249	RAP2A	RAP2A, member of RAS oncogene family	ENST00000397601.5;ENST00000343600.8;ENST00000376673.7;ENST00000469707.5;ENST00000345429.10;ENST00000449284.1	10150;10150;10150;10150;10150;10150	0;0;0;0;0;43507
chr20	37392238	37393256	1019	*	.	1000	103.184	-1	-1	430	5	5	37392238	37393256	50.0988	420	37392284	37393104	53.0851	394	Intron (ENST00000373578.6/6714, intron 5 of 13)	20	37344685	37406050	61366	1	6714	47553	ENSG00000197122	SRC	Promoter (<=1kb)	20	37393745	37397746	4002	1	6714	ENST00000489153.1	-489	ENSG00000197122	SRC	SRC proto-oncogene, non-receptor tyrosine kinase	ENST00000497734.5;ENST00000373578.6;ENST00000358208.8;ENST00000373567.6;ENST00000373558.2;ENST00000472968.1;ENST00000489153.1;ENST00000477066.5;ENST00000467556.1;ENST00000477475.1;ENST00000493775.1	6714;6714;6714;6714;6714;6714;6714;6714;6714;6714;6714	47553;0;0;0;0;0;-489;-3170;-6893;-6995;-9057
chr10	27558361	27559308	948	*	.	1000	102.663	-1	-1	385	5	5	27558361	27559308	49.8959	366	27558396	27559182	52.7673	370	Distal Intergenic	10	27504174	27542237	38064	1	22931	54187	ENSG00000099246	RAB18	Distal Intergenic	10	27504619	27537966	33348	1	22931	ENST00000423465.1	53742	ENSG00000099246	RAB18	RAB18, member RAS oncogene family	ENST00000535776.5;ENST00000611151.4;ENST00000356940.10;ENST00000375802.7;ENST00000621805.4;ENST00000465772.5;ENST00000423465.1	22931;22931;22931;22931;22931;22931;22931	54187;54187;54093;54033;53991;53984;53742
chr22	39184126	39185596	1471	*	.	1000	102.45	-1	-1	647	5	5	39184126	39185235	49.6373	651	39184288	39185596	52.8127	481	Distal Intergenic	22	39120167	39152680	32514	2	23492	-31446	ENSG00000100307	CBX7	Distal Intergenic	22	39130772	39152680	21909	2	23492	ENST00000216133.10	-31446	ENSG00000100307	CBX7	chromobox 7	NA	NA	NA
chr22	23766851	23768247	1397	*	.	1000	102.427	-1	-1	912	5	5	23766851	23768247	49.1486	900	23767021	23768233	53.2786	754	5' UTR	22	23752743	23754425	1683	2	29802	-12426	ENSG00000128218	VPREB3	Promoter (<=1kb)	22	23765834	23767876	2043	2	400916	ENST00000520222.1	0	ENSG00000250479	CHCHD10	coiled-coil-helix-coiled-coil-helix domain containing 10	ENST00000498542.5;ENST00000477921.1;ENST00000402217.7;ENST00000305199.9;ENST00000382821.3;ENST00000398465.3;ENST00000248948.4;ENST00000520222.1;ENST00000401675.7;ENST00000484558.2;ENST00000523865.1;ENST00000517886.1;ENST00000465385.5;ENST00000477567.5;ENST00000489582.5;ENST00000465730.1;ENST00000428253.1;ENST00000215743.8;ENST00000437086.5;ENST00000460352.1;ENST00000434318.1;ENST00000493132.1;ENS…	150248;150248;150248;150248;150248;29802;29802;400916;400916;400916;400916;400916;4320;4320;4320;4320;4320;4320;4320;4320;4320;4320;4320;4320;4320;6598;6598;6598;6598;6598;6598;6598;6598;6598;6598;6598;6598;6598;6598;6598;6598;7621	3830;3830;3797;3644;3628;-12442;-12426;0;0;0;-387;0;0;-396;-413;-4599;-4599;-4602;-4602;-9394;-12633;-12694;-12710;-13017;-13567;-18684;-18699;-18716;-18731;-18733;-18736;-18754;-18764;-18770;-18780;-18935;-18955;-19011;-23554;-23564;-23564;-15739
chr21	41706382	41707246	865	*	.	1000	102.249	-1	-1	387	5	5	41706446	41707246	45.9258	323	41706382	41707218	56.3231	387	Distal Intergenic	21	41711520	41715775	4256	2	150135	8529	ENSG00000236384	LINC00479	Distal Intergenic	21	41712157	41714055	1899	2	150135	ENST00000457881.5	6809	ENSG00000236384	LINC00479	long intergenic non-protein coding RNA 479	ENST00000412102.5;ENST00000457881.5;ENST00000586552.5;ENST00000589300.1;ENST00000667584.1;ENST00000432830.2;ENST00000661908.1;ENST00000669012.1;ENST00000656530.1;ENST00000658211.1;ENST00000657727.1;ENST00000413718.1	150135;150135;150135;150135;54089;54089;54089;54089;54089;54089;54089;54090	8529;6809;8507;8507;-8560;-8561;-8561;-8579;-8587;-8605;-9127;27201
chr12	39606020	39608003	1984	*	.	1000	102.204	-1	-1	1229	5	5	39606132	39607649	45.1201	1118	39606020	39608003	57.0842	285	Exon (ENST00000308666.4/225, exon 3 of 10)	12	39550033	39619803	69771	2	225	11800	ENSG00000173208	ABCD2	Exon (ENST00000308666.4/225, exon 3 of 10)	12	39550033	39619803	69771	2	225	ENST00000308666.4	11800	ENSG00000173208	ABCD2	ATP binding cassette subfamily D member 2	ENST00000308666.4;ENST00000405531.7;ENST00000324616.9;ENST00000468200.2	225;283461;283461;283461	0;-18164;-18180;-18215
chr10	3068326	3069596	1271	*	.	1000	101.97	-1	-1	643	5	5	3068326	3069596	54.0965	641	3068443	3069400	47.8736	528	Promoter (1-2kb)	10	3066333	3137718	71386	1	5214	1993	ENSG00000067057	PFKP	Promoter (<=1kb)	10	3068627	3136793	68167	1	5214	ENST00000381075.6	0	ENSG00000067057	PFKP	phosphofructokinase, platelet	ENST00000607886.5;ENST00000381125.9;ENST00000495715.1;ENST00000381075.6;ENST00000421751.1;ENST00000407806.2	5214;5214;5214;5214;5214;5214	0;0;0;0;0;-649
chr11	69352212	69353287	1076	*	.	1000	101.943	-1	-1	675	5	5	69352466	69353276	51.3343	423	69352212	69353287	50.6083	674	Intron (ENST00000544781.5/ENST00000544781.5, intron 2 of 2)	11	69294151	69341682	47532	1	26579	58061	ENSG00000172927	MYEOV	Intron (ENST00000544781.5/ENST00000544781.5, intron 2 of 2)	11	69294174	69295662	1489	1	26579	ENST00000540760.1	58038	ENSG00000172927	MYEOV	myeloma overexpressed	ENST00000544008.1	26579	0
chr10	10830817	10831660	844	*	.	1000	101.528	-1	-1	468	5	5	10830838	10831660	50.5998	436	10830817	10831660	50.9282	480	Intron (ENST00000637215.1/10659, intron 1 of 14)	10	10798397	11336675	538279	1	10659	32420	ENSG00000048740	CELF2	Intron (ENST00000637215.1/10659, intron 1 of 14)	10	10798624	11331257	532634	1	10659	ENST00000636488.1	32193	ENSG00000048740	CELF2	CUGBP Elav-like family member 2	ENST00000637215.1;ENST00000638035.1;ENST00000636488.1	10659;10659;10659	0;0;0
chr10	97407446	97408980	1535	*	.	1000	101.522	-1	-1	436	5	5	97407461	97408964	52.5707	416	97407446	97408980	48.9509	441	Intron (ENST00000422848.1/ENST00000422848.1, intron 1 of 1)	10	97401134	97426074	24941	2	644215	17094	NA	LOC644215	Intron (ENST00000422848.1/ENST00000422848.1, intron 1 of 1)	10	97393684	97401534	7851	2	23223	ENST00000618765.1	-5912	ENSG00000052749	RRP12	ribosomal RNA processing 12 homolog	ENST00000536831.5;ENST00000315563.10;ENST00000370992.8;ENST00000414986.5;ENST00000490815.1;ENST00000479317.1;ENST00000618765.1;ENST00000439965.6;ENST00000370902.8;ENST00000370886.9;ENST00000370885.8;ENST00000485122.6;ENST00000477692.6;ENST00000370884.5;ENST00000471049.5;ENST00000472345.5;ENST00000334828.6;ENST00000473929.1;ENST00000467867.1;ENST00000622320.4;ENST00000621606.4;ENST00000619048.1	23223;23223;23223;23223;23223;23223;23223;23223;51013;51013;51013;51013;51013;51013;51013;51013;5223;5223;5223;644215;644215;644215	0;0;0;0;-26609;0;-5912;0;37026;37008;37013;37005;36870;37037;36993;36930;0;0;0;0;0;0
chr3	25581803	25582964	1162	*	.	1000	101.031	-1	-1	647	5	5	25581803	25582964	52.4101	650	25581825	25582961	48.6208	623	Intron (ENST00000383772.8/5915, intron 5 of 7)	3	25597905	25664907	67003	2	7155	81943	ENSG00000077097	TOP2B	Intron (ENST00000383772.8/5915, intron 5 of 7)	3	25612571	25615941	3371	2	7155	ENST00000475717.1	32977	ENSG00000077097	TOP2B	DNA topoisomerase II beta	ENST00000383772.8;ENST00000330688.9;ENST00000437042.6;ENST00000462272.5;ENST00000479097.5;ENST00000480001.5;ENST00000458646.1;ENST00000264331.8;ENST00000413971.5;ENST00000435706.6;ENST00000475717.1	5915;5915;5915;5915;5915;5915;5915;7155;7155;7155;7155	0;0;0;0;0;0;0;81408;35885;81535;32977
chr11	3840699	3841949	1251	*	.	1000	100.858	-1	-1	452	5	5	3840699	3841936	48.13	451	3840736	3841949	52.7276	416	Promoter (<=1kb)	11	3826978	3840959	13982	2	391	0	ENSG00000177105	RHOG	Promoter (<=1kb)	11	3826978	3840959	13982	2	391	ENST00000351018.5	0	ENSG00000177105	RHOG	ras homolog family member G	ENST00000583618.1;ENST00000528216.5;ENST00000396986.6;ENST00000300730.10;ENST00000532535.5;ENST00000396993.8;ENST00000465237.6;ENST00000477358.6;ENST00000532523.5;ENST00000459679.5;ENST00000464229.5;ENST00000464261.5;ENST00000490830.5;ENST00000464906.6;ENST00000524661.5;ENST00000485602.5;ENST00000475884.5;ENST00000489571.5;ENST00000464441.5;ENST00000532017.5;ENST00000465307.6;ENST00000493547.6;EN…	100616453;27315;27315;27315;27315;27315;27315;27315;27315;27315;27315;27315;27315;27315;27315;27315;27315;27315;27315;27315;27315;27315;27315;27315;27315;27315;27315;27315;27315;27315;27315;27315;27315;27315;27315;27315;27315;27315;391;391;391;391;6786;6786;6786;6786;6786;6786;6786	-14113;42975;42880;42880;42801;42797;42791;42787;42786;42776;42775;42774;42774;42773;42760;42758;42752;42740;42727;42710;32689;32657;32643;32524;32409;32158;32140;32139;32134;32123;32120;32105;32105;32100;29432;24510;17079;16128;0;0;0;-10048;-12578;-13753
chr5	138575092	138576062	971	*	.	1000	100.486	-1	-1	535	5	5	138575092	138576006	53.2139	518	138575150	138576062	47.2718	494	Promoter (<=1kb)	5	138553756	138575416	21661	2	3313	0	ENSG00000113013	HSPA9	Promoter (<=1kb)	5	138553756	138575401	21646	2	3313	ENST00000297185.9	0	ENSG00000113013	HSPA9	heat shock protein family A (Hsp70) member 9	ENST00000649692.1;ENST00000411005.1;ENST00000384262.1;ENST00000297185.9;ENST00000649578.1;ENST00000501917.7;ENST00000524109.1;ENST00000512328.1;ENST00000507097.5;ENST00000523929.1;ENST00000508003.1;ENST00000504902.5;ENST00000507115.5;ENST00000505110.1;ENST00000504810.5;ENST00000506477.5;ENST00000507886.1	109617013;109617013;26785;3313;3313;3313;3313;3313;3313;3313;3313;3313;3313;3313;3313;3313;3313	-14030;-16053;-13982;0;0;-8082;-17201;-16461;0;-8381;-13303;0;0;0;0;0;-83
chr11	12133467	12134476	1010	*	.	1000	100.279	-1	-1	601	5	5	12133697	12134379	44.7172	371	12133467	12134476	55.562	602	Intron (ENST00000532179.5/9645, intron 1 of 2)	11	12163683	12163767	85	1	102466906	-29207	ENSG00000275373	MIR6124	Intron (ENST00000532179.5/9645, intron 1 of 2)	11	12138388	12262919	124532	1	9645	ENST00000527546.5	-3912	ENSG00000133816	MICAL2	microtubule associated monooxygenase, calponin and LIM domain containing 2	ENST00000617177.1;ENST00000532179.5;ENST00000526065.1;ENST00000256194.8;ENST00000531732.5;ENST00000530823.1;ENST00000532420.1;ENST00000527546.5;ENST00000524685.5;ENST00000525119.5;ENST00000533389.1;ENST00000528931.5;ENST00000646065.1	102466906;9645;9645;9645;9645;9645;9645;9645;9645;9645;9645;9645;9645	-29207;0;0;0;0;0;0;0;0;0;0;0;0
chr8	60477076	60478529	1454	*	.	1000	100.234	-1	-1	675	5	5	60477076	60478369	49.0724	676	60477154	60478529	51.1617	597	Intron (ENST00000530725.6/ENST00000530725.6, intron 2 of 9)	8	60402228	60516787	114560	2	100505532	38258	NA	LINC01301	Intron (ENST00000530725.6/ENST00000530725.6, intron 2 of 9)	8	60405011	60508759	103749	2	100505532	ENST00000476425.2	30230	NA	LINC01301	long intergenic non-protein coding RNA 1301	ENST00000656656.1;ENST00000476425.2	100505532;100505532	0;0
chr3	49120137	49121153	1017	*	.	1000	100.19	-1	-1	573	5	5	49120184	49121153	43.1058	530	49120137	49121131	57.0842	569	Promoter (<=1kb)	3	49108046	49120938	12893	2	10869	0	ENSG00000172046	USP19	Promoter (<=1kb)	3	49108050	49120808	12759	2	10869	ENST00000417901.5	0	ENSG00000172046	USP19	ubiquitin specific peptidase 19	ENST00000620931.1;ENST00000398896.5;ENST00000417901.5;ENST00000453664.5;ENST00000398888.6;ENST00000434032.6;ENST00000483667.1;ENST00000306026.5;ENST00000464931.1;ENST00000479073.2;ENST00000465902.1;ENST00000467506.5;ENST00000305544.9;ENST00000418109.5;ENST00000484713.1;ENST00000498377.1;ENST00000469665.1;ENST00000477225.1;ENST00000480640.1;ENST00000538659.1;ENST00000542580.1;ENST00000462930.5;ENS…	102465536;10869;10869;10869;10869;10869;10869;10869;10869;10869;10869;3913;3913;3913;3913;3913;3913;3913;3913;3913;3913;3913;3913;3913;3913;3913;3913;3913;3913;3913;54870;54870;54870;54870;54870;54870;54870;5859;5859;5859;5859;5859;5859;5859;5859;5859;5859;5859;5859;5859;5859;5859;5859;5859;5859;5859;5859;5859;5859;5859;5859;5859;5859;5859;5859;5859;5859;5859;5859;5859;5859;5859;5859;5859;5859;58…	-20223;-2159;0;0;0;0;-9380;0;-2426;-2779;0;0;0;0;0;1445;2601;2802;3326;3470;4051;4226;4568;4419;7403;5030;5272;7587;8119;0;-26066;-26075;-26526;-26066;-25907;-25774;-26086;-20902;-20542;-19896;0;-22020;-21613;0;0;-21445;-21022;0;-21447;0;-19909;-20554;0;-
chr5	139517916	139519067	1152	*	.	1000	99.2915	-1	-1	549	5	5	139517916	139519067	49.062	549	139517965	139518938	50.2296	500	Distal Intergenic	5	139526431	139628434	102004	1	7322	-7364	ENSG00000131508	UBE2D2	Distal Intergenic	5	139526431	139626855	100425	1	7322	ENST00000511725.5	-7364	ENSG00000131508	UBE2D2	ubiquitin conjugating enzyme E2 D2	ENST00000511725.5	7322	0
chr9	129495050	129496823	1774	*	.	1000	98.7949	-1	-1	699	5	5	129495050	129496823	47.7418	726	129495165	129496790	51.053	557	Exon (ENST00000622120.2/100506190, exon 1 of 4)	9	129476946	129513687	36742	1	100506190	18104	NA	LINC00963	Promoter (<=1kb)	9	129495391	129513682	18292	1	100506190	ENST00000622120.2	0	NA	LINC00963	long intergenic non-protein coding RNA 963	ENST00000653047.1;ENST00000454968.5;ENST00000652803.1;ENST00000444184.6;ENST00000658785.1;ENST00000656664.1;ENST00000666282.1;ENST00000663727.1;ENST00000663000.1;ENST00000666041.1;ENST00000657306.1;ENST00000668074.1;ENST00000656234.1;ENST00000662331.1;ENST00000654822.1;ENST00000659188.1;ENST00000658175.1;ENST00000654204.1;ENST00000659535.1;ENST00000653700.1;ENST00000667047.1;ENST00000664811.1;ENS…	100506190;100506190;100506190;100506190;100506190;100506190;100506190;100506190;100506190;100506190;100506190;100506190;100506190;100506190;100506190;100506190;100506190;100506190;100506190;100506190;100506190;100506190;100506190;100506190;100506190;100506190;100506190;100506190;100506190;100506190;100506190;100506190;100506190;100506190;100506190;100506190;100506190;100506190;100506190;100506190…	0;0;0;0;0;0;0;0;0;0;0;0;0;0;0;0;0;0;0;0;0;0;0;0;0;0;0;0;0;0;0;0;0;0;0;0;0;0;0;0;0;0;0;0;0;0;0;0;0;0;0;0;0;0;-92;-100;-172;-1516;-5556;-5887;-5904;-5956;-10919
chr17	19061537	19064387	2851	*	.	1000	98.7536	-1	-1	2307	5	5	19061657	19064381	52.4768	2184	19061537	19064387	46.2768	2310	Exon (ENST00000631292.1/26851, exon 1 of 1)	17	19020673	19047637	26965	2	10750	-13900	ENSG00000154016	GRAP	Promoter (<=1kb)	17	19061912	19062128	217	1	26851	ENST00000631292.1	0	ENSG00000265185	SNORD3B-1	small nucleolar RNA, C/D box 3B-1	ENST00000284154.9;ENST00000573099.5;ENST00000395635.5;ENST00000583020.1;ENST00000571380.1;ENST00000631292.1;ENST00000617128.1;ENST00000577988.2;ENST00000571722.3;ENST00000364880.2;ENST00000628329.1;ENST00000399091.1;ENST00000399093.2	10750;10750;10750;10750;10750;26851;26851;26851;26851;26851;26851;79999;79999	0;0;0;0;-14526;0;0;0;0;0;0;0;0
chr13	92843331	92844140	810	*	.	1000	98.7308	-1	-1	383	5	5	92843331	92844140	48.1239	372	92843338	92844137	50.6069	388	Intron (ENST00000377067.9/2262, intron 7 of 7)	13	92701389	92721614	20226	2	100873969	-121717	ENSG00000235984	GPC5-AS1	Intron (ENST00000377067.9/2262, intron 7 of 7)	13	92701389	92721614	20226	2	100873969	ENST00000419288.1	-121717	ENSG00000235984	GPC5-AS1	GPC5 antisense RNA 1	ENST00000377067.9	2262	0
chr8	133217830	133218846	1017	*	.	1000	98.5841	-1	-1	354	5	5	133217929	133218818	46.3684	258	133217830	133218846	52.2158	351	Intron (ENST00000377862.6/8840, intron 1 of 2)	8	133191039	133231690	40652	1	8840	26791	ENSG00000104415	CCN4	Intron (ENST00000377862.6/8840, intron 1 of 2)	8	133237176	133244503	7328	2	10397	ENST00000521026.5	25657	ENSG00000104419	NDRG1	N-myc downstream regulated 1	ENST00000323851.11;ENST00000537882.2;ENST00000521026.5;ENST00000521414.5;ENST00000519278.5;ENST00000517599.5;ENST00000414097.6;ENST00000518176.5;ENST00000522476.5;ENST00000518066.5;ENST00000523642.1;ENST00000522665.5;ENST00000517331.5;ENST00000522377.5;ENST00000521664.1;ENST00000377862.6;ENST00000250160.11;ENST00000519433.1;ENST00000517423.5;ENST00000220856.6	10397;10397;10397;10397;10397;10397;10397;10397;10397;10397;10397;10397;10397;10397;10397;8840;8840;8840;8840;8840	0;0;25657;30642;37382;0;0;0;0;0;25814;31614;40600;0;36036;0;0;0;0;0
chr6	107028005	107029039	1035	*	.	1000	97.9471	-1	-1	535	5	5	107028005	107029039	56.3054	524	107028018	107029018	41.6416	533	Promoter (<=1kb)	6	107028199	107051586	23388	1	51250	0	ENSG00000130349	MTRES1	Promoter (<=1kb)	6	107028199	107051586	23388	1	51250	ENST00000311381.8	0	ENSG00000130349	MTRES1	mitochondrial transcription rescue factor 1	ENST00000311381.8;ENST00000405204.6;ENST00000625458.1;ENST00000489790.1	51250;51250;51250;51250	0;0;0;-10953
chr14	34629748	34630871	1124	*	.	1000	97.8404	-1	-1	583	5	5	34629929	34630871	46.5774	418	34629748	34630762	51.2629	567	Promoter (<=1kb)	14	34561093	34630160	69068	2	58533	0	ENSG00000129515	SNX6	Promoter (<=1kb)	14	34561093	34630148	69056	2	58533	ENST00000362031.10	0	ENSG00000129515	SNX6	sorting nexin 6	ENST00000362031.10;ENST00000396526.7;ENST00000652385.1;ENST00000556162.6;ENST00000555416.6;ENST00000556712.6;ENST00000557265.6;ENST00000557341.6;ENST00000556303.1;ENST00000555648.1	58533;58533;58533;58533;58533;58533;58533;58533;58533;58533	0;0;0;0;0;0;0;0;0;-76
chr7	27686048	27686997	950	*	.	1000	97.5692	-1	-1	435	5	5	27686048	27686904	50.7601	420	27686080	27686997	46.8091	419	Distal Intergenic	7	27525442	27662883	137442	2	11112	-23165	ENSG00000106049	HIBADH	Distal Intergenic	7	27525442	27662883	137442	2	11112	ENST00000265395.7	-23165	ENSG00000106049	HIBADH	3-hydroxyisobutyrate dehydrogenase	ENST00000265395.7;ENST00000428288.2;ENST00000496814.1	11112;11112;11112	0;0;-23191
chr4	42391318	42392556	1239	*	.	1000	97.3016	-1	-1	725	5	5	42391428	42392556	45.9258	604	42391318	42392476	51.3758	737	Promoter (<=1kb)	4	42281830	42391651	109822	2	105374428	0	ENSG00000250781	LOC105374428	Promoter (<=1kb)	4	42386161	42391651	5491	2	105374428	ENST00000663539.1	0	ENSG00000250781	LOC105374428	uncharacterized LOC105374428	ENST00000514372.5;ENST00000381668.9;ENST00000264449.14;ENST00000511858.1;ENST00000503321.1;ENST00000508911.1;ENST00000515392.1;ENST00000663539.1;ENST00000319234.5	10396;10396;10396;10396;105374428;105374428;105374428;105374428;152573	114598;264549;264537;22591;-85;-50;-59;0;-4932
chrX	119468408	119470066	1659	*	.	1000	97.1901	-1	-1	957	5	5	119468525	119470066	43.9115	850	119468408	119469893	53.2786	948	Promoter (<=1kb)	23	119465986	119469128	3143	2	100303728	0	ENSG00000224281	SLC25A5-AS1	Promoter (<=1kb)	23	119466034	119469095	3062	2	100303728	ENST00000395539.2	0	ENSG00000224281	SLC25A5-AS1	SLC25A5 antisense RNA 1	ENST00000665871.1;ENST00000446986.1;ENST00000395539.2;ENST00000668529.1;ENST00000666209.1;ENST00000445759.1;ENST00000609227.1;ENST00000217909.8;ENST00000488158.5;ENST00000493093.5;ENST00000484058.1;ENST00000317881.9;ENST00000460013.1;ENST00000463551.1	100303728;100303728;100303728;100303728;100303728;100303728;100303728;203427;203427;203427;203427;292;292;292	-112;-146;0;0;0;0;0;69072;69028;68999;61852;0;0;-196
chr6	33579081	33580421	1341	*	.	1000	97.0391	-1	-1	681	5	5	33579192	33580367	49.6101	575	33579081	33580421	47.429	676	Promoter (<=1kb)	6	33572547	33580293	7747	2	578	0	ENSG00000030110	BAK1	Promoter (<=1kb)	6	33572547	33580293	7747	2	578	ENST00000360661.9	0	ENSG00000030110	BAK1	BCL2 antagonist/killer 1	ENST00000477984.1;ENST00000612409.1;ENST00000613113.4;ENST00000374458.5;ENST00000618642.4;ENST00000616119.4;ENST00000610663.1;ENST00000360661.9;ENST00000442998.6;ENST00000374467.4	401253;449520;449520;449520;449520;449520;449520;578;578;578	0;0;-3278;-3317;-3317;-4163;-4163;0;0;0
chr13	72255531	72256413	883	*	.	1000	96.5643	-1	-1	530	5	5	72255531	72256372	39.4801	524	72255652	72256413	57.0842	416	Distal Intergenic	13	71437966	71867204	429239	2	1602	-388327	ENSG00000276644	DACH1	Distal Intergenic	13	71437966	71867204	429239	2	1602	ENST00000613252.5	-388327	ENSG00000276644	DACH1	dachshund family transcription factor 1	NA	NA	NA
[truncated: 4,823 more rows]

## Sheet: unique genes peakIDR<0.05
Supplementary Table S1: Genes associated to ERRa ChIP-seq peaks in MDA-MB-231 cells.
The ChIP-seq peaks are significantly reproducible (IDR<0.05) over 2 ChIP-seq replicates. The annotation was obtained with the R Chipseeker package, using the transcript or the gene option.
[truncated: 4,847 more rows]
