# Supplementary material for: Computational identification of new potential transcriptional partners of ERRα in breast cancer cells: specific partners for specific targets
Source: Sci Rep. 2022 Mar 9;12:3826. doi: 10.1038/s41598-022-07744-w (PMC8907200; doi:10.1038/s41598-022-07744-w)
Supplement: Supplementary file 2 — Supplementary Information 2. [file 41598_2022_7744_MOESM2_ESM.xlsx]

## Sheet: Feuil1
Supplementary Table S2: Transcriptional regulators identified by principal component analysis in RNA-seq data of breast cancer cell lines
CCLE: Cancer Cell Line Encyclopedia, includes RNA-seq data for 51 breast cancer (BC) cell lines; GSE58135: public dataset containing RNA-seq data for 28 BC cell lines
PCA: principal component analysis; TRs: transcriptional regulators.
The PCA-selected TRs were identified from a set of 2175 human TRs as those showing absolute value of correlation coefficient with the 2 first principal axes higher than 0.5.
492 PCA-selected TRs in CCLE data				582 PCA-selected TRs in GSE58135 data				318 TRs common to CCLE and GSE58135 data
Ensembl ID	Gene Symbol	NCBI GeneID		Ensembl ID	Gene Symbol	NCBI GeneID		EnsemblID	GeneSymbol	NCBI GeneID
ENSG00000097007	ABL1	25		ENSG00000075624	ACTB	60		ENSG00000075624	ACTB	60
ENSG00000146109	ABT1	29777		ENSG00000136518	ACTL6A	86		ENSG00000136518	ACTL6A	86
ENSG00000075624	ACTB	60		ENSG00000104964	AES	166		ENSG00000104964	AES	166
ENSG00000136518	ACTL6A	86		ENSG00000144218	AFF3	3899		ENSG00000106546	AHR	196
ENSG00000113812	ACTR8	93973		ENSG00000106546	AHR	196		ENSG00000136938	ANP32B	10541
ENSG00000101126	ADNP	23394		ENSG00000110711	AIP	9049		ENSG00000100823	APEX1	328
ENSG00000101544	ADNP2	22850		ENSG00000136938	ANP32B	10541		ENSG00000117713	ARID1A	8289
ENSG00000104964	AES	166		ENSG00000100823	APEX1	328		ENSG00000189079	ARID2	196528
ENSG00000106546	AHR	196		ENSG00000117713	ARID1A	8289		ENSG00000105011	ASF1B	55723
ENSG00000140350	ANP32A	8125		ENSG00000189079	ARID2	196528		ENSG00000171456	ASXL1	171023
ENSG00000136938	ANP32B	10541		ENSG00000116017	ARID3A	1820		ENSG00000119778	ATAD2B	54454
ENSG00000100823	APEX1	328		ENSG00000179361	ARID3B	10620		ENSG00000169136	ATF5	22809
ENSG00000117713	ARID1A	8289		ENSG00000196843	ARID5A	10865		ENSG00000118217	ATF6	22926
ENSG00000049618	ARID1B	57492		ENSG00000111875	ASF1A	25842		ENSG00000085224	ATRX	546
ENSG00000189079	ARID2	196528		ENSG00000105011	ASF1B	55723		ENSG00000178999	AURKB	9212
ENSG00000054267	ARID4B	51742		ENSG00000171456	ASXL1	171023		ENSG00000123685	BATF3	55509
ENSG00000029153	ARNTL2	56938		ENSG00000119778	ATAD2B	54454		ENSG00000198604	BAZ1A	11177
ENSG00000105011	ASF1B	55723		ENSG00000169136	ATF5	22809		ENSG00000076108	BAZ2A	11176
ENSG00000116539	ASH1L	55870		ENSG00000118217	ATF6	22926		ENSG00000114439	BBX	56987
ENSG00000171456	ASXL1	171023		ENSG00000171681	ATF7IP	55729		ENSG00000116128	BCL9	607
ENSG00000143970	ASXL2	55252		ENSG00000085224	ATRX	546		ENSG00000029363	BCLAF1	9774
ENSG00000119778	ATAD2B	54454		ENSG00000178999	AURKB	9212		ENSG00000171634	BPTF	2186
ENSG00000169136	ATF5	22809		ENSG00000123685	BATF3	55509		ENSG00000012048	BRCA1	672
ENSG00000118217	ATF6	22926		ENSG00000198604	BAZ1A	11177		ENSG00000139618	BRCA2	675
ENSG00000085224	ATRX	546		ENSG00000076108	BAZ2A	11176		ENSG00000169925	BRD3	8019
ENSG00000178999	AURKB	9212		ENSG00000114439	BBX	56987		ENSG00000174744	BRMS1	25855
ENSG00000156127	BATF	10538		ENSG00000116128	BCL9	607		ENSG00000145741	BTF3	689
ENSG00000123685	BATF3	55509		ENSG00000029363	BCLAF1	9774		ENSG00000122565	CBX3	11335
ENSG00000198604	BAZ1A	11177		ENSG00000117475	BLZF1	8548		ENSG00000141570	CBX8	57332
ENSG00000009954	BAZ1B	9031		ENSG00000171634	BPTF	2186		ENSG00000129315	CCNT1	904
ENSG00000076108	BAZ2A	11176		ENSG00000012048	BRCA1	672		ENSG00000096401	CDC5L	988
ENSG00000114439	BBX	56987		ENSG00000139618	BRCA2	675		ENSG00000134371	CDC73	79577
ENSG00000116128	BCL9	607		ENSG00000169925	BRD3	8019		ENSG00000136807	CDK9	1025
ENSG00000029363	BCLAF1	9774		ENSG00000166164	BRD7	29117		ENSG00000153046	CDYL	9425
ENSG00000123095	BHLHE41	79365		ENSG00000174744	BRMS1	25855		ENSG00000166446	CDYL2	124359
ENSG00000171634	BPTF	2186		ENSG00000156983	BRPF1	7862		ENSG00000172216	CEBPB	1051
ENSG00000012048	BRCA1	672		ENSG00000145741	BTF3	689		ENSG00000221869	CEBPD	1052
ENSG00000139618	BRCA2	675		ENSG00000012822	CALCOCO1	57658		ENSG00000167670	CHAF1A	10036
ENSG00000169925	BRD3	8019		ENSG00000171735	CAMTA1	23261		ENSG00000160679	CHTOP	26097
ENSG00000174744	BRMS1	25855		ENSG00000108509	CAMTA2	23125		ENSG00000169714	CNBP	7555
ENSG00000096070	BRPF3	27154		ENSG00000142453	CARM1	10498		ENSG00000198791	CNOT7	29883
ENSG00000145741	BTF3	689		ENSG00000067955	CBFB	865		ENSG00000005339	CREBBP	1387
ENSG00000179218	CALR	811		ENSG00000122565	CBX3	11335		ENSG00000143162	CREG1	8804
ENSG00000173894	CBX2	84733		ENSG00000141582	CBX4	8535		ENSG00000160741	CRTC2	200186
ENSG00000122565	CBX3	11335		ENSG00000100307	CBX7	23492		ENSG00000144579	CTDSP1	58190
ENSG00000141570	CBX8	57332		ENSG00000141570	CBX8	57332		ENSG00000168036	CTNNB1	1499
ENSG00000133773	CCDC59	29080		ENSG00000090061	CCNK	8812		ENSG00000167657	DAPK3	1613
ENSG00000129315	CCNT1	904		ENSG00000129315	CCNT1	904		ENSG00000204209	DAXX	1616
ENSG00000096401	CDC5L	988		ENSG00000096401	CDC5L	988		ENSG00000165732	DDX21	9188
ENSG00000134371	CDC73	79577		ENSG00000134371	CDC73	79577		ENSG00000108654	DDX5	1655
ENSG00000136807	CDK9	1025		ENSG00000132964	CDK8	1024		ENSG00000124795	DEK	7913
ENSG00000153046	CDYL	9425		ENSG00000136807	CDK9	1025		ENSG00000130816	DNMT1	1786
ENSG00000166446	CDYL2	124359		ENSG00000153046	CDYL	9425		ENSG00000067334	DNTTIP2	30836
ENSG00000172216	CEBPB	1051		ENSG00000166446	CDYL2	124359		ENSG00000101412	E2F1	1869
ENSG00000221869	CEBPD	1052		ENSG00000172216	CEBPB	1051		ENSG00000007968	E2F2	1870
ENSG00000153879	CEBPG	1054		ENSG00000221869	CEBPD	1052		ENSG00000112242	E2F3	1871
ENSG00000115163	CENPA	1058		ENSG00000167670	CHAF1A	10036		ENSG00000205250	E2F4	1874
ENSG00000167670	CHAF1A	10036		ENSG00000153922	CHD1	1105		ENSG00000167967	E4F1	1877
ENSG00000100888	CHD8	57680		ENSG00000124177	CHD6	84181		ENSG00000129518	EAPP	55837
ENSG00000160679	CHTOP	26097		ENSG00000131165	CHMP1A	5119		ENSG00000107223	EDF1	8721
ENSG00000169714	CNBP	7555		ENSG00000160679	CHTOP	26097		ENSG00000105656	ELL	8178
ENSG00000113300	CNOT6	57472		ENSG00000079432	CIC	23152		ENSG00000134014	ELP3	55140
ENSG00000198791	CNOT7	29883		ENSG00000164442	CITED2	10370		ENSG00000074800	ENO1	2023
ENSG00000166200	COPS2	9318		ENSG00000134852	CLOCK	9575		ENSG00000183495	EP400	57634
ENSG00000005339	CREBBP	1387		ENSG00000169714	CNBP	7555		ENSG00000116016	EPAS1	2034
ENSG00000143162	CREG1	8804		ENSG00000125107	CNOT1	23019		ENSG00000135999	EPC2	26122
ENSG00000160741	CRTC2	200186		ENSG00000088038	CNOT3	4849		ENSG00000105722	ERF	2077
ENSG00000102974	CTCF	10664		ENSG00000198791	CNOT7	29883		ENSG00000173153	ESRRA	2101
ENSG00000144579	CTDSP1	58190		ENSG00000005339	CREBBP	1387		ENSG00000134954	ETS1	2113
ENSG00000168036	CTNNB1	1499		ENSG00000143162	CREG1	8804		ENSG00000006468	ETV1	2115
ENSG00000198730	CTR9	9646		ENSG00000105662	CRTC1	23373		ENSG00000244405	ETV5	2119
ENSG00000167657	DAPK3	1613		ENSG00000160741	CRTC2	200186		ENSG00000106462	EZH2	2146
ENSG00000204209	DAXX	1616		ENSG00000175029	CTBP2	1488		ENSG00000115641	FHL2	2274
ENSG00000064703	DDX20	11218		ENSG00000144579	CTDSP1	58190		ENSG00000183386	FHL3	2275
ENSG00000165732	DDX21	9188		ENSG00000168036	CTNNB1	1499		ENSG00000175592	FOSL1	8061
ENSG00000108654	DDX5	1655		ENSG00000154832	CXXC1	30827		ENSG00000075426	FOSL2	2355
ENSG00000124795	DEK	7913		ENSG00000167657	DAPK3	1613		ENSG00000114861	FOXP1	27086
ENSG00000135829	DHX9	1660		ENSG00000204209	DAXX	1616		ENSG00000164379	FOXQ1	94234
ENSG00000130816	DNMT1	1786		ENSG00000105516	DBP	1628		ENSG00000089280	FUS	2521
ENSG00000067334	DNTTIP2	30836		ENSG00000165732	DDX21	9188		ENSG00000107485	GATA3	2625
ENSG00000104885	DOT1L	84444		ENSG00000108654	DDX5	1655		ENSG00000101216	GMEB2	26205
ENSG00000101412	E2F1	1869		ENSG00000124795	DEK	7913		ENSG00000112312	GMNN	51053
ENSG00000007968	E2F2	1870		ENSG00000178028	DMAP1	55929		ENSG00000140307	GTF2A2	2958
ENSG00000112242	E2F3	1871		ENSG00000105821	DNAJC2	27000		ENSG00000122034	GTF3A	2971
ENSG00000205250	E2F4	1874		ENSG00000130816	DNMT1	1786		ENSG00000164032	H2AFZ	3015
ENSG00000167967	E4F1	1877		ENSG00000067334	DNTTIP2	30836		ENSG00000128708	HAT1	8520
ENSG00000129518	EAPP	55837		ENSG00000175550	DRAP1	10589		ENSG00000172534	HCFC1	3054
ENSG00000107223	EDF1	8721		ENSG00000101412	E2F1	1869		ENSG00000196591	HDAC2	3066
ENSG00000255302	EID1	23741		ENSG00000007968	E2F2	1870		ENSG00000048052	HDAC9	9734
ENSG00000105656	ELL	8178		ENSG00000112242	E2F3	1871		ENSG00000064961	HMG20B	10362
ENSG00000134014	ELP3	55140		ENSG00000205250	E2F4	1874		ENSG00000137309	HMGA1	3159
ENSG00000074800	ENO1	2023		ENSG00000133740	E2F5	1875		ENSG00000029993	HMGB3	3149
ENSG00000183495	EP400	57634		ENSG00000165891	E2F7	144455		ENSG00000127483	HP1BP3	50809
ENSG00000116016	EPAS1	2034		ENSG00000167967	E4F1	1877		ENSG00000185122	HSF1	3297
ENSG00000135999	EPC2	26122		ENSG00000129518	EAPP	55837		ENSG00000115738	ID2	3398
ENSG00000105722	ERF	2077		ENSG00000107223	EDF1	8721		ENSG00000143621	ILF2	3608
ENSG00000173153	ESRRA	2101		ENSG00000074266	EED	8726		ENSG00000128908	INO80	54617
ENSG00000134954	ETS1	2113		ENSG00000176396	EID2	163126		ENSG00000169592	INO80E	283899
ENSG00000006468	ETV1	2115		ENSG00000102034	ELF4	2000		ENSG00000177508	IRX3	79191
ENSG00000244405	ETV5	2119		ENSG00000126767	ELK1	2002		ENSG00000142856	ITGB3BP	23421
ENSG00000158161	EYA3	2140		ENSG00000158711	ELK4	2005		ENSG00000171988	JMJD1C	221037
ENSG00000106462	EZH2	2146		ENSG00000105656	ELL	8178		ENSG00000152409	JMY	133746
ENSG00000115641	FHL2	2274		ENSG00000134014	ELP3	55140		ENSG00000171223	JUNB	3726
ENSG00000183386	FHL3	2275		ENSG00000109911	ELP4	26610		ENSG00000172977	KAT5	10524
ENSG00000175592	FOSL1	8061		ENSG00000074800	ENO1	2023		ENSG00000156650	KAT6B	23522
ENSG00000075426	FOSL2	2355		ENSG00000183495	EP400	57634		ENSG00000004487	KDM1A	23028
ENSG00000198815	FOXJ3	22887		ENSG00000116016	EPAS1	2034		ENSG00000117139	KDM5B	10765
ENSG00000170802	FOXN2	3344		ENSG00000135999	EPC2	26122		ENSG00000155090	KLF10	7071
ENSG00000114861	FOXP1	27086		ENSG00000105722	ERF	2077		ENSG00000172059	KLF11	8462
ENSG00000164379	FOXQ1	94234		ENSG00000173153	ESRRA	2101		ENSG00000129911	KLF16	83855
ENSG00000089280	FUS	2521		ENSG00000134954	ETS1	2113		ENSG00000167548	KMT2D	8085
ENSG00000104064	GABPB1	2553		ENSG00000006468	ETV1	2115		ENSG00000198728	LDB1	8861
ENSG00000107485	GATA3	2625		ENSG00000244405	ETV5	2119		ENSG00000185022	MAFF	23764
ENSG00000143614	GATAD2B	57459		ENSG00000106462	EZH2	2146		ENSG00000161021	MAML1	9794
ENSG00000162419	GMEB1	10691		ENSG00000115641	FHL2	2274		ENSG00000184384	MAML2	84441
ENSG00000101216	GMEB2	26205		ENSG00000183386	FHL3	2275		ENSG00000103495	MAZ	4150
ENSG00000112312	GMNN	51053		ENSG00000179943	FIZ1	84922		ENSG00000011258	MBTD1	54799
ENSG00000165417	GTF2A1	2957		ENSG00000175592	FOSL1	8061		ENSG00000163875	MEAF6	64769
ENSG00000140307	GTF2A2	2958		ENSG00000075426	FOSL2	2355		ENSG00000160563	MED27	9442
ENSG00000153767	GTF2E1	2960		ENSG00000137273	FOXF2	2295		ENSG00000133997	MED6	10001
ENSG00000122034	GTF3A	2971		ENSG00000184481	FOXO4	4303		ENSG00000159479	MED8	112950
ENSG00000125484	GTF3C4	9329		ENSG00000114861	FOXP1	27086		ENSG00000116604	MEF2D	4209
ENSG00000164032	H2AFZ	3015		ENSG00000128573	FOXP2	93986		ENSG00000133895	MEN1	4221
ENSG00000128708	HAT1	8520		ENSG00000164379	FOXQ1	94234		ENSG00000130382	MLLT1	4298
ENSG00000172534	HCFC1	3054		ENSG00000089280	FUS	2521		ENSG00000175727	MLXIP	22877
ENSG00000196591	HDAC2	3066		ENSG00000154727	GABPA	2551		ENSG00000020426	MNAT1	4331
ENSG00000048052	HDAC9	9734		ENSG00000107485	GATA3	2625		ENSG00000182979	MTA1	9112
ENSG00000143321	HDGF	3068		ENSG00000250571	GLI4	2738		ENSG00000213347	MXD3	83463
ENSG00000100084	HIRA	7290		ENSG00000126603	GLIS2	84662		ENSG00000123933	MXD4	10608
ENSG00000064961	HMG20B	10362		ENSG00000107249	GLIS3	169792		ENSG00000132382	MYBBP1A	10514
ENSG00000137309	HMGA1	3159		ENSG00000101216	GMEB2	26205		ENSG00000101057	MYBL2	4605
ENSG00000029993	HMGB3	3149		ENSG00000112312	GMNN	51053		ENSG00000166886	NAB2	4665
ENSG00000127483	HP1BP3	50809		ENSG00000140307	GTF2A2	2958		ENSG00000205531	NAP1L4	4676
ENSG00000185122	HSF1	3297		ENSG00000137947	GTF2B	2959		ENSG00000115053	NCL	4691
ENSG00000115738	ID2	3398		ENSG00000125651	GTF2F1	2962		ENSG00000111912	NCOA7	135112
ENSG00000143621	ILF2	3608		ENSG00000145736	GTF2H2	2966		ENSG00000188986	NELFB	25920
ENSG00000168556	ING2	3622		ENSG00000213780	GTF2H4	2968		ENSG00000131196	NFATC1	4772
ENSG00000071243	ING3	54556		ENSG00000006704	GTF2IRD1	9569		ENSG00000116044	NFE2L2	4780
ENSG00000128908	INO80	54617		ENSG00000122034	GTF3A	2971		ENSG00000162599	NFIA	4774
ENSG00000169592	INO80E	283899		ENSG00000164032	H2AFZ	3015		ENSG00000141905	NFIC	4782
ENSG00000177508	IRX3	79191		ENSG00000128708	HAT1	8520		ENSG00000165030	NFIL3	4783
ENSG00000142856	ITGB3BP	23421		ENSG00000172534	HCFC1	3054		ENSG00000109320	NFKB1	4790
ENSG00000102221	JADE3	9767		ENSG00000111727	HCFC2	29915		ENSG00000086102	NFX1	4799
ENSG00000171988	JMJD1C	221037		ENSG00000100429	HDAC10	83933		ENSG00000167034	NKX3-1	4824
ENSG00000152409	JMY	133746		ENSG00000196591	HDAC2	3066		ENSG00000188976	NOC2L	26155
ENSG00000171223	JUNB	3726		ENSG00000147099	HDAC8	55869		ENSG00000149308	NPAT	4863
ENSG00000130522	JUND	3727		ENSG00000048052	HDAC9	9734		ENSG00000181163	NPM1	4869
ENSG00000114166	KAT2B	8850		ENSG00000181666	HKR1	284459		ENSG00000131408	NR1H2	7376
ENSG00000172977	KAT5	10524		ENSG00000064961	HMG20B	10362		ENSG00000160113	NR2F6	2063
ENSG00000156650	KAT6B	23522		ENSG00000137309	HMGA1	3159		ENSG00000113580	NR3C1	2908
ENSG00000103510	KAT8	84148		ENSG00000149948	HMGA2	8091		ENSG00000123358	NR4A1	3164
ENSG00000004487	KDM1A	23028		ENSG00000029993	HMGB3	3149		ENSG00000147162	OGT	8473
ENSG00000120733	KDM3B	51780		ENSG00000118418	HMGN3	9324		ENSG00000170515	PA2G4	5036
ENSG00000117139	KDM5B	10765		ENSG00000180806	HOXC9	3225		ENSG00000100105	PATZ1	23598
ENSG00000155090	KLF10	7071		ENSG00000127483	HP1BP3	50809		ENSG00000185630	PBX1	5087
ENSG00000172059	KLF11	8462		ENSG00000230989	HSBP1	3281		ENSG00000142655	PEX14	5195
ENSG00000129911	KLF16	83855		ENSG00000185122	HSF1	3297		ENSG00000167085	PHB	5245
ENSG00000118263	KLF7	8609		ENSG00000102878	HSF4	3299		ENSG00000109118	PHF12	57649
ENSG00000167548	KMT2D	8085		ENSG00000204389	HSPA1A	3303		ENSG00000146247	PHIP	55023
ENSG00000198728	LDB1	8861		ENSG00000204388	HSPA1B	3304		ENSG00000105229	PIAS4	51588
ENSG00000166477	LEO1	123169		ENSG00000102241	HTATSF1	27336		ENSG00000160783	PMF1	11243
ENSG00000185022	MAFF	23764		ENSG00000115738	ID2	3398		ENSG00000140464	PML	5371
ENSG00000197063	MAFG	4097		ENSG00000123411	IKZF4	64375		ENSG00000148840	PPRC1	23082
ENSG00000161021	MAML1	9794		ENSG00000143621	ILF2	3608		ENSG00000102103	PQBP1	10084
ENSG00000184384	MAML2	84441		ENSG00000168395	ING5	84289		ENSG00000057657	PRDM1	639
ENSG00000103495	MAZ	4150		ENSG00000128908	INO80	54617		ENSG00000110851	PRDM4	11108
ENSG00000011258	MBTD1	54799		ENSG00000115274	INO80B	83444		ENSG00000138073	PREB	10113
ENSG00000163875	MEAF6	64769		ENSG00000169592	INO80E	283899		ENSG00000101161	PRPF6	24148
ENSG00000160563	MED27	9442		ENSG00000125347	IRF1	3659		ENSG00000164985	PSIP1	11168
ENSG00000063322	MED29	55588		ENSG00000126456	IRF3	3661		ENSG00000164611	PTTG1	9232
ENSG00000164758	MED30	90390		ENSG00000177508	IRX3	79191		ENSG00000163348	PYGO2	90780
ENSG00000133997	MED6	10001		ENSG00000142856	ITGB3BP	23421		ENSG00000197275	RAD54B	25788
ENSG00000159479	MED8	112950		ENSG00000171988	JMJD1C	221037		ENSG00000132341	RAN	5901
ENSG00000068305	MEF2A	4205		ENSG00000152409	JMY	133746		ENSG00000239306	RBM14	10432
ENSG00000116604	MEF2D	4209		ENSG00000171223	JUNB	3726		ENSG00000214022	REPIN1	29803
ENSG00000134138	MEIS2	4212		ENSG00000172977	KAT5	10524		ENSG00000084093	REST	5978
ENSG00000133895	MEN1	4221		ENSG00000156650	KAT6B	23522		ENSG00000204227	RING1	6015
ENSG00000130382	MLLT1	4298		ENSG00000004487	KDM1A	23028		ENSG00000131263	RLIM	51132
ENSG00000175727	MLXIP	22877		ENSG00000117139	KDM5B	10765		ENSG00000121481	RNF2	6045
ENSG00000020426	MNAT1	4331		ENSG00000132510	KDM6B	23135		ENSG00000124813	RUNX2	860
ENSG00000182979	MTA1	9112		ENSG00000155666	KDM8	79831		ENSG00000183207	RUVBL2	10856
ENSG00000149480	MTA2	9219		ENSG00000155090	KLF10	7071		ENSG00000163602	RYBP	23429
ENSG00000213347	MXD3	83463		ENSG00000172059	KLF11	8462		ENSG00000150459	SAP18	10284
ENSG00000123933	MXD4	10608		ENSG00000118922	KLF12	11278		ENSG00000171222	SCAND1	51282
ENSG00000132382	MYBBP1A	10514		ENSG00000169926	KLF13	51621		ENSG00000179833	SERTAD2	9792
ENSG00000185697	MYBL1	4603		ENSG00000129911	KLF16	83855		ENSG00000099381	SETD1A	9739
ENSG00000101057	MYBL2	4605		ENSG00000109787	KLF3	51274		ENSG00000139718	SETD1B	23067
ENSG00000166886	NAB2	4665		ENSG00000167548	KMT2D	8085		ENSG00000145391	SETD7	80854
ENSG00000205531	NAP1L4	4676		ENSG00000198728	LDB1	8861		ENSG00000077463	SIRT6	51548
ENSG00000115053	NCL	4691		ENSG00000185022	MAFF	23764		ENSG00000157933	SKI	6497
ENSG00000111912	NCOA7	135112		ENSG00000198517	MAFK	7975		ENSG00000014824	SLC30A9	10463
ENSG00000188986	NELFB	25920		ENSG00000161021	MAML1	9794		ENSG00000127616	SMARCA4	6597
ENSG00000204356	NELFE	7936		ENSG00000184384	MAML2	84441		ENSG00000066117	SMARCD1	6602
ENSG00000131196	NFATC1	4772		ENSG00000196782	MAML3	55534		ENSG00000108604	SMARCD2	6603
ENSG00000116044	NFE2L2	4780		ENSG00000103495	MAZ	4150		ENSG00000104976	SNAPC2	6618
ENSG00000162599	NFIA	4774		ENSG00000141644	MBD1	4152		ENSG00000165684	SNAPC4	6621
ENSG00000141905	NFIC	4782		ENSG00000071655	MBD3	53615		ENSG00000177732	SOX12	6666
ENSG00000165030	NFIL3	4783		ENSG00000129071	MBD4	8930		ENSG00000143842	SOX13	9580
ENSG00000109320	NFKB1	4790		ENSG00000011258	MBTD1	54799		ENSG00000124766	SOX4	6659
ENSG00000086102	NFX1	4799		ENSG00000198625	MDM4	4194		ENSG00000185591	SP1	6667
ENSG00000167034	NKX3-1	4824		ENSG00000163875	MEAF6	64769		ENSG00000124664	SPDEF	25803
ENSG00000188976	NOC2L	26155		ENSG00000085276	MECOM	2122		ENSG00000065526	SPEN	23013
ENSG00000149308	NPAT	4863		ENSG00000099917	MED15	51586		ENSG00000198911	SREBF2	6721
ENSG00000181163	NPM1	4869		ENSG00000104973	MED25	81857		ENSG00000112658	SRF	6722
ENSG00000131408	NR1H2	7376		ENSG00000160563	MED27	9442		ENSG00000145687	SSBP2	23635
ENSG00000177463	NR2C2	7182		ENSG00000133997	MED6	10001		ENSG00000149136	SSRP1	6749
ENSG00000160113	NR2F6	2063		ENSG00000155868	MED7	9443		ENSG00000166888	STAT6	6778
ENSG00000113580	NR3C1	2908		ENSG00000159479	MED8	112950		ENSG00000023734	STRAP	11171
ENSG00000123358	NR4A1	3164		ENSG00000116604	MEF2D	4209		ENSG00000092201	SUPT16H	11198
ENSG00000148572	NRBF2	29982		ENSG00000133895	MEN1	4221		ENSG00000196284	SUPT3H	8464
ENSG00000106459	NRF1	4899		ENSG00000187098	MITF	4286		ENSG00000152455	SUV39H2	79723
ENSG00000147162	OGT	8473		ENSG00000130382	MLLT1	4298		ENSG00000152382	TADA1	117143
ENSG00000170515	PA2G4	5036		ENSG00000078403	MLLT10	8028		ENSG00000130699	TAF4	6874
ENSG00000100105	PATZ1	23598		ENSG00000175727	MLXIP	22877		ENSG00000141384	TAF4B	6875
ENSG00000157212	PAXIP1	22976		ENSG00000020426	MNAT1	4331		ENSG00000059588	TARBP1	6894
ENSG00000185630	PBX1	5087		ENSG00000070444	MNT	4335		ENSG00000187735	TCEA1	6917
ENSG00000105717	PBX4	80714		ENSG00000185787	MORF4L1	10933		ENSG00000137310	TCF19	6941
ENSG00000142655	PEX14	5195		ENSG00000182979	MTA1	9112		ENSG00000071564	TCF3	6929
ENSG00000167085	PHB	5245		ENSG00000057935	MTA3	57504		ENSG00000152284	TCF7L1	83439
ENSG00000109118	PHF12	57649		ENSG00000188786	MTF1	4520		ENSG00000108064	TFAM	7019
ENSG00000146247	PHIP	55023		ENSG00000143033	MTF2	22823		ENSG00000140682	TGFB1I1	7041
ENSG00000105229	PIAS4	51588		ENSG00000213347	MXD3	83463		ENSG00000054118	THRAP3	9967
ENSG00000160783	PMF1	11243		ENSG00000123933	MXD4	10608		ENSG00000140332	TLE3	7090
ENSG00000140464	PML	5371		ENSG00000132382	MYBBP1A	10514		ENSG00000092203	TOX4	9878
ENSG00000148840	PPRC1	23082		ENSG00000101057	MYBL2	4605		ENSG00000119401	TRIM32	22954
ENSG00000102103	PQBP1	10084		ENSG00000136997	MYC	4609		ENSG00000077721	UBE2A	7319
ENSG00000057657	PRDM1	639		ENSG00000085274	MYNN	55892		ENSG00000177889	UBE2N	7334
ENSG00000170325	PRDM10	56980		ENSG00000162601	MYSM1	114803		ENSG00000108312	UBTF	7343
ENSG00000110851	PRDM4	11108		ENSG00000099326	MZF1	7593		ENSG00000124422	USP22	23326
ENSG00000138073	PREB	10113		ENSG00000166886	NAB2	4665		ENSG00000095787	WAC	51322
ENSG00000198890	PRMT6	55170		ENSG00000205531	NAP1L4	4676		ENSG00000196363	WDR5	11091
ENSG00000101161	PRPF6	24148		ENSG00000115053	NCL	4691		ENSG00000116455	WDR77	79084
ENSG00000116132	PRRX1	5396		ENSG00000111912	NCOA7	135112		ENSG00000164091	WDR82	80335
ENSG00000164985	PSIP1	11168		ENSG00000188986	NELFB	25920		ENSG00000018408	WWTR1	25937
ENSG00000164611	PTTG1	9232		ENSG00000131196	NFATC1	4772		ENSG00000100219	XBP1	7494
ENSG00000146676	PURB	5814		ENSG00000082641	NFE2L1	4779		ENSG00000166913	YWHAB	7529
ENSG00000163348	PYGO2	90780		ENSG00000116044	NFE2L2	4780		ENSG00000100811	YY1	7528
ENSG00000197275	RAD54B	25788		ENSG00000162599	NFIA	4774		ENSG00000185670	ZBTB3	79842
ENSG00000132341	RAN	5901		ENSG00000141905	NFIC	4782		ENSG00000177311	ZBTB38	253461
ENSG00000131759	RARA	5914		ENSG00000165030	NFIL3	4783		ENSG00000178951	ZBTB7A	51341
ENSG00000117222	RBBP5	5929		ENSG00000008441	NFIX	4784		ENSG00000160685	ZBTB7B	51043
ENSG00000239306	RBM14	10432		ENSG00000109320	NFKB1	4790		ENSG00000148516	ZEB1	6935
ENSG00000089902	RCOR1	23186		ENSG00000077150	NFKB2	4791		ENSG00000169554	ZEB2	9839
ENSG00000214022	REPIN1	29803		ENSG00000167604	NFKBID	84807		ENSG00000142065	ZFP14	57677
ENSG00000142599	RERE	473		ENSG00000086102	NFX1	4799		ENSG00000120784	ZFP30	22835
ENSG00000084093	REST	5978		ENSG00000170448	NFXL1	152518		ENSG00000186660	ZFP91	80829
ENSG00000148300	REXO4	57109		ENSG00000196290	NIF3L1	60491		ENSG00000197020	ZNF100	163227
ENSG00000080298	RFX3	5991		ENSG00000164190	NIPBL	25836		ENSG00000152926	ZNF117	109504726
ENSG00000143390	RFX5	5993		ENSG00000167034	NKX3-1	4824		ENSG00000196646	ZNF136	7695
ENSG00000204227	RING1	6015		ENSG00000123609	NMI	9111		ENSG00000115568	ZNF142	7701
ENSG00000131263	RLIM	51132		ENSG00000188976	NOC2L	26155		ENSG00000166478	ZNF143	7702
ENSG00000121481	RNF2	6045		ENSG00000130751	NPAS1	4861		ENSG00000167635	ZNF146	7705
ENSG00000112130	RNF8	9025		ENSG00000149308	NPAT	4863		ENSG00000103343	ZNF174	7727
ENSG00000124782	RREB1	6239		ENSG00000181163	NPM1	4869		ENSG00000147118	ZNF182	7569
ENSG00000137815	RTF1	23168		ENSG00000131408	NR1H2	7376		ENSG00000122386	ZNF205	7755
ENSG00000124813	RUNX2	860		ENSG00000120798	NR2C1	7181		ENSG00000010244	ZNF207	7756
ENSG00000175792	RUVBL1	8607		ENSG00000160113	NR2F6	2063		ENSG00000085644	ZNF213	7760
ENSG00000183207	RUVBL2	10856		ENSG00000113580	NR3C1	2908		ENSG00000130856	ZNF236	7776
ENSG00000163602	RYBP	23429		ENSG00000123358	NR4A1	3164		ENSG00000172466	ZNF24	7572
ENSG00000160633	SAFB	6294		ENSG00000147162	OGT	8473		ENSG00000006194	ZNF263	10127
ENSG00000136715	SAP130	79595		ENSG00000170515	PA2G4	5036		ENSG00000198538	ZNF28	7576
ENSG00000150459	SAP18	10284		ENSG00000006712	PAF1	54623		ENSG00000170265	ZNF282	8427
ENSG00000171222	SCAND1	51282		ENSG00000100105	PATZ1	23598		ENSG00000188994	ZNF292	23036
ENSG00000179833	SERTAD2	9792		ENSG00000185630	PBX1	5087		ENSG00000170684	ZNF296	162979
ENSG00000099381	SETD1A	9739		ENSG00000204304	PBX2	5089		ENSG00000089335	ZNF302	55900
ENSG00000139718	SETD1B	23067		ENSG00000166228	PCBD1	5092		ENSG00000131845	ZNF304	57343
ENSG00000183576	SETD3	84193		ENSG00000156374	PCGF6	84108		ENSG00000198026	ZNF335	63925
ENSG00000145391	SETD7	80854		ENSG00000141456	PELP1	27043		ENSG00000251247	ZNF345	25850
ENSG00000168779	SHOX2	6474		ENSG00000142655	PEX14	5195		ENSG00000160094	ZNF362	149076
ENSG00000169375	SIN3A	25942		ENSG00000167085	PHB	5245		ENSG00000165244	ZNF367	195828
ENSG00000142082	SIRT3	23410		ENSG00000112511	PHF1	5252		ENSG00000186918	ZNF395	55893
ENSG00000077463	SIRT6	51548		ENSG00000130024	PHF10	55274		ENSG00000197024	ZNF398	57541
ENSG00000157933	SKI	6497		ENSG00000109118	PHF12	57649		ENSG00000175213	ZNF408	79797
ENSG00000014824	SLC30A9	10463		ENSG00000146247	PHIP	55023		ENSG00000083817	ZNF416	55659
ENSG00000127616	SMARCA4	6597		ENSG00000131788	PIAS3	10401		ENSG00000196724	ZNF418	147686
ENSG00000066117	SMARCD1	6602		ENSG00000105229	PIAS4	51588		ENSG00000197050	ZNF420	147923
ENSG00000108604	SMARCD2	6603		ENSG00000069011	PITX1	5307		ENSG00000130818	ZNF426	79088
ENSG00000019549	SNAI2	6591		ENSG00000181690	PLAG1	5324		ENSG00000197013	ZNF429	353088
ENSG00000104976	SNAPC2	6618		ENSG00000160783	PMF1	11243		ENSG00000198521	ZNF43	7594
ENSG00000165684	SNAPC4	6621		ENSG00000140464	PML	5371		ENSG00000196705	ZNF431	170959
ENSG00000174446	SNAPC5	10302		ENSG00000064933	PMS1	5378		ENSG00000197857	ZNF44	51710
ENSG00000163877	SNIP1	79753		ENSG00000189266	PNRC2	55629		ENSG00000167685	ZNF444	55311
ENSG00000176887	SOX11	6664		ENSG00000132170	PPARG	5468		ENSG00000181444	ZNF467	168544
ENSG00000177732	SOX12	6666		ENSG00000109819	PPARGC1A	10891		ENSG00000180035	ZNF48	197407
ENSG00000143842	SOX13	9580		ENSG00000148840	PPRC1	23082		ENSG00000196268	ZNF493	284443
ENSG00000124766	SOX4	6659		ENSG00000102103	PQBP1	10084		ENSG00000162714	ZNF496	84838
ENSG00000185591	SP1	6667		ENSG00000057657	PRDM1	639		ENSG00000103199	ZNF500	26048
ENSG00000067066	SP100	6672		ENSG00000019485	PRDM11	56981		ENSG00000196700	ZNF512B	57473
ENSG00000124664	SPDEF	25803		ENSG00000116731	PRDM2	7799		ENSG00000167555	ZNF528	84436
ENSG00000065526	SPEN	23013		ENSG00000110851	PRDM4	11108		ENSG00000178935	ZNF552	79818
ENSG00000198911	SREBF2	6721		ENSG00000152784	PRDM8	56978		ENSG00000189042	ZNF567	163081
ENSG00000112658	SRF	6722		ENSG00000138073	PREB	10113		ENSG00000198453	ZNF568	374900
ENSG00000145687	SSBP2	23635		ENSG00000101161	PRPF6	24148		ENSG00000196437	ZNF569	148266
ENSG00000149136	SSRP1	6749		ENSG00000164985	PSIP1	11168		ENSG00000171827	ZNF570	148268
ENSG00000115415	STAT1	6772		ENSG00000164611	PTTG1	9232		ENSG00000198440	ZNF583	147949
ENSG00000166888	STAT6	6778		ENSG00000163348	PYGO2	90780		ENSG00000198466	ZNF587	84914
ENSG00000023734	STRAP	11171		ENSG00000197275	RAD54B	25788		ENSG00000164048	ZNF589	51385
ENSG00000111707	SUDS3	64426		ENSG00000132341	RAN	5901		ENSG00000198182	ZNF607	84775
ENSG00000107882	SUFU	51684		ENSG00000139687	RB1	5925		ENSG00000142556	ZNF614	80110
ENSG00000092201	SUPT16H	11198		ENSG00000146587	RBAK	57786		ENSG00000172888	ZNF621	285268
ENSG00000196284	SUPT3H	8464		ENSG00000103479	RBL2	5934		ENSG00000102870	ZNF629	23361
ENSG00000152455	SUV39H2	79723		ENSG00000239306	RBM14	10432		ENSG00000167395	ZNF646	9726
ENSG00000152382	TADA1	117143		ENSG00000100387	RBX1	9978		ENSG00000198740	ZNF652	22834
ENSG00000064995	TAF11	6882		ENSG00000117625	RCOR3	55758		ENSG00000167394	ZNF668	79759
ENSG00000130699	TAF4	6874		ENSG00000214022	REPIN1	29803		ENSG00000197124	ZNF682	91120
ENSG00000141384	TAF4B	6875		ENSG00000084093	REST	5978		ENSG00000171163	ZNF692	55657
ENSG00000135801	TAF5L	27097		ENSG00000132005	RFX1	5989		ENSG00000167562	ZNF701	55762
ENSG00000187325	TAF9B	51616		ENSG00000204227	RING1	6015		ENSG00000182141	ZNF708	7562
ENSG00000059588	TARBP1	6894		ENSG00000131263	RLIM	51132		ENSG00000197951	ZNF71	58491
ENSG00000028839	TBPL1	9519		ENSG00000110315	RNF141	50862		ENSG00000140548	ZNF710	374655
ENSG00000187735	TCEA1	6917		ENSG00000163961	RNF168	165918		ENSG00000169951	ZNF764	92595
ENSG00000137310	TCF19	6941		ENSG00000121481	RNF2	6045		ENSG00000196453	ZNF777	27153
ENSG00000071564	TCF3	6929		ENSG00000159216	RUNX1	100506403		ENSG00000197863	ZNF790	388536
ENSG00000152284	TCF7L1	83439		ENSG00000124813	RUNX2	860		ENSG00000185869	ZNF829	374899
ENSG00000007866	TEAD3	7005		ENSG00000183207	RUVBL2	10856		ENSG00000197608	ZNF841	284371
ENSG00000108064	TFAM	7019		ENSG00000186350	RXRA	6256		ENSG00000105750	ZNF85	7639
ENSG00000162851	TFB2M	64216		ENSG00000204231	RXRB	6257		ENSG00000184635	ZNF93	81931
ENSG00000140682	TGFB1I1	7041		ENSG00000163602	RYBP	23429		ENSG00000140987	ZSCAN32	54925
ENSG00000054118	THRAP3	9967		ENSG00000150459	SAP18	10284
ENSG00000140332	TLE3	7090		ENSG00000164105	SAP30	8819
ENSG00000092203	TOX4	9878		ENSG00000164576	SAP30L	79685
ENSG00000221926	TRIM16	10626		ENSG00000171222	SCAND1	51282
ENSG00000122779	TRIM24	8805		ENSG00000179833	SERTAD2	9792
ENSG00000204713	TRIM27	5987		ENSG00000099381	SETD1A	9739
ENSG00000119401	TRIM32	22954		ENSG00000139718	SETD1B	23067
ENSG00000196367	TRRAP	8295		ENSG00000145391	SETD7	80854
ENSG00000179981	TSHZ1	10194		ENSG00000116560	SFPQ	6421
ENSG00000077721	UBE2A	7319		ENSG00000127511	SIN3B	23309
ENSG00000119048	UBE2B	7320		ENSG00000068903	SIRT2	22933
ENSG00000177889	UBE2N	7334		ENSG00000077463	SIRT6	51548
ENSG00000153560	UBP1	7342		ENSG00000187531	SIRT7	51547
ENSG00000108312	UBTF	7343		ENSG00000100625	SIX4	51804
ENSG00000158773	USF1	7391		ENSG00000177045	SIX5	147912
ENSG00000124422	USP22	23326		ENSG00000157933	SKI	6497
ENSG00000163159	VPS72	6944		ENSG00000113558	SKP1	6500
ENSG00000095787	WAC	51322		ENSG00000014824	SLC30A9	10463
ENSG00000196363	WDR5	11091		ENSG00000166949	SMAD3	4088
ENSG00000116455	WDR77	79084		ENSG00000102038	SMARCA1	6594
ENSG00000164091	WDR82	80335		ENSG00000127616	SMARCA4	6597
ENSG00000018408	WWTR1	25937		ENSG00000153147	SMARCA5	8467
ENSG00000100219	XBP1	7494		ENSG00000066117	SMARCD1	6602
ENSG00000163872	YEATS2	55689		ENSG00000108604	SMARCD2	6603
ENSG00000166913	YWHAB	7529		ENSG00000143499	SMYD2	56950
ENSG00000100811	YY1	7528		ENSG00000124216	SNAI1	6615
ENSG00000066422	ZBTB11	27107		ENSG00000104976	SNAPC2	6618
ENSG00000181472	ZBTB2	57621		ENSG00000165684	SNAPC4	6621
ENSG00000185670	ZBTB3	79842		ENSG00000177732	SOX12	6666
ENSG00000177311	ZBTB38	253461		ENSG00000143842	SOX13	9580
ENSG00000186130	ZBTB6	10773		ENSG00000124766	SOX4	6659
ENSG00000178951	ZBTB7A	51341		ENSG00000185591	SP1	6667
ENSG00000160685	ZBTB7B	51043		ENSG00000167182	SP2	6668
ENSG00000148516	ZEB1	6935		ENSG00000172845	SP3	6670
ENSG00000169554	ZEB2	9839		ENSG00000124664	SPDEF	25803
ENSG00000142065	ZFP14	57677		ENSG00000065526	SPEN	23013
ENSG00000196867	ZFP28	140612		ENSG00000198911	SREBF2	6721
ENSG00000120784	ZFP30	22835		ENSG00000112658	SRF	6722
ENSG00000187801	ZFP69B	65243		ENSG00000184402	SS18L1	26039
ENSG00000181007	ZFP82	284406		ENSG00000145687	SSBP2	23635
ENSG00000186660	ZFP91	80829		ENSG00000157216	SSBP3	23648
ENSG00000106261	ZKSCAN1	7586		ENSG00000149136	SSRP1	6749
ENSG00000108175	ZMIZ1	57178		ENSG00000168610	STAT3	6774
ENSG00000197020	ZNF100	163227		ENSG00000166888	STAT6	6778
ENSG00000152926	ZNF117	109504726		ENSG00000023734	STRAP	11171
ENSG00000213762	ZNF134	7693		ENSG00000113387	SUB1	10923
ENSG00000196646	ZNF136	7695		ENSG00000092201	SUPT16H	11198
ENSG00000115568	ZNF142	7701		ENSG00000196284	SUPT3H	8464
ENSG00000166478	ZNF143	7702		ENSG00000196235	SUPT5H	6829
ENSG00000167635	ZNF146	7705		ENSG00000109111	SUPT6H	6830
ENSG00000186272	ZNF17	7565		ENSG00000152455	SUV39H2	79723
ENSG00000103343	ZNF174	7727		ENSG00000152382	TADA1	117143
ENSG00000197841	ZNF181	339318		ENSG00000115750	TAF1B	9014
ENSG00000147118	ZNF182	7569		ENSG00000103168	TAF1C	9013
ENSG00000122386	ZNF205	7755		ENSG00000130699	TAF4	6874
ENSG00000010244	ZNF207	7756		ENSG00000141384	TAF4B	6875
ENSG00000085644	ZNF213	7760		ENSG00000162227	TAF6L	10629
ENSG00000171940	ZNF217	7764		ENSG00000059588	TARBP1	6894
ENSG00000131115	ZNF227	7770		ENSG00000184058	TBX1	6899
ENSG00000130856	ZNF236	7776		ENSG00000187735	TCEA1	6917
ENSG00000172466	ZNF24	7572		ENSG00000171703	TCEA2	6919
ENSG00000175395	ZNF25	219749		ENSG00000172465	TCEAL1	9338
ENSG00000256771	ZNF253	56242		ENSG00000113649	TCERG1	10915
ENSG00000213096	ZNF254	9534		ENSG00000137310	TCF19	6941
ENSG00000006194	ZNF263	10127		ENSG00000071564	TCF3	6929
ENSG00000083844	ZNF264	9422		ENSG00000152284	TCF7L1	83439
ENSG00000171606	ZNF274	10782		ENSG00000187079	TEAD1	7003
ENSG00000198538	ZNF28	7576		ENSG00000197905	TEAD4	7004
ENSG00000170265	ZNF282	8427		ENSG00000108064	TFAM	7019
ENSG00000187607	ZNF286A	57335		ENSG00000090447	TFAP4	7023
ENSG00000188994	ZNF292	23036		ENSG00000198176	TFDP1	7027
ENSG00000170684	ZNF296	162979		ENSG00000112561	TFEB	7942
ENSG00000089335	ZNF302	55900		ENSG00000105619	TFPT	29844
ENSG00000131845	ZNF304	57343		ENSG00000140682	TGFB1I1	7041
ENSG00000169740	ZNF32	7580		ENSG00000054118	THRAP3	9967
ENSG00000181894	ZNF329	79673		ENSG00000140332	TLE3	7090
ENSG00000198026	ZNF335	63925		ENSG00000144747	TMF1	7110
ENSG00000251247	ZNF345	25850		ENSG00000124191	TOX2	84969
ENSG00000198816	ZNF358	140467		ENSG00000092203	TOX4	9878
ENSG00000160094	ZNF362	149076		ENSG00000141510	TP53	7157
ENSG00000165244	ZNF367	195828		ENSG00000121060	TRIM25	7706
ENSG00000161298	ZNF382	84911		ENSG00000130726	TRIM28	10155
ENSG00000188283	ZNF383	163087		ENSG00000119401	TRIM32	22954
ENSG00000186918	ZNF395	55893		ENSG00000100815	TRIP11	9321
ENSG00000186812	ZNF397	84307		ENSG00000166925	TSC22D4	81628
ENSG00000197024	ZNF398	57541		ENSG00000184205	TSPYL2	64061
ENSG00000215421	ZNF407	55628		ENSG00000125482	TTF1	7270
ENSG00000175213	ZNF408	79797		ENSG00000077721	UBE2A	7319
ENSG00000147124	ZNF41	7592		ENSG00000177889	UBE2N	7334
ENSG00000170954	ZNF415	55786		ENSG00000108312	UBTF	7343
ENSG00000083817	ZNF416	55659		ENSG00000105698	USF2	7392
ENSG00000196724	ZNF418	147686		ENSG00000124422	USP22	23326
ENSG00000197050	ZNF420	147923		ENSG00000136451	VEZF1	7716
ENSG00000130818	ZNF426	79088		ENSG00000095787	WAC	51322
ENSG00000197013	ZNF429	353088		ENSG00000196363	WDR5	11091
ENSG00000198521	ZNF43	7594		ENSG00000116455	WDR77	79084
ENSG00000118620	ZNF430	80264		ENSG00000164091	WDR82	80335
ENSG00000196705	ZNF431	170959		ENSG00000018408	WWTR1	25937
ENSG00000183621	ZNF438	220929		ENSG00000100219	XBP1	7494
ENSG00000171291	ZNF439	90594		ENSG00000166913	YWHAB	7529
ENSG00000197857	ZNF44	51710		ENSG00000100811	YY1	7528
ENSG00000197044	ZNF441	126068		ENSG00000132846	ZBED3	84327
ENSG00000167685	ZNF444	55311		ENSG00000198081	ZBTB14	7541
ENSG00000124459	ZNF45	7596		ENSG00000116809	ZBTB17	7709
ENSG00000197808	ZNF461	92283		ENSG00000181722	ZBTB20	26137
ENSG00000181444	ZNF467	168544		ENSG00000236104	ZBTB22	9278
ENSG00000197016	ZNF470	388566		ENSG00000185670	ZBTB3	79842
ENSG00000180035	ZNF48	197407		ENSG00000177311	ZBTB38	253461
ENSG00000177599	ZNF491	126069		ENSG00000184677	ZBTB40	9923
ENSG00000196268	ZNF493	284443		ENSG00000119574	ZBTB45	84878
ENSG00000162714	ZNF496	84838		ENSG00000204859	ZBTB48	3104
ENSG00000103199	ZNF500	26048		ENSG00000178951	ZBTB7A	51341
ENSG00000196700	ZNF512B	57473		ENSG00000160685	ZBTB7B	51043
ENSG00000189164	ZNF527	84503		ENSG00000160062	ZBTB8A	653121
ENSG00000167555	ZNF528	84436		ENSG00000148516	ZEB1	6935
ENSG00000186020	ZNF529	57711		ENSG00000169554	ZEB2	9839
ENSG00000183647	ZNF530	348327		ENSG00000184517	ZFP1	162239
ENSG00000178229	ZNF543	125919		ENSG00000142065	ZFP14	57677
ENSG00000187187	ZNF546	339327		ENSG00000120784	ZFP30	22835
ENSG00000204519	ZNF551	90233		ENSG00000187815	ZFP69	339559
ENSG00000178935	ZNF552	79818		ENSG00000186660	ZFP91	80829
ENSG00000130544	ZNF557	79230		ENSG00000005889	ZFX	7543
ENSG00000188321	ZNF559	84527		ENSG00000198315	ZKSCAN8	7745
ENSG00000186017	ZNF566	84924		ENSG00000122515	ZMIZ2	83637
ENSG00000189042	ZNF567	163081		ENSG00000101040	ZMYND8	23613
ENSG00000198453	ZNF568	374900		ENSG00000256223	ZNF10	7556
ENSG00000196437	ZNF569	148266		ENSG00000197020	ZNF100	163227
ENSG00000171827	ZNF570	148268		ENSG00000181896	ZNF101	94039
ENSG00000180479	ZNF571	51276		ENSG00000152926	ZNF117	109504726
ENSG00000124444	ZNF576	79177		ENSG00000196418	ZNF124	7678
ENSG00000198440	ZNF583	147949		ENSG00000125846	ZNF133	7692
ENSG00000245680	ZNF585B	92285		ENSG00000196646	ZNF136	7695
ENSG00000198466	ZNF587	84914		ENSG00000105708	ZNF14	7561
ENSG00000164048	ZNF589	51385		ENSG00000131127	ZNF141	7700
ENSG00000142684	ZNF593	51042		ENSG00000115568	ZNF142	7701
ENSG00000153896	ZNF599	148103		ENSG00000166478	ZNF143	7702
ENSG00000198182	ZNF607	84775		ENSG00000167635	ZNF146	7705
ENSG00000167554	ZNF610	162963		ENSG00000163848	ZNF148	7707
ENSG00000142556	ZNF614	80110		ENSG00000197279	ZNF165	7718
ENSG00000172888	ZNF621	285268		ENSG00000103343	ZNF174	7727
ENSG00000198551	ZNF627	199692		ENSG00000147118	ZNF182	7569
ENSG00000102870	ZNF629	23361		ENSG00000136870	ZNF189	7743
ENSG00000167395	ZNF646	9726		ENSG00000122386	ZNF205	7755
ENSG00000198740	ZNF652	22834		ENSG00000010244	ZNF207	7756
ENSG00000197497	ZNF665	79788		ENSG00000085644	ZNF213	7760
ENSG00000167394	ZNF668	79759		ENSG00000178386	ZNF223	7766
ENSG00000188295	ZNF669	79862		ENSG00000167377	ZNF23	7571
ENSG00000251192	ZNF674	641339		ENSG00000130856	ZNF236	7776
ENSG00000181450	ZNF678	339500		ENSG00000172466	ZNF24	7572
ENSG00000197124	ZNF682	91120		ENSG00000198169	ZNF251	90987
ENSG00000156853	ZNF689	115509		ENSG00000006194	ZNF263	10127
ENSG00000171163	ZNF692	55657		ENSG00000198839	ZNF277	11179
ENSG00000167562	ZNF701	55762		ENSG00000198538	ZNF28	7576
ENSG00000182141	ZNF708	7562		ENSG00000170265	ZNF282	8427
ENSG00000242852	ZNF709	163051		ENSG00000188994	ZNF292	23036
ENSG00000197951	ZNF71	58491		ENSG00000170684	ZNF296	162979
ENSG00000140548	ZNF710	374655		ENSG00000089335	ZNF302	55900
ENSG00000182903	ZNF721	170960		ENSG00000131845	ZNF304	57343
ENSG00000181220	ZNF746	155061		ENSG00000166188	ZNF319	57567
ENSG00000169951	ZNF764	92595		ENSG00000182986	ZNF320	162967
ENSG00000196453	ZNF777	27153		ENSG00000083812	ZNF324	25799
ENSG00000197362	ZNF786	136051		ENSG00000198026	ZNF335	63925
ENSG00000196152	ZNF79	7633		ENSG00000131061	ZNF341	84905
ENSG00000197863	ZNF790	388536		ENSG00000251247	ZNF345	25850
ENSG00000185869	ZNF829	374899		ENSG00000169131	ZNF354A	6940
ENSG00000196267	ZNF836	162962		ENSG00000177932	ZNF354C	30832
ENSG00000197608	ZNF841	284371		ENSG00000160094	ZNF362	149076
ENSG00000213799	ZNF845	91664		ENSG00000165244	ZNF367	195828
ENSG00000105750	ZNF85	7639		ENSG00000186918	ZNF395	55893
ENSG00000184635	ZNF93	81931		ENSG00000197024	ZNF398	57541
ENSG00000121903	ZSCAN20	7579		ENSG00000175213	ZNF408	79797
ENSG00000197062	ZSCAN26	7741		ENSG00000133250	ZNF414	84330
ENSG00000140265	ZSCAN29	146050		ENSG00000083817	ZNF416	55659
ENSG00000140987	ZSCAN32	54925		ENSG00000196724	ZNF418	147686
				ENSG00000197050	ZNF420	147923
				ENSG00000130818	ZNF426	79088
				ENSG00000197013	ZNF429	353088
				ENSG00000198521	ZNF43	7594
				ENSG00000196705	ZNF431	170959
				ENSG00000197857	ZNF44	51710
				ENSG00000171295	ZNF440	126070
				ENSG00000180855	ZNF443	10224
				ENSG00000167685	ZNF444	55311
				ENSG00000083838	ZNF446	55663
				ENSG00000181444	ZNF467	168544
				ENSG00000204604	ZNF468	162967
				ENSG00000180035	ZNF48	197407
				ENSG00000127081	ZNF484	83744
				ENSG00000188033	ZNF490	57474
				ENSG00000196268	ZNF493	284443
				ENSG00000162714	ZNF496	84838
				ENSG00000103199	ZNF500	26048
				ENSG00000196700	ZNF512B	57473
				ENSG00000101493	ZNF516	9658
				ENSG00000175322	ZNF519	162655
				ENSG00000171443	ZNF524	147807
				ENSG00000167625	ZNF526	116115
				ENSG00000167555	ZNF528	84436
				ENSG00000152433	ZNF547	284306
				ENSG00000178935	ZNF552	79818
				ENSG00000196357	ZNF565	147929
				ENSG00000189042	ZNF567	163081
				ENSG00000198453	ZNF568	374900
				ENSG00000196437	ZNF569	148266
				ENSG00000171827	ZNF570	148268
				ENSG00000161551	ZNF577	84765
				ENSG00000218891	ZNF579	163033
				ENSG00000198440	ZNF583	147949
				ENSG00000198466	ZNF587	84914
				ENSG00000164048	ZNF589	51385
				ENSG00000166716	ZNF592	9640
				ENSG00000189190	ZNF600	162966
				ENSG00000166704	ZNF606	80095
				ENSG00000198182	ZNF607	84775
				ENSG00000213020	ZNF611	81856
				ENSG00000142556	ZNF614	80110
				ENSG00000172888	ZNF621	285268
				ENSG00000197483	ZNF628	89887
				ENSG00000102870	ZNF629	23361
				ENSG00000121864	ZNF639	51193
				ENSG00000167528	ZNF641	121274
				ENSG00000122482	ZNF644	84146
				ENSG00000167395	ZNF646	9726
				ENSG00000198740	ZNF652	22834
				ENSG00000167394	ZNF668	79759
				ENSG00000083814	ZNF671	79891
				ENSG00000197372	ZNF675	171392
				ENSG00000173041	ZNF680	340252
				ENSG00000197124	ZNF682	91120
				ENSG00000229809	ZNF688	146542
				ENSG00000171163	ZNF692	55657
				ENSG00000196757	ZNF700	90592
				ENSG00000167562	ZNF701	55762
				ENSG00000182141	ZNF708	7562
				ENSG00000197951	ZNF71	58491
				ENSG00000140548	ZNF710	374655
				ENSG00000250312	ZNF718	255403
				ENSG00000185252	ZNF74	7625
				ENSG00000065029	ZNF76	7629
				ENSG00000160336	ZNF761	110116772
				ENSG00000169951	ZNF764	92595
				ENSG00000196453	ZNF777	27153
				ENSG00000128000	ZNF780B	163131
				ENSG00000197162	ZNF785	146540
				ENSG00000197863	ZNF790	388536
				ENSG00000173875	ZNF791	163049
				ENSG00000048405	ZNF800	168850
				ENSG00000198482	ZNF808	388558
				ENSG00000198346	ZNF813	126017
				ENSG00000204514	ZNF814	730051
				ENSG00000102984	ZNF821	55565
				ENSG00000197933	ZNF823	55552
				ENSG00000185869	ZNF829	374899
				ENSG00000167766	ZNF83	55769
				ENSG00000198040	ZNF84	7637
				ENSG00000197608	ZNF841	284371
				ENSG00000105750	ZNF85	7639
				ENSG00000197385	ZNF860	344787
				ENSG00000167232	ZNF91	7644
				ENSG00000184635	ZNF93	81931
				ENSG00000158691	ZSCAN12	9753
				ENSG00000140987	ZSCAN32	54925
				ENSG00000198455	ZXDB	158586
				ENSG00000070476	ZXDC	79364
