# Supplementary material for: Computational identification of new potential transcriptional partners of ERRα in breast cancer cells: specific partners for specific targets
Source: Sci Rep. 2022 Mar 9;12:3826. doi: 10.1038/s41598-022-07744-w (PMC8907200; doi:10.1038/s41598-022-07744-w)
Supplement: Supplementary file 3 — Supplementary Information 3. [file 41598_2022_7744_MOESM3_ESM.xlsx]

## Sheet: Feuil1
Supplementary Table S3: Expression of the 69 ERRα-activated genes in the two studied RNA-seq datasets.
CCLE: Cancer Cell Line Encyclopedia, includes RNA-seq data for 51 breast cancer (BC) cell lines; GSE58135: public dataset containing RNA-seq data for 28 BC cell lines
NCBI ENTREZ ID	ENSEMBL ID	Gene Symbol	Gene symbol	CCLE 51 BC cells normq75-TPM median expr	nb samples at 0	Gene symbol	GSE58135 28 BC cells normq75-FPKM median expr	nb samples at 0
50	ENSG00000100412	ACO2	ACO2	13.698	0	ACO2	12.709	0
478	ENSG00000105409	ATP1A3	ATP1A3	0.29501	0	ATP1A3	0.310045	0
622	ENSG00000161267	BDH1	BDH1	6.96936	0	BDH1	3.15537	0
760	ENSG00000104267	CA2	CA2	0.5151	1	CA2	0.21382	4
219771	ENSG00000108100	CCNY	CCNY	10.551	0	CCNY	14.406	0
51654	ENSG00000101391	CDK5RAP1	CDK5RAP1	8.638	0	CDK5RAP1	5.313	0
10658	ENSG00000149187	CELF1	CELF1	10.646	0	CELF1	12.783	0
400916	ENSG00000250479	CHCHD10	CHCHD10	11.093	0	CHCHD10	7.401	0
131474	ENSG00000163528	CHCHD4	CHCHD4	4.554	0	CHCHD4	0.72594	0
81570	ENSG00000162129	CLPB	CLPB	3.0613	0	CLPB	8.4056	0
23277	ENSG00000132361	CLUH	CLUH	13.446	0	CLUH	4.293	0
53944	ENSG00000169118	CSNK1G1	CSNK1G1	1.505	0	CSNK1G1	1.3726	0
9909	ENSG00000198837	DENND4B	DENND4B	7.955	0	DENND4B	9.67	0
2004	ENSG00000111145	ELK3	ELK3	1.4215	0	ELK3	1.8072	0
51575	ENSG00000089048	ESF1	ESF1	2.87	0	ESF1	2.9467	0
11082	ENSG00000164283	ESM1	ESM1	0.010909	4	ESM1	0	24
2118	ENSG00000175832	ETV4	ETV4	1.93958	0	ETV4	1.27534	0
27112	ENSG00000130054	FAM155B	FAM155B	0.34211	3	FAM155B	0.14225	6
728833	ENSG00000215784	FAM72D	FAM72D	1.97917	0	FAM72D	0.084984	0
2288	ENSG00000004478	FKBP4	FKBP4	51.683	0	FKBP4	12.114	0
79068	ENSG00000140718	FTO	FTO	3.6131	0	FTO	6.971	0
2806	ENSG00000125166	GOT2	GOT2	18.545	0	GOT2	6.333	0
2827	ENSG00000181773	GPR3	GPR3	0.208163	0	GPR3	0.1546	2
114787	ENSG00000169258	GPRIN1	GPRIN1	1.1771	0	GPRIN1	0.8072	0
80273	ENSG00000109519	GRPEL1	GRPEL1	9.079	0	GRPEL1	2.0367	0
9329	ENSG00000125484	GTF3C4	GTF3C4	3.1876	0	GTF3C4	1.1399	0
23560	ENSG00000107937	GTPBP4	GTPBP4	15.251	0	GTPBP4	4.057	0
23254	ENSG00000189337	KAZN	KAZN	1.9698	0	KAZN	2.9591	0
4254	ENSG00000049130	KITLG	KITLG	3.90415	0	KITLG	0.6542	0
23276	ENSG00000114648	KLHL18	KLHL18	3.862	0	KLHL18	1.0604	0
375323	ENSG00000156959	LHFPL4	LHFPL4	0	27	LHFPL4	0.03272	0
4001	ENSG00000113368	LMNB1	LMNB1	21.203	0	LMNB1	10.3661	0
8567	ENSG00000110514	MADD	MADD	6.185	0	MADD	8.231	0
4172	ENSG00000112118	MCM3	MCM3	26.37	0	MCM3	7.351	0
51318	ENSG00000132313	MRPL35	MRPL35	10.262	0	MRPL35	0.8125	0
64432	ENSG00000131368	MRPS25	MRPS25	9.946	0	MRPS25	4.0933	0
4664	ENSG00000138386	NAB1	NAB1	3.4389	0	NAB1	3.09694	0
29078	ENSG00000123545	NDUFAF4	NDUFAF4	5.627	0	NDUFAF4	1.45802	0
10825	ENSG00000162139	NEU3	NEU3	1.5462	0	NEU3	0.403	0
4773	ENSG00000101096	NFATC2	NFATC2	0.188679	0	NFATC2	0.248221	0
4839	ENSG00000111641	NOP2	NOP2	14.562	0	NOP2	10.004	0
390916	ENSG00000213965	NUDT19	NUDT19	2.3904	0	NUDT19	2.4903	0
92106	ENSG00000154814	OXNAD1	OXNAD1	2.3804	0	OXNAD1	0.76805	0
221692	ENSG00000112137	PHACTR1	PHACTR1	0.059783	0	PHACTR1	0.235606	0
90102	ENSG00000144824	PHLDB2	PHLDB2	1.73716	0	PHLDB2	1.23402	0
56902	ENSG00000115946	PNO1	PNO1	4.928	0	PNO1	1.6924	0
10940	ENSG00000104356	POP1	POP1	2.1268	0	POP1	1.5455	0
22843	ENSG00000175175	PPM1E	PPM1E	0.051197	2	PPM1E	0.10808	0
51334	ENSG00000184838	PRR16	PRR16	0.038997	7	PRR16	0.033816	0
26064	ENSG00000039560	RAI14	RAI14	4.7436	0	RAI14	31.043	0
9771	ENSG00000136237	RAPGEF5	RAPGEF5	0.638756	0	RAPGEF5	1.10991	0
5933	ENSG00000080839	RBL1	RBL1	1.6585	0	RBL1	1.1383	0
58490	ENSG00000101413	RPRD1B	RPRD1B	4.851	0	RPRD1B	3.81	0
401474	ENSG00000177570	SAMD12	SAMD12	1.08333	0	SAMD12	4.59303	0
23034	ENSG00000020577	SAMD4A	SAMD4A	1.21041	0	SAMD4A	1.82865	0
192683	ENSG00000198794	SCAMP5	SCAMP5	1.48953	0	SCAMP5	0.4905	0
207107	ENSG00000225383	SFTA1P	SFTA1P	0.01765	20	SFTA1P	0.005495	14
94081	ENSG00000164466	SFXN1	SFXN1	12.828	0	SFXN1	3.587	0
58516	ENSG00000139146	SINHCAF	SINHCAF	8.525	0	SINHCAF	3.545	0
8604	ENSG00000115840	SLC25A12	SLC25A12	2.2698	0	SLC25A12	1.8774	0
9627	ENSG00000064692	SNCAIP	SNCAIP	0.011962	7	SNCAIP	0.020116	1
283596	ENSG00000247092	SNHG10	SNHG10	2.4624	0	SNHG10	1.46	0
144404	ENSG00000188735	TMEM120B	TMEM120B	1.9827	0	TMEM120B	3.52	0
284339	ENSG00000167619	TMEM145	TMEM145	0.163488	0	TMEM145	0.118	1
56993	ENSG00000100216	TOMM22	TOMM22	16.079	0	TOMM22	2.951	0
10452	ENSG00000130204	TOMM40	TOMM40	18.85	0	TOMM40	3.877	0
55687	ENSG00000100416	TRMU	TRMU	7.951	0	TRMU	4.168	0
254887	ENSG00000184307	ZDHHC23	ZDHHC23	1.6388	0	ZDHHC23	0.8119	0
79724	ENSG00000169957	ZNF768	ZNF768	8.386	0	ZNF768	3.692	0
