# Supplementary material for: Computational identification of new potential transcriptional partners of ERRα in breast cancer cells: specific partners for specific targets
Source: Sci Rep. 2022 Mar 9;12:3826. doi: 10.1038/s41598-022-07744-w (PMC8907200; doi:10.1038/s41598-022-07744-w)
Supplement: Supplementary file 4 — Supplementary Information 4. [file 41598_2022_7744_MOESM4_ESM.xlsx]

## Sheet: yellow=top5 TR, coeff>0.02
Supplementary Table S4: Characteristics of the sPLS expression models and coefficients of the selected transcriptional regulators obtained for ERRα-activated target genes using CCLE expression data
ERRα-activated target genes				Replicates		sPLS model characteristics				ESRRA	Selected transcriptional regulators
Gene rank	Gene name	GeneID	ENSEMBL Gene stable ID	nb repl ok	repl	cv1.lambda.l1.opt	cv1.ncomp.opt	nbTR.coeffnon0	R2	ESRRA	MYBBP1A	DDX21	NOC2L	SUPT16H	NCL	MEN1	PA2G4	SETD7	SNAPC4	ENO1	CRTC2	STRAP	ACTB	ZNF142	WDR5	RBM14	ELP3	NFKB1	THRAP3	WDR77	ZNF710	BAZ1A	APEX1	BTF3	NR4A1	ZNF701	CEBPB
1	NOP2	4839	ENSG00000111641	10	0	0.85	5	7	0.801577	0.329557	0	0.310465	0	0	0	0	0	0	0	0	0	0	0	0	0	0	0	0	0	0	0	0	0	0	0	0	0
1	NOP2	4839	ENSG00000111641	10	1	0.75	3	12	0.806539	0.251877	0	0.166313	0	0	0.116605	0	0	0	0.158997	0	0	0	0	0	0	0	0	0	0	0	0	0	0	0	0	0	0
1	NOP2	4839	ENSG00000111641	10	2	0.65	2	11	0.759484	0.233671	0	0.18829	0	0	0.155228	0	0	0	0.190595	0	0	0	0	0	0	0	0	0	0	0	0	0	0	0	0	0	0
1	NOP2	4839	ENSG00000111641	10	3	0.65	2	11	0.759484	0.233671	0	0.18829	0	0	0.155228	0	0	0	0.190595	0	0	0	0	0	0	0	0	0	0	0	0	0	0	0	0	0	0
1	NOP2	4839	ENSG00000111641	10	4	0.95	5	7	0.811808	0.493153	0	0	0	0	0	0	0	0	0	0	0	0	0	0	0	0	0	0	0	0	0	0	0	0	0	0	0
1	NOP2	4839	ENSG00000111641	10	5	0.45	2	31	0.743401	0.113894	0.0747776	0.0867961	0	0.0618731	0.0625768	0	0	0	0.0955849	0	0	0	0	0.0533906	0.0483618	0	0	0	0	-0.015839	0	0.0651113	0	0	0	0	0
1	NOP2	4839	ENSG00000111641	10	6	0.85	4	6	0.778874	0.368545	0	0.304168	0	0	0	0	0	0	0	0	0	0	0	0	0	0	0	0	0	0	0	0	0	0	0	0	0
1	NOP2	4839	ENSG00000111641	10	7	0.65	1	5	0.606868	0.213588	0	0.20306	0	0	0.187594	0	0	0	0.192575	0	0	0	0	0	0	0	0	0	0	0	0	0	0	0	0	0	0
1	NOP2	4839	ENSG00000111641	10	8	0.85	3	4	0.711512	0.431204	0	0.266591	0	0	0	0	0	0	0	0	0	0	0	0	0	0	0	0	0	0	0	0	0	0	0	0	0
1	NOP2	4839	ENSG00000111641	10	9	0.55	2	13	0.747837	0.174369	0	0.131054	0	0.103047	0.105208	0	0	0	0.151773	0	0	0	0	0	0	0	0	0	0	0	0	0.0721039	0	0	0	0	0
2	CLUH	23277	ENSG00000132361	10	0	0.55	3	36	0.88263	0.0722613	0.119802	0.0477904	0.064836	0.0561864	0	0.0580507	0.048938	0	0.0947052	0	0	0	0	0	0	0.0178217	0	0	0	0	0	0.0760114	0	0	0.101854	0.0228044	0
2	CLUH	23277	ENSG00000132361	10	1	0.55	5	61	0.907551	0.0541941	0.094541	0.0448559	0.0416509	0.0487908	0	0.0562959	0.0468049	0	0.0735267	0.0411926	0	0.0531151	0.0488635	0	0	0.0169149	0	0	0	0	0	0.0607044	0	0	0.105312	0.0121798	0
2	CLUH	23277	ENSG00000132361	10	2	0.45	2	35	0.826048	0.0865331	0.099626	0.0521292	0.0670174	0.0383646	0.0183162	0.0491786	0.0395531	0.0282912	0.0701006	0	0	0	0	0	0.024532	0.0255663	0	0	0	0	0.0847011	0.067242	0	0	0.0832019	0	0
2	CLUH	23277	ENSG00000132361	10	3	0.45	2	35	0.826048	0.0865331	0.099626	0.0521292	0.0670174	0.0383646	0.0183162	0.0491786	0.0395531	0.0282912	0.0701006	0	0	0	0	0	0.024532	0.0255663	0	0	0	0	0.0847011	0.067242	0	0	0.0832019	0	0
2	CLUH	23277	ENSG00000132361	10	4	0.45	2	35	0.826048	0.0865331	0.099626	0.0521292	0.0670174	0.0383646	0.0183162	0.0491786	0.0395531	0.0282912	0.0701006	0	0	0	0	0	0.024532	0.0255663	0	0	0	0	0.0847011	0.067242	0	0	0.0832019	0	0
2	CLUH	23277	ENSG00000132361	10	5	0.45	3	45	0.856525	0.0652423	0.0913427	0.0314344	0.0557649	0.0223061	-0.0105179	0.0514006	0.0283877	0.00657375	0.073163	0	0	0	0	0	0.0243511	0.0189773	0	0	0	0	0.0841437	0.0594475	0	0	0.0967785	0	0
2	CLUH	23277	ENSG00000132361	10	6	0.45	3	45	0.856525	0.0652423	0.0913427	0.0314344	0.0557649	0.0223061	-0.0105179	0.0514006	0.0283877	0.00657375	0.073163	0	0	0	0	0	0.0243511	0.0189773	0	0	0	0	0.0841437	0.0594475	0	0	0.0967785	0	0
2	CLUH	23277	ENSG00000132361	10	7	0.35	2	61	0.79791	0.0618185	0.0687492	0.0445451	0.0472827	0.0303575	0.019477	0.0352636	0.0328827	0.0253207	0.051606	0	0.0319636	0	0	0	0.0224475	0.0181826	0	0	0.0134016	0	0.0541155	0.0492627	0.0133898	0	0.0538606	0	0
2	CLUH	23277	ENSG00000132361	10	8	0.45	4	67	0.849912	0.0584902	0.0819589	0.0340186	0.0449097	0.021883	-0.00319483	0.0474921	0.0257644	0.0127948	0.0629648	0	0	0	0	0	0.0267543	0.0160168	0	0	0	0	0.0704757	0.0555353	0	0	0.0886561	0	0
2	CLUH	23277	ENSG00000132361	10	9	0.45	2	35	0.826048	0.0865331	0.099626	0.0521292	0.0670174	0.0383646	0.0183162	0.0491786	0.0395531	0.0282912	0.0701006	0	0	0	0	0	0.024532	0.0255663	0	0	0	0	0.0847011	0.067242	0	0	0.0832019	0	0
3	MRPL35	51318	ENSG00000132313	10	0	0.75	1	6	0.709818	0.190422	0	0.194506	0	0.184612	0.174471	0	0	0.182063	0	0	0	0	0	0	0	0	0	0	0	0	0	0	0	0	0	0	0
3	MRPL35	51318	ENSG00000132313	10	1	0.75	1	6	0.709818	0.190422	0	0.194506	0	0.184612	0.174471	0	0	0.182063	0	0	0	0	0	0	0	0	0	0	0	0	0	0	0	0	0	0	0
3	MRPL35	51318	ENSG00000132313	10	2	0.85	2	8	0.783079	0.298639	0	0.195767	0	0.158104	0	0	0	0.233155	0	0	0	0	0	0	0	0	0	0	0	0	0	0	0	0	0	0	0
3	MRPL35	51318	ENSG00000132313	10	3	0.75	1	6	0.709818	0.190422	0	0.194506	0	0.184612	0.174471	0	0	0.182063	0	0	0	0	0	0	0	0	0	0	0	0	0	0	0	0	0	0	0
3	MRPL35	51318	ENSG00000132313	10	4	0.75	1	6	0.709818	0.190422	0	0.194506	0	0.184612	0.174471	0	0	0.182063	0	0	0	0	0	0	0	0	0	0	0	0	0	0	0	0	0	0	0
3	MRPL35	51318	ENSG00000132313	10	5	0.75	1	6	0.709818	0.190422	0	0.194506	0	0.184612	0.174471	0	0	0.182063	0	0	0	0	0	0	0	0	0	0	0	0	0	0	0	0	0	0	0
3	MRPL35	51318	ENSG00000132313	10	6	0.65	1	12	0.710215	0.107075	0	0.109372	0.0903337	0.103808	0.0981061	0	0.088955	0.102375	0	0	0	0	0	0	0	0	0	0	0	0	0	0	0.0909495	0	0	0	0
3	MRPL35	51318	ENSG00000132313	10	7	0.75	1	6	0.709818	0.190422	0	0.194506	0	0.184612	0.174471	0	0	0.182063	0	0	0	0	0	0	0	0	0	0	0	0	0	0	0	0	0	0	0
3	MRPL35	51318	ENSG00000132313	10	8	0.75	1	6	0.709818	0.190422	0	0.194506	0	0.184612	0.174471	0	0	0.182063	0	0	0	0	0	0	0	0	0	0	0	0	0	0	0	0	0	0	0
3	MRPL35	51318	ENSG00000132313	10	9	0.65	1	12	0.710215	0.107075	0	0.109372	0.0903337	0.103808	0.0981061	0	0.088955	0.102375	0	0	0	0	0	0	0	0	0	0	0	0	0	0	0.0909495	0	0	0	0
4	NUDT19	390916	ENSG00000213965	10	0	0.85	2	2	0.620013	0.533345	0	0	0	0	0	0	0	0	0	0	0	0	0	0	0	0	0	0	0	0	0	0	0	0	0	0	0
4	NUDT19	390916	ENSG00000213965	10	1	0.95	2	2	0.620013	0.533345	0	0	0	0	0	0	0	0	0	0	0	0	0	0	0	0	0	0	0	0	0	0	0	0	0	0	0
4	NUDT19	390916	ENSG00000213965	10	2	0.95	2	2	0.620013	0.533345	0	0	0	0	0	0	0	0	0	0	0	0	0	0	0	0	0	0	0	0	0	0	0	0	0	0	0
4	NUDT19	390916	ENSG00000213965	10	3	0.95	2	2	0.620013	0.533345	0	0	0	0	0	0	0	0	0	0	0	0	0	0	0	0	0	0	0	0	0	0	0	0	0	0	0
4	NUDT19	390916	ENSG00000213965	10	4	0.95	2	2	0.620013	0.533345	0	0	0	0	0	0	0	0	0	0	0	0	0	0	0	0	0	0	0	0	0	0	0	0	0	0	0
4	NUDT19	390916	ENSG00000213965	10	5	0.85	2	2	0.620013	0.533345	0	0	0	0	0	0	0	0	0	0	0	0	0	0	0	0	0	0	0	0	0	0	0	0	0	0	0
4	NUDT19	390916	ENSG00000213965	10	6	0.95	2	2	0.620013	0.533345	0	0	0	0	0	0	0	0	0	0	0	0	0	0	0	0	0	0	0	0	0	0	0	0	0	0	0
4	NUDT19	390916	ENSG00000213965	10	7	0.95	3	3	0.682189	0.565913	0	0	0	0	0	0	0	0	0	0	0	0	0	0	0	0	0	0	0	0	0	0	0	0	0	0	0
4	NUDT19	390916	ENSG00000213965	10	8	0.95	2	2	0.620013	0.533345	0	0	0	0	0	0	0	0	0	0	0	0	0	0	0	0	0	0	0	0	0	0	0	0	0	0	0
4	NUDT19	390916	ENSG00000213965	10	9	0.85	5	10	0.836727	0.520585	0	0	0	0	0	0	0	0	0	0	0	0	0	0	0	0	0	0	0	0	0	0	0	0	0	0	0
5	GRPEL1	80273	ENSG00000109519	9	0	0.45	5	136	0.85814	0.0223589	0.025011	0.0144004	0.0332968	0.00972729	0.00368424	0	0.0185462	0.0473018	0.0227885	0.0198708	0	0.0208175	0.0236113	0	0.0304343	0.0335163	0.0121783	0.000455452	2.70766e-05	0.0377559	0.0193455	0	0.00535325	0.00630281	0.0236198	0	0
5	GRPEL1	80273	ENSG00000109519	9	1	0.35	1	69	0.644202	0.0191742	0.0213524	0.026705	0.0231706	0.0225232	0.0255773	0.0167762	0.0240243	0.0216141	0.0188531	0.0196011	0	0.0188745	0.0204021	0	0.0207224	0.0203079	0.02035	0.0183632	0.018691	0.0202375	0	0.0160545	0.0190141	0.0188212	0	0	0.0178915
5	GRPEL1	80273	ENSG00000109519	9	2	0.45	4	117	0.838009	0.0256758	0.0224859	0.0220331	0.0330741	0.0124901	0.0101532	0	0.0153356	0.0472155	0.0274901	0.0175058	0	0.022941	0.0259245	0	0.0340676	0.0271114	0.00809407	-0.001718	0.00221668	0.0330878	0.0215668	0	0.00793252	0.00325055	0.0288732	0	0
5	GRPEL1	80273	ENSG00000109519	9	4	0.45	1	45	0.65905	0.0264204	0.0294219	0.0367972	0.0319271	0.0310351	0.0352434	0	0.0331035	0.0297824	0.025978	0.0270087	0	0.0260075	0.0281124	0	0.0285537	0.0279826	0.0280406	0.025303	0.0257546	0.0278856	0	0	0.0261999	0.025934	0	0	0
5	GRPEL1	80273	ENSG00000109519	9	5	0.45	1	45	0.65905	0.0264204	0.0294219	0.0367972	0.0319271	0.0310351	0.0352434	0	0.0331035	0.0297824	0.025978	0.0270087	0	0.0260075	0.0281124	0	0.0285537	0.0279826	0.0280406	0.025303	0.0257546	0.0278856	0	0	0.0261999	0.025934	0	0	0
5	GRPEL1	80273	ENSG00000109519	9	6	0.45	5	136	0.85814	0.0223589	0.025011	0.0144004	0.0332968	0.00972729	0.00368424	0	0.0185462	0.0473018	0.0227885	0.0198708	0	0.0208175	0.0236113	0	0.0304343	0.0335163	0.0121783	0.000455452	2.70766e-05	0.0377559	0.0193455	0	0.00535325	0.00630281	0.0236198	0	0
5	GRPEL1	80273	ENSG00000109519	9	7	0.45	1	45	0.65905	0.0264204	0.0294219	0.0367972	0.0319271	0.0310351	0.0352434	0	0.0331035	0.0297824	0.025978	0.0270087	0	0.0260075	0.0281124	0	0.0285537	0.0279826	0.0280406	0.025303	0.0257546	0.0278856	0	0	0.0261999	0.025934	0	0	0
5	GRPEL1	80273	ENSG00000109519	9	8	0.45	1	45	0.65905	0.0264204	0.0294219	0.0367972	0.0319271	0.0310351	0.0352434	0	0.0331035	0.0297824	0.025978	0.0270087	0	0.0260075	0.0281124	0	0.0285537	0.0279826	0.0280406	0.025303	0.0257546	0.0278856	0	0	0.0261999	0.025934	0	0	0
5	GRPEL1	80273	ENSG00000109519	9	9	0.35	2	113	0.740693	0.0171176	0.0255945	0.0297031	0.020974	0.0135926	0.0177765	0.0105037	0.0215739	0.0256276	0.0213313	0.0200187	0	0.0285167	0.0208705	0	0.0144449	0.00804942	0.0238722	0.00789243	0.00231821	0.0174249	0	0.0152647	0.00904345	0.0251489	0	0	0.0295964
6	CLPB	81570	ENSG00000162129	9	0	0.75	5	20	0.870163	0.118088	0.125364	-0.0364781	0.033858	0	-0.0404354	0.19033	0.0378218	0	0	-0.0387379	0	0	0.0979626	0	0	0	0.170247	-0.00419392	0	0	0	0	0	0	0	0	0.146343
6	CLPB	81570	ENSG00000162129	9	1	0.45	1	39	0.661409	0.035515	0.040223	0.0359162	0.0362706	0.033829	0.0355828	0.03924	0.0353897	0	0	0.0358224	0	0	0.0376756	0	0	0.030427	0.0401254	0.0352856	0.0343802	0	0	0	0	0	0	0	0.0353186
6	CLPB	81570	ENSG00000162129	9	2	0.65	3	28	0.829327	0.0897333	0.0517811	0.00972496	0.0152966	0.0299786	0.0266082	0.166366	0.0360661	0	0	0.00740948	0	0	0.0326194	0	0	0	0.113782	0.00723187	0.0125615	0	0	0	0	0	0	0	0.142693
6	CLPB	81570	ENSG00000162129	9	4	0.75	4	17	0.847143	0.118412	0.101707	0.00648078	0.0240759	0	-0.0174647	0.207919	0.0167403	0	0	0.00308379	0	0	0.102381	0	0	0	0.154532	0.00865901	0	0	0	0	0	0	0	0	0.186493
6	CLPB	81570	ENSG00000162129	9	5	0.65	2	26	0.795463	0.0792722	0.0679181	0.0328257	0.0372507	0.0243497	0.0203255	0.11656	0.0661763	0	0	0.0262268	0	0	0.0605892	0	0	0	0.10837	0.0200056	0.0100755	0	0	0	0	0	0	0	0.104453
6	CLPB	81570	ENSG00000162129	9	6	0.75	5	20	0.870163	0.118088	0.125364	-0.0364781	0.033858	0	-0.0404354	0.19033	0.0378218	0	0	-0.0387379	0	0	0.0979626	0	0	0	0.170247	-0.00419392	0	0	0	0	0	0	0	0	0.146343
6	CLPB	81570	ENSG00000162129	9	7	0.55	1	26	0.677724	0.0483893	0.054804	0.0489359	0.0494188	0.0460921	0.0484817	0.0534647	0.0482185	0	0	0.0488082	0	0	0.0513332	0	0	0.0414569	0.0546711	0.0480767	0.0468432	0	0	0	0	0	0	0	0.0481217
6	CLPB	81570	ENSG00000162129	9	8	0.65	2	26	0.795463	0.0792722	0.0679181	0.0328257	0.0372507	0.0243497	0.0203255	0.11656	0.0661763	0	0	0.0262268	0	0	0.0605892	0	0	0	0.10837	0.0200056	0.0100755	0	0	0	0	0	0	0	0.104453
6	CLPB	81570	ENSG00000162129	9	9	0.45	1	39	0.661409	0.035515	0.040223	0.0359162	0.0362706	0.033829	0.0355828	0.03924	0.0353897	0	0	0.0358224	0	0	0.0376756	0	0	0.030427	0.0401254	0.0352856	0.0343802	0	0	0	0	0	0	0	0.0353186
7	SNHG10	283596	ENSG00000247092	9	0	0.35	3	99	0.730803	0.0441202	0.0178525	0.024907	0	0	0.030215	0	0	0	0	0	0.015612	0	0	0	0	0	0	0	0	0	0	0	0	0.0595205	0	-0.0471473	0
7	SNHG10	283596	ENSG00000247092	9	1	0.55	3	38	0.866134	0.0866158	0	0.0594689	0	0	0.0756456	0	0	0	0	0	0	0	0	0	0	0	0	0	0	0	0	0	0	0.131949	0	-0.0883177	0
7	SNHG10	283596	ENSG00000247092	9	2	0.35	3	99	0.730803	0.0441202	0.0178525	0.024907	0	0	0.030215	0	0	0	0	0	0.015612	0	0	0	0	0	0	0	0	0	0	0	0	0.0595205	0	-0.0471473	0
7	SNHG10	283596	ENSG00000247092	9	3	0.45	3	62	0.806105	0.0594428	0.01688	0.0358585	0	0	0.0458502	0	0	0	0	0	0	0	0	0	0	0	0	0	0	0	0	0	0	0.0960726	0	-0.0711389	0
7	SNHG10	283596	ENSG00000247092	9	4	0.45	3	62	0.806105	0.0594428	0.01688	0.0358585	0	0	0.0458502	0	0	0	0	0	0	0	0	0	0	0	0	0	0	0	0	0	0	0.0960726	0	-0.0711389	0
7	SNHG10	283596	ENSG00000247092	9	6	0.45	3	62	0.806105	0.0594428	0.01688	0.0358585	0	0	0.0458502	0	0	0	0	0	0	0	0	0	0	0	0	0	0	0	0	0	0	0.0960726	0	-0.0711389	0
7	SNHG10	283596	ENSG00000247092	9	7	0.45	3	62	0.806105	0.0594428	0.01688	0.0358585	0	0	0.0458502	0	0	0	0	0	0	0	0	0	0	0	0	0	0	0	0	0	0	0.0960726	0	-0.0711389	0
7	SNHG10	283596	ENSG00000247092	9	8	0.35	3	99	0.730803	0.0441202	0.0178525	0.024907	0	0	0.030215	0	0	0	0	0	0.015612	0	0	0	0	0	0	0	0	0	0	0	0	0.0595205	0	-0.0471473	0
7	SNHG10	283596	ENSG00000247092	9	9	0.35	3	99	0.730803	0.0441202	0.0178525	0.024907	0	0	0.030215	0	0	0	0	0	0.015612	0	0	0	0	0	0	0	0	0	0	0	0	0.0595205	0	-0.0471473	0
8	CHCHD10	400916	ENSG00000250479	6	1	0.75	3	13	0.664196	0.105272	0	0	0	0	0	0	0	0	0	0	0.0860419	0	0	0	0	0	0	0	0	0	0	0	0	0	0	0	0
8	CHCHD10	400916	ENSG00000250479	6	2	0.75	5	19	0.7044	0.148376	0	0	0	0	0	0	0	0	0	0	0.118474	0	0	0	0	0	0	0	0	0	0	0	0	0	0	0	0
8	CHCHD10	400916	ENSG00000250479	6	3	0.65	4	19	0.771068	0.0385046	0	0	0	0	0	0	0	0	0	0	0.0775427	0	0	0	0	0	0	0	0	0	0	0	0	0	0	0	0
8	CHCHD10	400916	ENSG00000250479	6	6	0.55	5	48	0.734247	0.0285562	0	0	0	-0.0165476	0	0	0	0.0697701	0	0	0.0301887	0.0452436	0	0	-0.116753	0	0	0.0427263	0	0	0	-0.0279349	0	0	0	0	0.0952566
8	CHCHD10	400916	ENSG00000250479	6	7	0.75	5	19	0.7044	0.148376	0	0	0	0	0	0	0	0	0	0	0.118474	0	0	0	0	0	0	0	0	0	0	0	0	0	0	0	0
8	CHCHD10	400916	ENSG00000250479	6	8	0.65	3	16	0.713197	0.0709599	0	0	0	0	0	0	0	0	0	0	0.0242309	0	0	0	0	0	0	0	0	0	0	0	0	0	0	0	0
9	SINHCAF	58516	ENSG00000139146	6	1	0.35	5	125	0.616583	0.0480972	0.0232434	0.0225892	0.0158723	-0.0462155	0.00538998	0	0	0	0.00629117	-0.0398985	0.00916598	0.0509072	-0.0643411	0.00656519	0	-0.0168433	0	0	-0.0170847	-0.00760167	-0.0350149	0	0	0	0.0311999	0.0061449	0
9	SINHCAF	58516	ENSG00000139146	6	2	0.45	4	67	0.683688	0.0563461	0.0232698	0.0219637	0	-0.0528879	0.000665192	0	0	0	0.0157417	-0.06518	0	0.089731	-0.0860414	0.0110783	0	0	0	0	0	0	-0.0365016	0	0	0	0	0	0
9	SINHCAF	58516	ENSG00000139146	6	3	0.45	4	67	0.683688	0.0563461	0.0232698	0.0219637	0	-0.0528879	0.000665192	0	0	0	0.0157417	-0.06518	0	0.089731	-0.0860414	0.0110783	0	0	0	0	0	0	-0.0365016	0	0	0	0	0	0
9	SINHCAF	58516	ENSG00000139146	6	6	0.45	5	78	0.674228	0.0546192	0.0308203	0.0195295	0	-0.0618811	-0.004497	0	0	0	0.00702459	-0.0563799	0.00921296	0.0674713	-0.0796216	0.00541504	0	0	0	0	0	0	-0.0390468	0	0	0	0	0	0
9	SINHCAF	58516	ENSG00000139146	6	7	0.35	3	78	0.666491	0.0498596	0	0.0279871	0	-0.0417938	0.00522636	0	0	0	0.0186402	-0.0535811	0	0.0825747	-0.0680907	0.00837587	0	-0.021042	0	0	-0.0178413	-0.0208946	0	0	0	0	0	0.022107	0
9	SINHCAF	58516	ENSG00000139146	6	9	0.35	4	106	0.638926	0.0451339	0.0118205	0.0237947	0	-0.0393985	0.00481529	0	0	0	0.015114	-0.0502201	0	0.0706768	-0.0665179	0.008508	0	-0.0194649	0	0	-0.0171016	-0.02105	-0.0255546	0	0	0	0	0.0139268	0
10	GOT2	2806	ENSG00000125166	5	0	0.35	3	96	0.76197	0.0215958	0	0	0.00559666	0.0190361	0	0	0.0214119	-0.0063209	0	-0.00690929	0	0	0	-0.028187	0	0.00362401	0	0.0409041	0	0.0316393	0	0.0379991	0.0475349	0.0375651	0	0	0
10	GOT2	2806	ENSG00000125166	5	1	0.45	3	73	0.806687	0.0241462	0	0	0.00945039	0.0205559	0	0	0.028458	0.00391171	0	-0.000209724	0	0	0	-0.030827	0	0.00437894	0	0.0510166	0	0.0408811	0	0.0368356	0.0585227	0	0	0.0526702	0
10	GOT2	2806	ENSG00000125166	5	3	0.35	3	96	0.76197	0.0215958	0	0	0.00559666	0.0190361	0	0	0.0214119	-0.0063209	0	-0.00690929	0	0	0	-0.028187	0	0.00362401	0	0.0409041	0	0.0316393	0	0.0379991	0.0475349	0.0375651	0	0	0
10	GOT2	2806	ENSG00000125166	5	5	0.45	4	106	0.81232	0.0259456	0	0.0240535	0.0167765	0.0246767	0	0	0.0248963	-0.000327517	0	0.00769549	0	0.0244179	0	-0.0134854	0	0.0110581	0.0215194	0.0486181	0	0.0362467	0	0.0368521	0.0433722	0	0	0.0423897	0
10	GOT2	2806	ENSG00000125166	5	6	0.45	5	116	0.821528	0.0400389	0	0.0264289	0.0359735	0.0212967	0	0	0.0296719	0.00900641	0	0.010673	0	0.0346557	0	-0.00909664	0	0.0118302	0.0283015	0.0492201	0	0.0328925	0	0.0337107	0.0265462	0	0	0.0459602	0
11	TOMM40	10452	ENSG00000130204	3	3	0.55	1	43	0.74002	0.0287556	0	0.0309611	0.0344267	0.0287317	0.0358294	0	0.0331448	0.031665	0	0	0	0	0	0	0.0290548	0.0308016	0	0.0304874	0.0270942	0.0294147	0	0	0.0293692	0	0	0	0
11	TOMM40	10452	ENSG00000130204	3	4	0.55	1	43	0.74002	0.0287556	0	0.0309611	0.0344267	0.0287317	0.0358294	0	0.0331448	0.031665	0	0	0	0	0	0	0.0290548	0.0308016	0	0.0304874	0.0270942	0.0294147	0	0	0.0293692	0	0	0	0
11	TOMM40	10452	ENSG00000130204	3	9	0.45	1	64	0.729775	0.0210773	0	0.0226939	0.025234	0.0210597	0.0262622	0	0.0242944	0.0232098	0	0	0	0	0.0189039	0.0183307	0.0212966	0.0225769	0	0.0223467	0.0198595	0.0215604	0	0	0.021527	0	0	0	0
12	KAZN	23254	ENSG00000189337	3	1	0.35	5	148	0.847436	0.0292421	0	0	0.028264	0	0	0	0	0.0270103	0	0	-0.00577276	0	0	0.00529567	0	-0.015431	0	0	0	0.029056	0.0200954	0.0611069	-0.0297638	0	-0.0211691	0	0.0302807
12	KAZN	23254	ENSG00000189337	3	2	0.35	5	148	0.847436	0.0292421	0	0	0.028264	0	0	0	0	0.0270103	0	0	-0.00577276	0	0	0.00529567	0	-0.015431	0	0	0	0.029056	0.0200954	0.0611069	-0.0297638	0	-0.0211691	0	0.0302807
12	KAZN	23254	ENSG00000189337	3	6	0.35	4	133	0.837973	0.0346523	0	0	0.0293801	0	0	0	0	0.0268605	0	0	-0.00190251	0	0	0.0110974	0	-0.012101	0	0	0	0.0286353	0.0222048	0.0641291	-0.0245458	0	-0.0221915	0	0.0329739
13	TOMM22	56993	ENSG00000100216	2	2	0.45	5	145	0.800817	0.0117119	0	0.0170236	0.00222756	-0.0102803	-0.00951439	-0.0381217	0.018727	0	0.0152567	0	0.0153148	0	0	0	-0.0264975	-0.0129477	0	0.0105775	0.00627969	-0.00658584	-0.00176136	0	0	0	0.0476609	0.00594401	0
13	TOMM22	56993	ENSG00000100216	2	5	0.45	3	112	0.76672	0.0168529	0	0.0177535	0.00706002	-0.014276	-0.0106406	-0.0349193	0.0170049	0	0.0160273	0	0.0230026	0	0	0	-0.0302387	-0.0149884	0	0.00794329	-0.00264725	-0.000582409	-0.00459194	0	0	0	0.0571904	0	0
14	CELF1	10658	ENSG00000149187	2	3	0.45	4	106	0.796082	0.0252587	0	0.0341865	0.0157088	0.00139912	0.0201306	0.0462398	0	0.0419448	0	0.0258506	0	0	0.0264461	0.0143472	0.0232257	0	0	0	0.0103895	-0.036617	0	0.0449449	-0.02923	0	0	0	0
14	CELF1	10658	ENSG00000149187	2	9	0.45	4	106	0.796082	0.0252587	0	0.0341865	0.0157088	0.00139912	0.0201306	0.0462398	0	0.0419448	0	0.0258506	0	0	0.0264461	0.0143472	0.0232257	0	0	0	0.0103895	-0.036617	0	0.0449449	-0.02923	0	0	0	0
15	CHCHD4	131474	ENSG00000163528	2	4	0.55	3	70	0.78984	0.0350423	0	0.0411514	0.00944951	0.00114342	0.00357702	0	0.0341971	0	0.0339962	0	0	-0.0251589	0	0.0157779	0.0272015	0.0260646	0	0	0	0	0.0235646	0	0	0	0	0	0
15	CHCHD4	131474	ENSG00000163528	2	9	0.55	4	74	0.814909	0.0400091	0	0.0483749	0.00148993	-0.00178446	0.0176343	0	0.0259698	0	0.0347094	0	0	-0.065298	0	0.0202294	0.0267227	0.0237721	0	0	0	0	0.0138598	0	0	0	0	0	0
16	NDUFAF4	29078	ENSG00000123545	1	9	0.55	5	48	0.810635	0.057194	0	0.0730523	0	0	0.0755171	0	0.0374189	0.0100421	0.0721489	0	0	0	0	0.0854607	0	0	0	0	0	0	0	0	0.024889	0.072184	0	0	0
17	GPR3	2827	ENSG00000181773	1	0	0.45	5	121	0.820012	0.0153684	0.00174477	0	-0.0133549	0	0.023787	0	0	0	0	0.00142035	0	0	0	0	0.000275112	0	-0.00465795	0.0278376	0.0195156	-0.0252125	-0.00665085	0	0	0	0	0	0
